# Supplementary material for: Molecular basis and cellular functions of vinculin-actin directional catch bonding
Source: Nat Commun. 2023 Dec 14;14:8300. doi: 10.1038/s41467-023-43779-x (PMC10721916; doi:10.1038/s41467-023-43779-x)
Supplement: Supplementary file 4 — Supplementary Dataset 1 [file 41467_2023_43779_MOESM4_ESM.txt]

ATOM      1  N   LYS A 881     384.167 432.776 391.919  1.00  0.00           N  
ATOM      2  CA  LYS A 881     384.363 434.143 392.334  1.00  0.00           C  
ATOM      3  C   LYS A 881     385.303 434.229 393.555  1.00  0.00           C  
ATOM      4  O   LYS A 881     386.279 434.985 393.530  1.00  0.00           O  
ATOM      5  CB  LYS A 881     383.069 434.875 392.627  1.00  0.00           C  
ATOM      6  CG  LYS A 881     382.190 435.193 391.431  1.00  0.00           C  
ATOM      7  CD  LYS A 881     381.213 436.316 391.724  1.00  0.00           C  
ATOM      8  CE  LYS A 881     379.980 435.876 392.493  1.00  0.00           C  
ATOM      9  NZ  LYS A 881     379.626 436.780 393.616  1.00  0.00           N1+
ATOM     10  HN  LYS A 881     383.240 432.349 391.956  1.00  0.00           H  
ATOM     11  HZ1 LYS A 881     378.809 436.462 394.067  1.00  0.00           H  
ATOM     12  HZ2 LYS A 881     380.432 436.743 394.226  1.00  0.00           H  
ATOM     13  HZ3 LYS A 881     379.504 437.683 393.225  1.00  0.00           H  
ATOM     14  N   ASP A 882     384.839 433.691 394.678  1.00  0.00           N  
ATOM     15  CA  ASP A 882     385.413 434.082 395.984  1.00  0.00           C  
ATOM     16  C   ASP A 882     386.060 432.837 396.667  1.00  0.00           C  
ATOM     17  O   ASP A 882     385.730 431.689 396.362  1.00  0.00           O  
ATOM     18  CB  ASP A 882     384.326 434.668 396.875  1.00  0.00           C  
ATOM     19  CG  ASP A 882     384.705 436.011 397.449  1.00  0.00           C  
ATOM     20  OD1 ASP A 882     385.205 436.047 398.596  1.00  0.00           O  
ATOM     21  OD2 ASP A 882     384.924 436.951 396.643  1.00  0.00           O1-
ATOM     22  HN  ASP A 882     384.277 432.874 394.617  1.00  0.00           H  
ATOM     23  N   GLU A 883     386.902 433.154 397.644  1.00  0.00           N  
ATOM     24  CA  GLU A 883     387.720 432.129 398.242  1.00  0.00           C  
ATOM     25  C   GLU A 883     386.938 431.128 399.048  1.00  0.00           C  
ATOM     26  O   GLU A 883     387.146 429.907 398.877  1.00  0.00           O  
ATOM     27  CB  GLU A 883     388.867 432.727 399.060  1.00  0.00           C  
ATOM     28  CG  GLU A 883     389.893 431.714 399.524  1.00  0.00           C  
ATOM     29  CD  GLU A 883     391.040 432.385 400.256  1.00  0.00           C  
ATOM     30  OE1 GLU A 883     391.980 431.702 400.708  1.00  0.00           O  
ATOM     31  OE2 GLU A 883     391.174 433.618 400.024  1.00  0.00           O1-
ATOM     32  HN  GLU A 883     386.780 434.058 398.096  1.00  0.00           H  
ATOM     33  N   GLU A 884     385.840 431.543 399.634  1.00  0.00           N  
ATOM     34  CA  GLU A 884     384.973 430.640 400.391  1.00  0.00           C  
ATOM     35  C   GLU A 884     383.948 429.993 399.475  1.00  0.00           C  
ATOM     36  O   GLU A 884     383.813 430.444 398.328  1.00  0.00           O  
ATOM     37  CB  GLU A 884     384.277 431.396 401.538  1.00  0.00           C  
ATOM     38  CG  GLU A 884     384.351 430.640 402.856  1.00  0.00           C  
ATOM     39  CD  GLU A 884     383.862 431.421 404.041  1.00  0.00           C  
ATOM     40  OE1 GLU A 884     383.484 430.823 405.066  1.00  0.00           O  
ATOM     41  OE2 GLU A 884     384.143 432.654 404.065  1.00  0.00           O1-
ATOM     42  HN  GLU A 884     385.791 432.544 399.841  1.00  0.00           H  
ATOM     43  N   PHE A 885     383.313 428.943 399.902  1.00  0.00           N  
ATOM     44  CA  PHE A 885     382.275 428.284 399.060  1.00  0.00           C  
ATOM     45  C   PHE A 885     380.945 429.004 399.182  1.00  0.00           C  
ATOM     46  O   PHE A 885     380.579 429.370 400.269  1.00  0.00           O  
ATOM     47  CB  PHE A 885     382.117 426.843 399.548  1.00  0.00           C  
ATOM     48  CG  PHE A 885     383.154 425.891 398.962  1.00  0.00           C  
ATOM     49  CD1 PHE A 885     382.825 425.024 397.913  1.00  0.00           C  
ATOM     50  CD2 PHE A 885     384.375 425.732 399.597  1.00  0.00           C  
ATOM     51  CE1 PHE A 885     383.740 424.072 397.485  1.00  0.00           C  
ATOM     52  CE2 PHE A 885     385.339 424.878 399.072  1.00  0.00           C  
ATOM     53  CZ  PHE A 885     384.973 423.950 398.083  1.00  0.00           C  
ATOM     54  HN  PHE A 885     383.594 428.479 400.757  1.00  0.00           H  
ATOM     55  N   PRO A 886     380.334 429.272 398.035  1.00  0.00           N  
ATOM     56  CA  PRO A 886     379.077 430.078 398.108  1.00  0.00           C  
ATOM     57  C   PRO A 886     377.954 429.248 398.682  1.00  0.00           C  
ATOM     58  O   PRO A 886     378.052 428.015 398.645  1.00  0.00           O  
ATOM     59  CB  PRO A 886     378.857 430.481 396.643  1.00  0.00           C  
ATOM     60  CG  PRO A 886     379.846 429.700 395.825  1.00  0.00           C  
ATOM     61  CD  PRO A 886     381.018 429.529 396.729  1.00  0.00           C  
ATOM     62  N   GLU A 887     376.794 429.871 398.901  1.00  0.00           N  
ATOM     63  CA  GLU A 887     375.720 429.150 399.561  1.00  0.00           C  
ATOM     64  C   GLU A 887     375.220 428.052 398.633  1.00  0.00           C  
ATOM     65  O   GLU A 887     375.012 426.917 399.072  1.00  0.00           O  
ATOM     66  CB  GLU A 887     374.536 430.103 399.829  1.00  0.00           C  
ATOM     67  CG  GLU A 887     374.902 431.201 400.830  1.00  0.00           C  
ATOM     68  CD  GLU A 887     375.269 430.701 402.209  1.00  0.00           C  
ATOM     69  OE1 GLU A 887     374.353 430.481 403.015  1.00  0.00           O  
ATOM     70  OE2 GLU A 887     376.489 430.530 402.490  1.00  0.00           O1-
ATOM     71  HN  GLU A 887     376.624 430.786 398.523  1.00  0.00           H  
ATOM     72  N   GLN A 888     375.244 428.308 397.302  1.00  0.00           N  
ATOM     73  CA  GLN A 888     374.866 427.295 396.313  1.00  0.00           C  
ATOM     74  C   GLN A 888     375.757 426.050 396.375  1.00  0.00           C  
ATOM     75  O   GLN A 888     375.317 424.915 396.484  1.00  0.00           O  
ATOM     76  CB  GLN A 888     374.963 427.917 394.922  1.00  0.00           C  
ATOM     77  CG  GLN A 888     374.194 427.209 393.823  1.00  0.00           C  
ATOM     78  CD  GLN A 888     374.878 427.429 392.480  1.00  0.00           C  
ATOM     79  NE2 GLN A 888     374.500 426.611 391.504  1.00  0.00           N  
ATOM     80  OE1 GLN A 888     376.038 427.869 392.505  1.00  0.00           O  
ATOM     81  HN  GLN A 888     375.342 429.260 397.009  1.00  0.00           H  
ATOM     82 1HNE GLN A 888     375.171 426.172 390.942  1.00  0.00           H  
ATOM     83 2HNE GLN A 888     373.572 426.233 391.516  1.00  0.00           H  
ATOM     84  N   LYS A 889     377.075 426.306 396.436  1.00  0.00           N  
ATOM     85  CA  LYS A 889     378.040 425.244 396.191  1.00  0.00           C  
ATOM     86  C   LYS A 889     378.223 424.451 397.473  1.00  0.00           C  
ATOM     87  O   LYS A 889     378.992 423.486 397.485  1.00  0.00           O  
ATOM     88  CB  LYS A 889     379.370 425.867 395.740  1.00  0.00           C  
ATOM     89  CG  LYS A 889     380.200 425.037 394.800  1.00  0.00           C  
ATOM     90  CD  LYS A 889     379.492 424.902 393.445  1.00  0.00           C  
ATOM     91  CE  LYS A 889     379.663 426.135 392.603  1.00  0.00           C  
ATOM     92  NZ  LYS A 889     379.138 426.038 391.223  1.00  0.00           N1+
ATOM     93  HN  LYS A 889     377.380 427.246 396.655  1.00  0.00           H  
ATOM     94  HZ1 LYS A 889     379.468 426.831 390.723  1.00  0.00           H  
ATOM     95  HZ2 LYS A 889     379.492 425.220 390.784  1.00  0.00           H  
ATOM     96  HZ3 LYS A 889     378.149 426.038 391.223  1.00  0.00           H  
ATOM     97  N   ALA A 890     377.820 425.049 398.608  1.00  0.00           N  
ATOM     98  CA  ALA A 890     378.210 424.500 399.927  1.00  0.00           C  
ATOM     99  C   ALA A 890     377.734 423.059 400.110  1.00  0.00           C  
ATOM    100  O   ALA A 890     378.528 422.278 400.647  1.00  0.00           O  
ATOM    101  CB  ALA A 890     377.588 425.427 401.001  1.00  0.00           C  
ATOM    102  HN  ALA A 890     376.953 425.574 398.572  1.00  0.00           H  
ATOM    103  N   GLY A 891     376.672 422.656 399.390  1.00  0.00           N  
ATOM    104  CA  GLY A 891     376.270 421.252 399.463  1.00  0.00           C  
ATOM    105  C   GLY A 891     377.173 420.325 398.682  1.00  0.00           C  
ATOM    106  O   GLY A 891     377.454 419.202 399.146  1.00  0.00           O  
ATOM    107  HN  GLY A 891     376.147 423.340 398.853  1.00  0.00           H  
ATOM    108  N   GLU A 892     377.783 420.813 397.583  1.00  0.00           N  
ATOM    109  CA  GLU A 892     378.857 420.105 396.924  1.00  0.00           C  
ATOM    110  C   GLU A 892     380.164 420.178 397.668  1.00  0.00           C  
ATOM    111  O   GLU A 892     381.018 419.287 397.498  1.00  0.00           O  
ATOM    112  CB  GLU A 892     379.028 420.508 395.459  1.00  0.00           C  
ATOM    113  CG  GLU A 892     377.734 420.508 394.690  1.00  0.00           C  
ATOM    114  CD  GLU A 892     377.698 419.556 393.494  1.00  0.00           C  
ATOM    115  OE1 GLU A 892     376.697 419.519 392.749  1.00  0.00           O  
ATOM    116  OE2 GLU A 892     378.687 418.799 393.311  1.00  0.00           O1-
ATOM    117  HN  GLU A 892     377.673 421.802 397.388  1.00  0.00           H  
ATOM    118  N   ALA A 893     380.322 421.118 398.584  1.00  0.00           N  
ATOM    119  CA  ALA A 893     381.543 421.130 399.390  1.00  0.00           C  
ATOM    120  C   ALA A 893     381.458 420.032 400.488  1.00  0.00           C  
ATOM    121  O   ALA A 893     382.275 419.080 400.427  1.00  0.00           O  
ATOM    122  CB  ALA A 893     381.689 422.510 400.037  1.00  0.00           C  
ATOM    123  HN  ALA A 893     379.663 421.887 398.669  1.00  0.00           H  
ATOM    124  N   ILE A 894     380.212 419.788 400.952  1.00  0.00           N  
ATOM    125  CA  ILE A 894     379.980 418.640 401.794  1.00  0.00           C  
ATOM    126  C   ILE A 894     380.005 417.346 401.001  1.00  0.00           C  
ATOM    127  O   ILE A 894     380.713 416.406 401.428  1.00  0.00           O  
ATOM    128  CB  ILE A 894     378.638 418.726 402.551  1.00  0.00           C  
ATOM    129  CG1 ILE A 894     378.284 420.093 403.076  1.00  0.00           C  
ATOM    130  CG2 ILE A 894     378.552 417.627 403.589  1.00  0.00           C  
ATOM    131  CD1 ILE A 894     377.148 420.020 404.102  1.00  0.00           C  
ATOM    132  HN  ILE A 894     379.480 420.447 400.732  1.00  0.00           H  
ATOM    133  N   ASN A 895     379.602 417.383 399.731  1.00  0.00           N  
ATOM    134  CA  ASN A 895     379.443 416.150 398.999  1.00  0.00           C  
ATOM    135  C   ASN A 895     380.786 415.564 398.511  1.00  0.00           C  
ATOM    136  O   ASN A 895     381.189 414.526 399.060  1.00  0.00           O  
ATOM    137  CB  ASN A 895     378.455 416.272 397.815  1.00  0.00           C  
ATOM    138  CG  ASN A 895     378.369 414.990 396.985  1.00  0.00           C  
ATOM    139  ND2 ASN A 895     378.345 415.112 395.667  1.00  0.00           N  
ATOM    140  OD1 ASN A 895     378.296 413.879 397.522  1.00  0.00           O  
ATOM    141  HN  ASN A 895     379.431 418.262 399.243  1.00  0.00           H  
ATOM    142 1HND ASN A 895     378.296 414.319 395.068  1.00  0.00           H  
ATOM    143 2HND ASN A 895     378.333 416.028 395.288  1.00  0.00           H  
ATOM    144  N   GLN A 896     381.494 416.309 397.668  1.00  0.00           N  
ATOM    145  CA  GLN A 896     382.727 415.796 397.119  1.00  0.00           C  
ATOM    146  C   GLN A 896     383.765 415.637 398.206  1.00  0.00           C  
ATOM    147  O   GLN A 896     383.899 416.528 399.060  1.00  0.00           O  
ATOM    148  CB  GLN A 896     383.301 416.711 396.008  1.00  0.00           C  
ATOM    149  CG  GLN A 896     382.678 416.504 394.653  1.00  0.00           C  
ATOM    150  CD  GLN A 896     383.569 415.796 393.640  1.00  0.00           C  
ATOM    151  NE2 GLN A 896     384.534 416.528 393.115  1.00  0.00           N  
ATOM    152  OE1 GLN A 896     383.496 414.563 393.494  1.00  0.00           O  
ATOM    153  HN  GLN A 896     381.201 417.285 397.595  1.00  0.00           H  
ATOM    154 1HNE GLN A 896     385.120 416.138 392.407  1.00  0.00           H  
ATOM    155 2HNE GLN A 896     384.961 417.249 393.689  1.00  0.00           H  
ATOM    156  N   PRO A 897     384.448 414.502 398.279  1.00  0.00           N  
ATOM    157  CA  PRO A 897     385.669 414.417 399.048  1.00  0.00           C  
ATOM    158  C   PRO A 897     386.658 415.552 398.792  1.00  0.00           C  
ATOM    159  O   PRO A 897     387.341 416.003 399.707  1.00  0.00           O  
ATOM    160  CB  PRO A 897     386.267 413.074 398.645  1.00  0.00           C  
ATOM    161  CG  PRO A 897     385.181 412.292 398.010  1.00  0.00           C  
ATOM    162  CD  PRO A 897     384.314 413.354 397.363  1.00  0.00           C  
ATOM    163  N   MET A 898     386.902 415.833 397.498  1.00  0.00           N  
ATOM    164  CA  MET A 898     387.781 416.882 397.107  1.00  0.00           C  
ATOM    165  C   MET A 898     387.341 418.213 397.705  1.00  0.00           C  
ATOM    166  O   MET A 898     387.988 418.640 398.682  1.00  0.00           O  
ATOM    167  CB  MET A 898     387.866 417.041 395.581  1.00  0.00           C  
ATOM    168  CG  MET A 898     388.354 415.808 394.873  1.00  0.00           C  
ATOM    169  SD  MET A 898     388.586 415.991 393.103  1.00  0.00           S  
ATOM    170  CE  MET A 898     390.173 416.833 393.103  1.00  0.00           C  
ATOM    171  HN  MET A 898     386.292 415.344 396.838  1.00  0.00           H  
ATOM    172  N   MET A 899     386.084 418.591 397.449  1.00  0.00           N  
ATOM    173  CA  MET A 899     385.571 419.836 397.986  1.00  0.00           C  
ATOM    174  C   MET A 899     385.681 419.910 399.500  1.00  0.00           C  
ATOM    175  O   MET A 899     386.450 420.752 400.024  1.00  0.00           O  
ATOM    176  CB  MET A 899     384.192 420.215 397.473  1.00  0.00           C  
ATOM    177  CG  MET A 899     384.131 420.569 396.008  1.00  0.00           C  
ATOM    178  SD  MET A 899     382.739 421.570 395.496  1.00  0.00           S  
ATOM    179  CE  MET A 899     383.167 422.009 393.823  1.00  0.00           C  
ATOM    180  HN  MET A 899     385.657 418.140 396.655  1.00  0.00           H  
ATOM    181  N   MET A 900     385.376 418.787 400.171  1.00  0.00           N  
ATOM    182  CA  MET A 900     385.376 418.762 401.648  1.00  0.00           C  
ATOM    183  C   MET A 900     386.792 418.811 402.185  1.00  0.00           C  
ATOM    184  O   MET A 900     387.061 419.592 403.088  1.00  0.00           O  
ATOM    185  CB  MET A 900     384.717 417.468 402.100  1.00  0.00           C  
ATOM    186  CG  MET A 900     384.314 417.358 403.540  1.00  0.00           C  
ATOM    187  SD  MET A 900     383.838 418.884 404.370  1.00  0.00           S  
ATOM    188  CE  MET A 900     382.849 418.213 405.725  1.00  0.00           C  
ATOM    189  HN  MET A 900     385.107 417.957 399.646  1.00  0.00           H  
ATOM    190  N   ALA A 901     387.732 418.079 401.587  1.00  0.00           N  
ATOM    191  CA  ALA A 901     389.136 418.237 402.014  1.00  0.00           C  
ATOM    192  C   ALA A 901     389.612 419.653 401.831  1.00  0.00           C  
ATOM    193  O   ALA A 901     390.271 420.215 402.722  1.00  0.00           O  
ATOM    194  CB  ALA A 901     390.051 417.273 401.257  1.00  0.00           C  
ATOM    195  HN  ALA A 901     387.488 417.517 400.793  1.00  0.00           H  
ATOM    196  N   ALA A 902     389.294 420.227 400.671  1.00  0.00           N  
ATOM    197  CA  ALA A 902     389.685 421.606 400.391  1.00  0.00           C  
ATOM    198  C   ALA A 902     389.111 422.595 401.392  1.00  0.00           C  
ATOM    199  O   ALA A 902     389.819 423.438 401.929  1.00  0.00           O  
ATOM    200  CB  ALA A 902     389.368 422.021 398.950  1.00  0.00           C  
ATOM    201  HN  ALA A 902     388.831 419.678 399.976  1.00  0.00           H  
ATOM    202  N   ARG A 903     387.903 422.327 401.868  1.00  0.00           N  
ATOM    203  CA  ARG A 903     387.231 423.230 402.808  1.00  0.00           C  
ATOM    204  C   ARG A 903     387.659 422.876 404.236  1.00  0.00           C  
ATOM    205  O   ARG A 903     387.451 423.633 405.188  1.00  0.00           O  
ATOM    206  CB  ARG A 903     385.706 423.120 402.734  1.00  0.00           C  
ATOM    207  CG  ARG A 903     385.022 424.402 403.137  1.00  0.00           C  
ATOM    208  CD  ARG A 903     383.899 424.146 404.138  1.00  0.00           C  
ATOM    209  NE  ARG A 903     384.436 423.926 405.481  1.00  0.00           N  
ATOM    210  CZ  ARG A 903     383.691 423.743 406.567  1.00  0.00           C  
ATOM    211  NH1 ARG A 903     382.373 423.950 406.531  1.00  0.00           N1+
ATOM    212  NH2 ARG A 903     384.253 423.413 407.727  1.00  0.00           N  
ATOM    213  HN  ARG A 903     387.354 421.570 401.514  1.00  0.00           H  
ATOM    214  HE  ARG A 903     385.413 424.146 405.615  1.00  0.00           H  
ATOM    215 1HH1 ARG A 903     381.775 423.389 407.129  1.00  0.00           H  
ATOM    216 2HH1 ARG A 903     381.970 424.402 405.737  1.00  0.00           H  
ATOM    217 1HH2 ARG A 903     383.716 423.352 408.569  1.00  0.00           H  
ATOM    218 2HH2 ARG A 903     385.205 423.059 407.727  1.00  0.00           H  
ATOM    219  N   GLN A 904     388.428 421.802 404.358  1.00  0.00           N  
ATOM    220  CA  GLN A 904     389.087 421.509 405.640  1.00  0.00           C  
ATOM    221  C   GLN A 904     390.503 422.070 405.688  1.00  0.00           C  
ATOM    222  O   GLN A 904     391.040 422.461 406.726  1.00  0.00           O  
ATOM    223  CB  GLN A 904     389.062 420.007 405.896  1.00  0.00           C  
ATOM    224  CG  GLN A 904     389.819 419.592 407.117  1.00  0.00           C  
ATOM    225  CD  GLN A 904     389.307 418.311 407.776  1.00  0.00           C  
ATOM    226  NE2 GLN A 904     390.234 417.590 408.398  1.00  0.00           N  
ATOM    227  OE1 GLN A 904     388.245 417.834 407.397  1.00  0.00           O  
ATOM    228  HN  GLN A 904     388.513 421.155 403.601  1.00  0.00           H  
ATOM    229 1HNE GLN A 904     389.954 416.699 408.765  1.00  0.00           H  
ATOM    230 2HNE GLN A 904     391.162 417.920 408.459  1.00  0.00           H  
ATOM    231  N   LEU A 905     391.089 422.217 404.480  1.00  0.00           N  
ATOM    232  CA  LEU A 905     392.358 422.974 404.419  1.00  0.00           C  
ATOM    233  C   LEU A 905     392.078 424.487 404.578  1.00  0.00           C  
ATOM    234  O   LEU A 905     392.737 425.061 405.469  1.00  0.00           O  
ATOM    235  CB  LEU A 905     393.018 422.766 403.052  1.00  0.00           C  
ATOM    236  CG  LEU A 905     393.689 421.411 402.905  1.00  0.00           C  
ATOM    237  CD1 LEU A 905     394.165 421.094 401.489  1.00  0.00           C  
ATOM    238  CD2 LEU A 905     394.971 421.399 403.723  1.00  0.00           C  
ATOM    239  HN  LEU A 905     390.564 422.021 403.625  1.00  0.00           H  
ATOM    240  N   HIS A 906     390.857 424.878 404.224  1.00  0.00           N  
ATOM    241  CA  HIS A 906     390.417 426.245 404.492  1.00  0.00           C  
ATOM    242  C   HIS A 906     390.125 426.465 405.981  1.00  0.00           C  
ATOM    243  O   HIS A 906     390.576 427.405 406.628  1.00  0.00           O  
ATOM    244  CB  HIS A 906     389.111 426.501 403.711  1.00  0.00           C  
ATOM    245  CG  HIS A 906     389.294 426.636 402.209  1.00  0.00           C  
ATOM    246  CD2 HIS A 906     390.417 426.978 401.501  1.00  0.00           C  
ATOM    247  ND1 HIS A 906     388.367 426.208 401.294  1.00  0.00           N  
ATOM    248  CE1 HIS A 906     388.989 426.013 400.122  1.00  0.00           C  
ATOM    249  NE2 HIS A 906     390.186 426.562 400.208  1.00  0.00           N  
ATOM    250  HN  HIS A 906     390.234 424.194 403.796  1.00  0.00           H  
ATOM    251  HD1 HIS A 906     387.439 425.854 401.477  1.00  0.00           H  
ATOM    252  N   ASP A 907     389.502 425.427 406.567  1.00  0.00           N  
ATOM    253  CA  ASP A 907     389.160 425.537 407.996  1.00  0.00           C  
ATOM    254  C   ASP A 907     390.417 425.671 408.875  1.00  0.00           C  
ATOM    255  O   ASP A 907     390.527 426.501 409.778  1.00  0.00           O  
ATOM    256  CB  ASP A 907     388.452 424.231 408.423  1.00  0.00           C  
ATOM    257  CG  ASP A 907     387.439 424.487 409.521  1.00  0.00           C  
ATOM    258  OD1 ASP A 907     386.365 425.049 409.253  1.00  0.00           O  
ATOM    259  OD2 ASP A 907     387.573 423.840 410.596  1.00  0.00           O1-
ATOM    260  HN  ASP A 907     389.392 424.548 406.079  1.00  0.00           H  
ATOM    261  N   GLU A 908     391.382 424.768 408.679  1.00  0.00           N  
ATOM    262  CA  GLU A 908     392.615 424.817 409.448  1.00  0.00           C  
ATOM    263  C   GLU A 908     393.384 426.135 409.277  1.00  0.00           C  
ATOM    264  O   GLU A 908     393.774 426.794 410.217  1.00  0.00           O  
ATOM    265  CB  GLU A 908     393.579 423.657 409.106  1.00  0.00           C  
ATOM    266  CG  GLU A 908     394.336 423.059 410.266  1.00  0.00           C  
ATOM    267  CD  GLU A 908     394.836 421.655 409.985  1.00  0.00           C  
ATOM    268  OE1 GLU A 908     394.434 421.057 408.984  1.00  0.00           O  
ATOM    269  OE2 GLU A 908     395.825 421.216 410.657  1.00  0.00           O1-
ATOM    270  HN  GLU A 908     391.248 423.999 408.044  1.00  0.00           H  
ATOM    271  N   ALA A 909     393.396 426.648 408.032  1.00  0.00           N  
ATOM    272  CA  ALA A 909     393.945 427.954 407.776  1.00  0.00           C  
ATOM    273  C   ALA A 909     393.201 429.089 408.484  1.00  0.00           C  
ATOM    274  O   ALA A 909     393.738 430.078 408.984  1.00  0.00           O  
ATOM    275  CB  ALA A 909     393.958 428.284 406.262  1.00  0.00           C  
ATOM    276  HN  ALA A 909     392.993 426.135 407.263  1.00  0.00           H  
ATOM    277  N   ARG A 910     391.858 428.967 408.521  1.00  0.00           N  
ATOM    278  CA  ARG A 910     391.101 430.042 409.192  1.00  0.00           C  
ATOM    279  C   ARG A 910     390.955 429.822 410.681  1.00  0.00           C  
ATOM    280  O   ARG A 910     390.442 430.701 411.401  1.00  0.00           O  
ATOM    281  CB  ARG A 910     389.758 430.249 408.496  1.00  0.00           C  
ATOM    282  CG  ARG A 910     388.794 429.114 408.691  1.00  0.00           C  
ATOM    283  CD  ARG A 910     387.439 429.370 408.020  1.00  0.00           C  
ATOM    284  NE  ARG A 910     387.451 430.615 407.263  1.00  0.00           N  
ATOM    285  CZ  ARG A 910     386.353 431.299 406.921  1.00  0.00           C  
ATOM    286  NH1 ARG A 910     385.156 430.872 407.349  1.00  0.00           N1+
ATOM    287  NH2 ARG A 910     386.426 432.312 406.067  1.00  0.00           N  
ATOM    288  HN  ARG A 910     391.406 428.198 408.105  1.00  0.00           H  
ATOM    289  HE  ARG A 910     388.342 431.079 407.092  1.00  0.00           H  
ATOM    290 1HH1 ARG A 910     384.351 431.165 406.860  1.00  0.00           H  
ATOM    291 2HH1 ARG A 910     385.144 430.127 408.020  1.00  0.00           H  
ATOM    292 1HH2 ARG A 910     385.608 432.532 405.518  1.00  0.00           H  
ATOM    293 2HH2 ARG A 910     387.329 432.703 405.859  1.00  0.00           H  
ATOM    294  N   LYS A 911     391.382 428.687 411.218  1.00  0.00           N  
ATOM    295  CA  LYS A 911     391.479 428.564 412.695  1.00  0.00           C  
ATOM    296  C   LYS A 911     392.859 429.053 413.147  1.00  0.00           C  
ATOM    297  O   LYS A 911     392.908 429.858 414.111  1.00  0.00           O  
ATOM    298  CB  LYS A 911     391.309 427.063 413.049  1.00  0.00           C  
ATOM    299  CG  LYS A 911     390.613 426.807 414.368  1.00  0.00           C  
ATOM    300  CD  LYS A 911     389.221 427.441 414.404  1.00  0.00           C  
ATOM    301  CE  LYS A 911     388.428 426.892 415.588  1.00  0.00           C  
ATOM    302  NZ  LYS A 911     387.268 426.062 415.149  1.00  0.00           N1+
ATOM    303  HN  LYS A 911     391.504 427.856 410.632  1.00  0.00           H  
ATOM    304  HZ1 LYS A 911     386.792 425.745 415.955  1.00  0.00           H  
ATOM    305  HZ2 LYS A 911     386.694 426.672 414.624  1.00  0.00           H  
ATOM    306  HZ3 LYS A 911     387.646 425.305 414.636  1.00  0.00           H  
ATOM    307  N   TRP A 912     393.896 428.821 412.402  1.00  0.00           N  
ATOM    308  CA  TRP A 912     395.239 429.382 412.671  1.00  0.00           C  
ATOM    309  C   TRP A 912     395.349 430.823 412.195  1.00  0.00           C  
ATOM    310  O   TRP A 912     394.788 431.140 411.145  1.00  0.00           O  
ATOM    311  CB  TRP A 912     396.277 428.528 411.951  1.00  0.00           C  
ATOM    312  CG  TRP A 912     396.558 427.197 412.634  1.00  0.00           C  
ATOM    313  CD1 TRP A 912     397.083 426.086 411.975  1.00  0.00           C  
ATOM    314  CD2 TRP A 912     396.594 426.917 414.001  1.00  0.00           C  
ATOM    315  CE2 TRP A 912     396.814 425.513 414.136  1.00  0.00           C  
ATOM    316  CE3 TRP A 912     396.545 427.673 415.186  1.00  0.00           C  
ATOM    317  NE1 TRP A 912     397.278 425.073 412.927  1.00  0.00           N  
ATOM    318  CZ2 TRP A 912     396.802 424.866 415.381  1.00  0.00           C  
ATOM    319  CZ3 TRP A 912     396.362 427.014 416.394  1.00  0.00           C  
ATOM    320  CH2 TRP A 912     396.582 425.623 416.504  1.00  0.00           C  
ATOM    321  HN  TRP A 912     393.848 428.101 411.682  1.00  0.00           H  
ATOM    322  HE1 TRP A 912     397.632 424.170 412.732  1.00  0.00           H  
ATOM    323  N   SER A 913     396.326 431.555 412.769  1.00  0.00           N  
ATOM    324  CA  SER A 913     396.729 432.812 412.109  1.00  0.00           C  
ATOM    325  C   SER A 913     397.217 432.532 410.706  1.00  0.00           C  
ATOM    326  O   SER A 913     397.937 431.543 410.522  1.00  0.00           O  
ATOM    327  CB  SER A 913     397.754 433.582 412.939  1.00  0.00           C  
ATOM    328  OG  SER A 913     397.852 434.937 412.537  1.00  0.00           O  
ATOM    329  HN  SER A 913     396.826 431.189 413.538  1.00  0.00           H  
ATOM    330  HO  SER A 913     398.230 435.510 413.245  1.00  0.00           H  
ATOM    331  N   SER A 914     397.119 433.496 409.802  1.00  0.00           N  
ATOM    332  CA  SER A 914     397.888 433.435 408.533  1.00  0.00           C  
ATOM    333  C   SER A 914     399.182 434.180 408.716  1.00  0.00           C  
ATOM    334  O   SER A 914     400.220 433.789 408.118  1.00  0.00           O  
ATOM    335  CB  SER A 914     397.034 434.009 407.397  1.00  0.00           C  
ATOM    336  OG  SER A 914     395.923 433.179 407.092  1.00  0.00           O  
ATOM    337  HN  SER A 914     396.448 434.216 409.961  1.00  0.00           H  
ATOM    338  HO  SER A 914     395.251 433.228 407.837  1.00  0.00           H  
ATOM    339  N   LYS A 915     399.207 435.217 409.546  1.00  0.00           N  
ATOM    340  CA  LYS A 915     400.330 436.133 409.595  1.00  0.00           C  
ATOM    341  C   LYS A 915     401.624 435.400 409.998  1.00  0.00           C  
ATOM    342  O   LYS A 915     401.685 434.692 410.986  1.00  0.00           O  
ATOM    343  CB  LYS A 915     400.110 437.219 410.669  1.00  0.00           C  
ATOM    344  CG  LYS A 915     398.706 437.805 410.669  1.00  0.00           C  
ATOM    345  CD  LYS A 915     398.291 438.464 409.363  1.00  0.00           C  
ATOM    346  CE  LYS A 915     399.121 439.697 409.021  1.00  0.00           C  
ATOM    347  NZ  LYS A 915     398.279 440.930 408.862  1.00  0.00           N1+
ATOM    348  HN  LYS A 915     398.389 435.425 410.059  1.00  0.00           H  
ATOM    349  HZ1 LYS A 915     398.853 441.736 408.997  1.00  0.00           H  
ATOM    350  HZ2 LYS A 915     397.900 440.894 407.947  1.00  0.00           H  
ATOM    351  HZ3 LYS A 915     397.559 440.918 409.570  1.00  0.00           H  
ATOM    352  N   GLY A 916     402.673 435.596 409.167  1.00  0.00           N  
ATOM    353  CA  GLY A 916     403.918 434.937 409.412  1.00  0.00           C  
ATOM    354  C   GLY A 916     404.028 433.704 408.484  1.00  0.00           C  
ATOM    355  O   GLY A 916     405.151 433.289 408.118  1.00  0.00           O  
ATOM    356  HN  GLY A 916     402.588 436.389 408.545  1.00  0.00           H  
ATOM    357  N   ASN A 917     402.942 432.922 408.533  1.00  0.00           N  
ATOM    358  CA  ASN A 917     403.027 431.506 408.130  1.00  0.00           C  
ATOM    359  C   ASN A 917     402.454 431.372 406.689  1.00  0.00           C  
ATOM    360  O   ASN A 917     401.404 430.798 406.506  1.00  0.00           O  
ATOM    361  CB  ASN A 917     402.185 430.615 409.045  1.00  0.00           C  
ATOM    362  CG  ASN A 917     402.490 430.676 410.522  1.00  0.00           C  
ATOM    363  ND2 ASN A 917     401.611 431.299 411.279  1.00  0.00           N  
ATOM    364  OD1 ASN A 917     403.613 430.347 410.962  1.00  0.00           O  
ATOM    365  HN  ASN A 917     402.124 433.276 408.972  1.00  0.00           H  
ATOM    366 1HND ASN A 917     401.782 431.458 412.231  1.00  0.00           H  
ATOM    367 2HND ASN A 917     400.830 431.812 410.864  1.00  0.00           H  
ATOM    368  N   ASP A 918     403.394 431.421 405.725  1.00  0.00           N  
ATOM    369  CA  ASP A 918     402.954 431.189 404.346  1.00  0.00           C  
ATOM    370  C   ASP A 918     402.942 429.712 403.967  1.00  0.00           C  
ATOM    371  O   ASP A 918     402.246 429.382 403.003  1.00  0.00           O  
ATOM    372  CB  ASP A 918     403.748 432.043 403.345  1.00  0.00           C  
ATOM    373  CG  ASP A 918     402.930 433.118 402.637  1.00  0.00           C  
ATOM    374  OD1 ASP A 918     403.027 434.302 403.040  1.00  0.00           O  
ATOM    375  OD2 ASP A 918     402.417 432.849 401.526  1.00  0.00           O1-
ATOM    376  HN  ASP A 918     404.248 431.909 405.859  1.00  0.00           H  
ATOM    377  N   ILE A 919     403.235 428.833 404.932  1.00  0.00           N  
ATOM    378  CA  ILE A 919     402.991 427.417 404.712  1.00  0.00           C  
ATOM    379  C   ILE A 919     401.477 427.161 404.675  1.00  0.00           C  
ATOM    380  O   ILE A 919     400.977 426.331 403.906  1.00  0.00           O  
ATOM    381  CB  ILE A 919     403.577 426.599 405.859  1.00  0.00           C  
ATOM    382  CG1 ILE A 919     404.919 427.112 406.384  1.00  0.00           C  
ATOM    383  CG2 ILE A 919     403.735 425.122 405.469  1.00  0.00           C  
ATOM    384  CD1 ILE A 919     405.286 426.538 407.751  1.00  0.00           C  
ATOM    385  HN  ILE A 919     403.625 429.175 405.786  1.00  0.00           H  
ATOM    386  N   ILE A 920     400.732 427.905 405.518  1.00  0.00           N  
ATOM    387  CA  ILE A 920     399.292 427.612 405.615  1.00  0.00           C  
ATOM    388  C   ILE A 920     398.547 428.296 404.468  1.00  0.00           C  
ATOM    389  O   ILE A 920     397.559 427.759 403.931  1.00  0.00           O  
ATOM    390  CB  ILE A 920     398.779 428.149 406.958  1.00  0.00           C  
ATOM    391  CG1 ILE A 920     399.744 427.808 408.105  1.00  0.00           C  
ATOM    392  CG2 ILE A 920     397.388 427.588 407.300  1.00  0.00           C  
ATOM    393  CD1 ILE A 920     399.414 428.516 409.412  1.00  0.00           C  
ATOM    394  HN  ILE A 920     401.147 428.748 405.908  1.00  0.00           H  
ATOM    395  N   ALA A 921     399.072 429.419 404.016  1.00  0.00           N  
ATOM    396  CA  ALA A 921     398.572 430.078 402.844  1.00  0.00           C  
ATOM    397  C   ALA A 921     398.901 429.382 401.550  1.00  0.00           C  
ATOM    398  O   ALA A 921     398.145 429.431 400.586  1.00  0.00           O  
ATOM    399  CB  ALA A 921     398.877 431.567 402.808  1.00  0.00           C  
ATOM    400  HN  ALA A 921     399.829 429.797 404.590  1.00  0.00           H  
ATOM    401  N   ALA A 922     400.037 428.662 401.477  1.00  0.00           N  
ATOM    402  CA  ALA A 922     400.256 427.734 400.378  1.00  0.00           C  
ATOM    403  C   ALA A 922     399.402 426.489 400.476  1.00  0.00           C  
ATOM    404  O   ALA A 922     398.767 426.147 399.451  1.00  0.00           O  
ATOM    405  CB  ALA A 922     401.746 427.332 400.305  1.00  0.00           C  
ATOM    406  HN  ALA A 922     400.671 428.625 402.283  1.00  0.00           H  
ATOM    407  N   ALA A 923     399.011 426.086 401.709  1.00  0.00           N  
ATOM    408  CA  ALA A 923     398.035 424.988 401.770  1.00  0.00           C  
ATOM    409  C   ALA A 923     396.692 425.500 401.257  1.00  0.00           C  
ATOM    410  O   ALA A 923     395.947 424.683 400.684  1.00  0.00           O  
ATOM    411  CB  ALA A 923     397.888 424.500 403.223  1.00  0.00           C  
ATOM    412  HN  ALA A 923     399.634 426.233 402.466  1.00  0.00           H  
ATOM    413  N   LYS A 924     396.387 426.782 401.428  1.00  0.00           N  
ATOM    414  CA  LYS A 924     395.068 427.283 401.038  1.00  0.00           C  
ATOM    415  C   LYS A 924     395.093 427.661 399.561  1.00  0.00           C  
ATOM    416  O   LYS A 924     394.019 427.795 398.914  1.00  0.00           O  
ATOM    417  CB  LYS A 924     394.714 428.540 401.843  1.00  0.00           C  
ATOM    418  CG  LYS A 924     393.286 428.589 402.332  1.00  0.00           C  
ATOM    419  CD  LYS A 924     392.883 429.834 403.064  1.00  0.00           C  
ATOM    420  CE  LYS A 924     391.528 429.736 403.784  1.00  0.00           C  
ATOM    421  NZ  LYS A 924     390.784 431.030 403.784  1.00  0.00           N1+
ATOM    422  HN  LYS A 924     397.119 427.393 401.733  1.00  0.00           H  
ATOM    423  HZ1 LYS A 924     390.601 431.299 402.844  1.00  0.00           H  
ATOM    424  HZ2 LYS A 924     389.905 430.872 404.260  1.00  0.00           H  
ATOM    425  HZ3 LYS A 924     391.370 431.677 404.248  1.00  0.00           H  
ATOM    426  N   ARG A 925     396.265 428.003 399.023  1.00  0.00           N  
ATOM    427  CA  ARG A 925     396.436 428.027 397.595  1.00  0.00           C  
ATOM    428  C   ARG A 925     396.167 426.709 396.887  1.00  0.00           C  
ATOM    429  O   ARG A 925     395.227 426.587 396.094  1.00  0.00           O  
ATOM    430  CB  ARG A 925     397.791 428.625 397.180  1.00  0.00           C  
ATOM    431  CG  ARG A 925     397.913 428.943 395.703  1.00  0.00           C  
ATOM    432  CD  ARG A 925     399.133 429.822 395.398  1.00  0.00           C  
ATOM    433  NE  ARG A 925     399.426 429.883 393.958  1.00  0.00           N  
ATOM    434  CZ  ARG A 925     400.598 430.286 393.457  1.00  0.00           C  
ATOM    435  NH1 ARG A 925     401.636 430.554 394.263  1.00  0.00           N1+
ATOM    436  NH2 ARG A 925     400.745 430.432 392.126  1.00  0.00           N  
ATOM    437  HN  ARG A 925     397.021 428.125 399.658  1.00  0.00           H  
ATOM    438  HE  ARG A 925     398.755 429.480 393.311  1.00  0.00           H  
ATOM    439 1HH1 ARG A 925     402.417 431.079 393.921  1.00  0.00           H  
ATOM    440 2HH1 ARG A 925     401.477 430.420 395.251  1.00  0.00           H  
ATOM    441 1HH2 ARG A 925     401.685 430.518 391.772  1.00  0.00           H  
ATOM    442 2HH2 ARG A 925     399.939 430.408 391.541  1.00  0.00           H  
ATOM    443  N   MET A 926     396.655 425.647 397.546  1.00  0.00           N  
ATOM    444  CA  MET A 926     396.533 424.304 396.936  1.00  0.00           C  
ATOM    445  C   MET A 926     395.105 423.755 397.083  1.00  0.00           C  
ATOM    446  O   MET A 926     394.629 423.132 396.143  1.00  0.00           O  
ATOM    447  CB  MET A 926     397.510 423.328 397.595  1.00  0.00           C  
ATOM    448  CG  MET A 926     397.900 422.131 396.729  1.00  0.00           C  
ATOM    449  SD  MET A 926     398.926 422.583 395.276  1.00  0.00           S  
ATOM    450  CE  MET A 926     399.255 420.959 394.629  1.00  0.00           C  
ATOM    451  HN  MET A 926     397.156 425.745 398.389  1.00  0.00           H  
ATOM    452  N   ALA A 927     394.360 424.219 398.059  1.00  0.00           N  
ATOM    453  CA  ALA A 927     392.957 423.767 398.279  1.00  0.00           C  
ATOM    454  C   ALA A 927     391.968 424.524 397.437  1.00  0.00           C  
ATOM    455  O   ALA A 927     390.979 423.901 396.997  1.00  0.00           O  
ATOM    456  CB  ALA A 927     392.615 423.816 399.768  1.00  0.00           C  
ATOM    457  HN  ALA A 927     394.824 424.597 398.889  1.00  0.00           H  
ATOM    458  N   LEU A 928     392.261 425.769 397.131  1.00  0.00           N  
ATOM    459  CA  LEU A 928     391.455 426.453 396.082  1.00  0.00           C  
ATOM    460  C   LEU A 928     391.833 426.001 394.702  1.00  0.00           C  
ATOM    461  O   LEU A 928     390.942 425.671 393.884  1.00  0.00           O  
ATOM    462  CB  LEU A 928     391.626 427.979 396.179  1.00  0.00           C  
ATOM    463  CG  LEU A 928     390.417 428.699 395.618  1.00  0.00           C  
ATOM    464  CD1 LEU A 928     389.282 428.870 396.594  1.00  0.00           C  
ATOM    465  CD2 LEU A 928     390.808 430.127 395.239  1.00  0.00           C  
ATOM    466  HN  LEU A 928     392.871 426.306 397.693  1.00  0.00           H  
ATOM    467  N   LEU A 929     393.079 425.537 394.519  1.00  0.00           N  
ATOM    468  CA  LEU A 929     393.481 425.049 393.188  1.00  0.00           C  
ATOM    469  C   LEU A 929     392.969 423.669 392.871  1.00  0.00           C  
ATOM    470  O   LEU A 929     392.468 423.425 391.748  1.00  0.00           O  
ATOM    471  CB  LEU A 929     395.032 425.037 393.140  1.00  0.00           C  
ATOM    472  CG  LEU A 929     395.605 425.916 392.065  1.00  0.00           C  
ATOM    473  CD1 LEU A 929     394.604 426.611 391.174  1.00  0.00           C  
ATOM    474  CD2 LEU A 929     396.411 427.100 392.627  1.00  0.00           C  
ATOM    475  HN  LEU A 929     393.726 425.537 395.300  1.00  0.00           H  
ATOM    476  N   MET A 930     392.761 422.888 393.945  1.00  0.00           N  
ATOM    477  CA  MET A 930     392.139 421.570 393.787  1.00  0.00           C  
ATOM    478  C   MET A 930     390.625 421.594 393.909  1.00  0.00           C  
ATOM    479  O   MET A 930     389.978 420.752 393.262  1.00  0.00           O  
ATOM    480  CB  MET A 930     392.773 420.605 394.800  1.00  0.00           C  
ATOM    481  CG  MET A 930     393.103 419.275 394.165  1.00  0.00           C  
ATOM    482  SD  MET A 930     394.507 419.470 393.030  1.00  0.00           S  
ATOM    483  CE  MET A 930     395.874 419.556 394.202  1.00  0.00           C  
ATOM    484  HN  MET A 930     392.981 423.291 394.824  1.00  0.00           H  
ATOM    485  N   ALA A 931     390.051 422.668 394.409  1.00  0.00           N  
ATOM    486  CA  ALA A 931     388.635 422.961 394.226  1.00  0.00           C  
ATOM    487  C   ALA A 931     388.306 423.303 392.749  1.00  0.00           C  
ATOM    488  O   ALA A 931     387.561 422.583 392.065  1.00  0.00           O  
ATOM    489  CB  ALA A 931     388.245 424.170 395.105  1.00  0.00           C  
ATOM    490  HN  ALA A 931     390.552 423.230 395.093  1.00  0.00           H  
ATOM    491  N   GLU A 932     389.270 424.036 392.139  1.00  0.00           N  
ATOM    492  CA  GLU A 932     389.014 424.500 390.759  1.00  0.00           C  
ATOM    493  C   GLU A 932     389.258 423.376 389.783  1.00  0.00           C  
ATOM    494  O   GLU A 932     388.562 423.206 388.794  1.00  0.00           O  
ATOM    495  CB  GLU A 932     389.893 425.720 390.479  1.00  0.00           C  
ATOM    496  CG  GLU A 932     389.502 426.440 389.209  1.00  0.00           C  
ATOM    497  CD  GLU A 932     388.025 426.880 389.185  1.00  0.00           C  
ATOM    498  OE1 GLU A 932     387.756 428.076 389.417  1.00  0.00           O  
ATOM    499  OE2 GLU A 932     387.183 426.099 388.721  1.00  0.00           O1-
ATOM    500  HN  GLU A 932     389.966 424.475 392.688  1.00  0.00           H  
ATOM    501  N   MET A 933     390.149 422.449 390.173  1.00  0.00           N  
ATOM    502  CA  MET A 933     390.625 421.411 389.270  1.00  0.00           C  
ATOM    503  C   MET A 933     389.612 420.239 389.258  1.00  0.00           C  
ATOM    504  O   MET A 933     389.160 419.849 388.171  1.00  0.00           O  
ATOM    505  CB  MET A 933     391.992 420.850 389.709  1.00  0.00           C  
ATOM    506  CG  MET A 933     392.432 419.714 388.806  1.00  0.00           C  
ATOM    507  SD  MET A 933     393.115 420.178 387.219  1.00  0.00           S  
ATOM    508  CE  MET A 933     393.750 418.555 386.682  1.00  0.00           C  
ATOM    509  HN  MET A 933     390.454 422.449 391.150  1.00  0.00           H  
ATOM    510  N   SER A 934     388.965 420.044 390.417  1.00  0.00           N  
ATOM    511  CA  SER A 934     387.793 419.177 390.466  1.00  0.00           C  
ATOM    512  C   SER A 934     386.609 419.763 389.685  1.00  0.00           C  
ATOM    513  O   SER A 934     385.754 419.006 389.209  1.00  0.00           O  
ATOM    514  CB  SER A 934     387.329 418.945 391.919  1.00  0.00           C  
ATOM    515  OG  SER A 934     386.011 418.384 391.943  1.00  0.00           O  
ATOM    516  HN  SER A 934     389.258 420.483 391.260  1.00  0.00           H  
ATOM    517  HO  SER A 934     385.364 419.080 391.663  1.00  0.00           H  
ATOM    518  N   ARG A 935     386.414 421.057 389.783  1.00  0.00           N  
ATOM    519  CA  ARG A 935     385.339 421.680 388.989  1.00  0.00           C  
ATOM    520  C   ARG A 935     385.547 421.362 387.512  1.00  0.00           C  
ATOM    521  O   ARG A 935     384.692 420.801 386.865  1.00  0.00           O  
ATOM    522  CB  ARG A 935     385.339 423.193 389.209  1.00  0.00           C  
ATOM    523  CG  ARG A 935     384.119 423.889 388.672  1.00  0.00           C  
ATOM    524  CD  ARG A 935     384.375 424.683 387.390  1.00  0.00           C  
ATOM    525  NE  ARG A 935     383.472 425.842 387.317  1.00  0.00           N  
ATOM    526  CZ  ARG A 935     383.643 427.002 387.939  1.00  0.00           C  
ATOM    527  NH1 ARG A 935     384.766 427.209 388.635  1.00  0.00           N1+
ATOM    528  NH2 ARG A 935     382.751 427.966 387.817  1.00  0.00           N  
ATOM    529  HN  ARG A 935     387.073 421.643 390.247  1.00  0.00           H  
ATOM    530  HE  ARG A 935     382.690 425.757 386.682  1.00  0.00           H  
ATOM    531 1HH1 ARG A 935     385.059 428.162 388.806  1.00  0.00           H  
ATOM    532 2HH1 ARG A 935     385.278 426.428 389.014  1.00  0.00           H  
ATOM    533 1HH2 ARG A 935     382.922 428.870 388.208  1.00  0.00           H  
ATOM    534 2HH2 ARG A 935     381.824 427.722 387.476  1.00  0.00           H  
ATOM    535  N   LEU A 936     386.755 421.655 387.000  1.00  0.00           N  
ATOM    536  CA  LEU A 936     386.975 421.484 385.559  1.00  0.00           C  
ATOM    537  C   LEU A 936     386.816 420.020 385.168  1.00  0.00           C  
ATOM    538  O   LEU A 936     385.938 419.702 384.387  1.00  0.00           O  
ATOM    539  CB  LEU A 936     388.391 421.985 385.229  1.00  0.00           C  
ATOM    540  CG  LEU A 936     388.525 423.499 385.168  1.00  0.00           C  
ATOM    541  CD1 LEU A 936     389.807 423.975 384.473  1.00  0.00           C  
ATOM    542  CD2 LEU A 936     387.451 424.084 384.241  1.00  0.00           C  
ATOM    543  HN  LEU A 936     387.524 421.924 387.598  1.00  0.00           H  
ATOM    544  N   VAL A 937     387.561 419.128 385.876  1.00  0.00           N  
ATOM    545  CA  VAL A 937     387.476 417.725 385.583  1.00  0.00           C  
ATOM    546  C   VAL A 937     386.011 417.273 385.474  1.00  0.00           C  
ATOM    547  O   VAL A 937     385.669 416.516 384.546  1.00  0.00           O  
ATOM    548  CB  VAL A 937     388.220 416.870 386.633  1.00  0.00           C  
ATOM    549  CG1 VAL A 937     387.817 415.430 386.719  1.00  0.00           C  
ATOM    550  CG2 VAL A 937     389.709 416.992 386.389  1.00  0.00           C  
ATOM    551  HN  VAL A 937     388.013 419.470 386.707  1.00  0.00           H  
ATOM    552  N   ARG A 938     385.205 417.578 386.475  1.00  0.00           N  
ATOM    553  CA  ARG A 938     383.862 416.980 386.487  1.00  0.00           C  
ATOM    554  C   ARG A 938     382.996 417.554 385.388  1.00  0.00           C  
ATOM    555  O   ARG A 938     382.300 416.833 384.644  1.00  0.00           O  
ATOM    556  CB  ARG A 938     383.191 417.224 387.842  1.00  0.00           C  
ATOM    557  CG  ARG A 938     381.995 416.345 388.086  1.00  0.00           C  
ATOM    558  CD  ARG A 938     381.018 416.943 389.075  1.00  0.00           C  
ATOM    559  NE  ARG A 938     379.614 416.675 388.757  1.00  0.00           N  
ATOM    560  CZ  ARG A 938     378.589 417.004 389.539  1.00  0.00           C  
ATOM    561  NH1 ARG A 938     378.796 417.542 390.747  1.00  0.00           N1+
ATOM    562  NH2 ARG A 938     377.344 416.956 389.062  1.00  0.00           N  
ATOM    563  HN  ARG A 938     385.571 417.944 387.329  1.00  0.00           H  
ATOM    564  HE  ARG A 938     379.431 416.125 387.927  1.00  0.00           H  
ATOM    565 1HH1 ARG A 938     377.991 417.712 391.333  1.00  0.00           H  
ATOM    566 2HH1 ARG A 938     379.736 417.773 391.016  1.00  0.00           H  
ATOM    567 1HH2 ARG A 938     376.550 417.249 389.636  1.00  0.00           H  
ATOM    568 2HH2 ARG A 938     377.185 416.479 388.220  1.00  0.00           H  
ATOM    569  N   GLY A 939     382.935 418.909 385.352  1.00  0.00           N  
ATOM    570  CA  GLY A 939     382.056 419.519 384.351  1.00  0.00           C  
ATOM    571  C   GLY A 939     382.434 420.923 384.009  1.00  0.00           C  
ATOM    572  O   GLY A 939     381.702 421.875 384.338  1.00  0.00           O  
ATOM    573  HN  GLY A 939     383.740 419.446 385.681  1.00  0.00           H  
ATOM    574  N   GLY A 940     383.606 421.143 383.362  1.00  0.00           N  
ATOM    575  CA  GLY A 940     384.082 422.498 383.142  1.00  0.00           C  
ATOM    576  C   GLY A 940     384.192 422.815 381.641  1.00  0.00           C  
ATOM    577  O   GLY A 940     385.034 423.572 381.213  1.00  0.00           O  
ATOM    578  HN  GLY A 940     384.290 420.386 383.374  1.00  0.00           H  
ATOM    579  N   SER A 941     383.203 422.302 380.908  1.00  0.00           N  
ATOM    580  CA  SER A 941     383.350 422.278 379.443  1.00  0.00           C  
ATOM    581  C   SER A 941     383.362 423.694 378.906  1.00  0.00           C  
ATOM    582  O   SER A 941     382.434 424.451 379.150  1.00  0.00           O  
ATOM    583  CB  SER A 941     382.214 421.448 378.809  1.00  0.00           C  
ATOM    584  OG  SER A 941     381.860 421.936 377.539  1.00  0.00           O  
ATOM    585  HN  SER A 941     382.385 421.924 381.299  1.00  0.00           H  
ATOM    586  HO  SER A 941     382.703 422.095 377.039  1.00  0.00           H  
ATOM    587  N   GLY A 942     384.387 424.036 378.076  1.00  0.00           N  
ATOM    588  CA  GLY A 942     384.534 425.391 377.625  1.00  0.00           C  
ATOM    589  C   GLY A 942     385.876 426.013 378.101  1.00  0.00           C  
ATOM    590  O   GLY A 942     386.536 426.758 377.393  1.00  0.00           O  
ATOM    591  HN  GLY A 942     384.900 423.303 377.612  1.00  0.00           H  
ATOM    592  N   ASN A 943     386.206 425.635 379.333  1.00  0.00           N  
ATOM    593  CA  ASN A 943     387.427 426.160 379.944  1.00  0.00           C  
ATOM    594  C   ASN A 943     388.599 425.146 379.822  1.00  0.00           C  
ATOM    595  O   ASN A 943     389.294 424.878 380.823  1.00  0.00           O  
ATOM    596  CB  ASN A 943     387.158 426.453 381.433  1.00  0.00           C  
ATOM    597  CG  ASN A 943     386.401 427.722 381.677  1.00  0.00           C  
ATOM    598  ND2 ASN A 943     385.547 427.759 382.690  1.00  0.00           N  
ATOM    599  OD1 ASN A 943     386.511 428.662 380.872  1.00  0.00           O  
ATOM    600  HN  ASN A 943     385.510 425.159 379.895  1.00  0.00           H  
ATOM    601 1HND ASN A 943     385.217 428.650 382.983  1.00  0.00           H  
ATOM    602 2HND ASN A 943     385.474 426.978 383.276  1.00  0.00           H  
ATOM    603  N   LYS A 944     388.989 424.902 378.564  1.00  0.00           N  
ATOM    604  CA  LYS A 944     390.149 424.060 378.333  1.00  0.00           C  
ATOM    605  C   LYS A 944     391.443 424.866 378.564  1.00  0.00           C  
ATOM    606  O   LYS A 944     392.395 424.304 379.089  1.00  0.00           O  
ATOM    607  CB  LYS A 944     390.186 423.572 376.868  1.00  0.00           C  
ATOM    608  CG  LYS A 944     389.136 422.510 376.575  1.00  0.00           C  
ATOM    609  CD  LYS A 944     389.221 422.009 375.134  1.00  0.00           C  
ATOM    610  CE  LYS A 944     388.135 420.972 374.890  1.00  0.00           C  
ATOM    611  NZ  LYS A 944     388.428 419.678 375.562  1.00  0.00           N1+
ATOM    612  HN  LYS A 944     388.269 425.024 377.856  1.00  0.00           H  
ATOM    613  HZ1 LYS A 944     387.695 419.043 375.305  1.00  0.00           H  
ATOM    614  HZ2 LYS A 944     389.294 419.360 375.232  1.00  0.00           H  
ATOM    615  HZ3 LYS A 944     388.403 419.885 376.526  1.00  0.00           H  
ATOM    616  N   ARG A 945     391.418 426.147 378.235  1.00  0.00           N  
ATOM    617  CA  ARG A 945     392.554 427.014 378.467  1.00  0.00           C  
ATOM    618  C   ARG A 945     392.688 427.368 379.944  1.00  0.00           C  
ATOM    619  O   ARG A 945     393.774 427.551 380.457  1.00  0.00           O  
ATOM    620  CB  ARG A 945     392.493 428.271 377.612  1.00  0.00           C  
ATOM    621  CG  ARG A 945     393.872 428.857 377.332  1.00  0.00           C  
ATOM    622  CD  ARG A 945     393.896 429.846 376.184  1.00  0.00           C  
ATOM    623  NE  ARG A 945     394.958 429.553 375.208  1.00  0.00           N  
ATOM    624  CZ  ARG A 945     394.873 429.846 373.901  1.00  0.00           C  
ATOM    625  NH1 ARG A 945     393.945 430.701 373.474  1.00  0.00           N1+
ATOM    626  NH2 ARG A 945     395.813 429.431 373.059  1.00  0.00           N  
ATOM    627  HN  ARG A 945     390.613 426.489 377.722  1.00  0.00           H  
ATOM    628  HE  ARG A 945     395.715 428.967 375.513  1.00  0.00           H  
ATOM    629 1HH1 ARG A 945     394.043 431.140 372.571  1.00  0.00           H  
ATOM    630 2HH1 ARG A 945     393.164 430.896 374.048  1.00  0.00           H  
ATOM    631 1HH2 ARG A 945     396.057 429.980 372.241  1.00  0.00           H  
ATOM    632 2HH2 ARG A 945     396.497 428.735 373.376  1.00  0.00           H  
ATOM    633  N   ALA A 946     391.553 427.429 380.652  1.00  0.00           N  
ATOM    634  CA  ALA A 946     391.553 427.502 382.092  1.00  0.00           C  
ATOM    635  C   ALA A 946     392.261 426.245 382.690  1.00  0.00           C  
ATOM    636  O   ALA A 946     393.225 426.404 383.459  1.00  0.00           O  
ATOM    637  CB  ALA A 946     390.125 427.551 382.605  1.00  0.00           C  
ATOM    638  HN  ALA A 946     390.674 427.380 380.164  1.00  0.00           H  
ATOM    639  N   LEU A 947     391.992 425.110 382.056  1.00  0.00           N  
ATOM    640  CA  LEU A 947     392.603 423.865 382.544  1.00  0.00           C  
ATOM    641  C   LEU A 947     394.116 423.950 382.434  1.00  0.00           C  
ATOM    642  O   LEU A 947     394.885 423.572 383.337  1.00  0.00           O  
ATOM    643  CB  LEU A 947     392.114 422.656 381.714  1.00  0.00           C  
ATOM    644  CG  LEU A 947     392.419 421.338 382.422  1.00  0.00           C  
ATOM    645  CD1 LEU A 947     391.711 421.252 383.752  1.00  0.00           C  
ATOM    646  CD2 LEU A 947     391.809 420.154 381.665  1.00  0.00           C  
ATOM    647  HN  LEU A 947     391.235 425.085 381.421  1.00  0.00           H  
ATOM    648  N   ILE A 948     394.604 424.329 381.250  1.00  0.00           N  
ATOM    649  CA  ILE A 948     396.033 424.548 381.067  1.00  0.00           C  
ATOM    650  C   ILE A 948     396.655 425.464 382.104  1.00  0.00           C  
ATOM    651  O   ILE A 948     397.595 425.073 382.825  1.00  0.00           O  
ATOM    652  CB  ILE A 948     396.387 424.988 379.663  1.00  0.00           C  
ATOM    653  CG1 ILE A 948     395.715 424.158 378.601  1.00  0.00           C  
ATOM    654  CG2 ILE A 948     397.888 425.037 379.443  1.00  0.00           C  
ATOM    655  CD1 ILE A 948     395.886 424.805 377.222  1.00  0.00           C  
ATOM    656  HN  ILE A 948     394.006 424.414 380.444  1.00  0.00           H  
ATOM    657  N   GLN A 949     396.082 426.648 382.336  1.00  0.00           N  
ATOM    658  CA  GLN A 949     396.533 427.563 383.386  1.00  0.00           C  
ATOM    659  C   GLN A 949     396.558 426.929 384.766  1.00  0.00           C  
ATOM    660  O   GLN A 949     397.583 427.063 385.449  1.00  0.00           O  
ATOM    661  CB  GLN A 949     395.679 428.857 383.411  1.00  0.00           C  
ATOM    662  CG  GLN A 949     396.460 430.005 384.033  1.00  0.00           C  
ATOM    663  CD  GLN A 949     397.424 430.640 383.020  1.00  0.00           C  
ATOM    664  NE2 GLN A 949     398.621 430.994 383.472  1.00  0.00           N  
ATOM    665  OE1 GLN A 949     396.960 431.018 381.921  1.00  0.00           O  
ATOM    666  HN  GLN A 949     395.288 426.904 381.799  1.00  0.00           H  
ATOM    667 1HNE GLN A 949     399.243 431.409 382.812  1.00  0.00           H  
ATOM    668 2HNE GLN A 949     398.901 430.701 384.387  1.00  0.00           H  
ATOM    669  N   CYS A 950     395.483 426.257 385.132  1.00  0.00           N  
ATOM    670  CA  CYS A 950     395.398 425.647 386.462  1.00  0.00           C  
ATOM    671  C   CYS A 950     396.362 424.524 386.633  1.00  0.00           C  
ATOM    672  O   CYS A 950     397.009 424.377 387.683  1.00  0.00           O  
ATOM    673  CB  CYS A 950     393.982 425.171 386.768  1.00  0.00           C  
ATOM    674  SG  CYS A 950     392.712 426.453 386.914  1.00  0.00           S  
ATOM    675  HN  CYS A 950     394.604 426.453 384.668  1.00  0.00           H  
ATOM    676  HG1 CYS A 950     393.372 427.258 387.805  1.00  0.00           H  
ATOM    677  N   ALA A 951     396.619 423.743 385.596  1.00  0.00           N  
ATOM    678  CA  ALA A 951     397.656 422.705 385.693  1.00  0.00           C  
ATOM    679  C   ALA A 951     398.975 423.352 386.035  1.00  0.00           C  
ATOM    680  O   ALA A 951     399.683 422.961 386.975  1.00  0.00           O  
ATOM    681  CB  ALA A 951     397.791 421.997 384.326  1.00  0.00           C  
ATOM    682  HN  ALA A 951     395.972 423.792 384.802  1.00  0.00           H  
ATOM    683  N   LYS A 952     399.353 424.341 385.242  1.00  0.00           N  
ATOM    684  CA  LYS A 952     400.610 425.049 385.510  1.00  0.00           C  
ATOM    685  C   LYS A 952     400.671 425.598 386.938  1.00  0.00           C  
ATOM    686  O   LYS A 952     401.672 425.610 387.634  1.00  0.00           O  
ATOM    687  CB  LYS A 952     400.854 426.135 384.473  1.00  0.00           C  
ATOM    688  CG  LYS A 952     400.952 425.586 383.069  1.00  0.00           C  
ATOM    689  CD  LYS A 952     402.332 424.976 382.849  1.00  0.00           C  
ATOM    690  CE  LYS A 952     402.722 424.951 381.372  1.00  0.00           C  
ATOM    691  NZ  LYS A 952     404.187 425.110 381.152  1.00  0.00           N1+
ATOM    692  HN  LYS A 952     398.779 424.719 384.521  1.00  0.00           H  
ATOM    693  HZ1 LYS A 952     404.407 424.854 380.237  1.00  0.00           H  
ATOM    694  HZ2 LYS A 952     404.370 426.062 381.384  1.00  0.00           H  
ATOM    695  HZ3 LYS A 952     404.663 424.500 381.787  1.00  0.00           H  
ATOM    696  N   ASP A 953     399.500 426.160 387.341  1.00  0.00           N  
ATOM    697  CA  ASP A 953     399.475 426.904 388.599  1.00  0.00           C  
ATOM    698  C   ASP A 953     399.512 425.940 389.807  1.00  0.00           C  
ATOM    699  O   ASP A 953     400.134 426.196 390.833  1.00  0.00           O  
ATOM    700  CB  ASP A 953     398.218 427.795 388.672  1.00  0.00           C  
ATOM    701  CG  ASP A 953     398.596 429.260 388.843  1.00  0.00           C  
ATOM    702  OD1 ASP A 953     398.730 429.700 390.015  1.00  0.00           O  
ATOM    703  OD2 ASP A 953     398.828 429.956 387.842  1.00  0.00           O1-
ATOM    704  HN  ASP A 953     398.743 426.233 386.682  1.00  0.00           H  
ATOM    705  N   ILE A 954     399.060 424.719 389.514  1.00  0.00           N  
ATOM    706  CA  ILE A 954     399.170 423.669 390.527  1.00  0.00           C  
ATOM    707  C   ILE A 954     400.635 423.218 390.723  1.00  0.00           C  
ATOM    708  O   ILE A 954     401.196 423.340 391.833  1.00  0.00           O  
ATOM    709  CB  ILE A 954     398.279 422.485 390.222  1.00  0.00           C  
ATOM    710  CG1 ILE A 954     396.838 422.717 390.649  1.00  0.00           C  
ATOM    711  CG2 ILE A 954     398.853 421.179 390.820  1.00  0.00           C  
ATOM    712  CD1 ILE A 954     395.984 421.448 390.540  1.00  0.00           C  
ATOM    713  HN  ILE A 954     398.816 424.487 388.562  1.00  0.00           H  
ATOM    714  N   ALA A 955     401.355 423.096 389.587  1.00  0.00           N  
ATOM    715  CA  ALA A 955     402.783 422.791 389.685  1.00  0.00           C  
ATOM    716  C   ALA A 955     403.503 423.840 390.552  1.00  0.00           C  
ATOM    717  O   ALA A 955     404.224 423.462 391.479  1.00  0.00           O  
ATOM    718  CB  ALA A 955     403.381 422.815 388.281  1.00  0.00           C  
ATOM    719  HN  ALA A 955     400.879 423.035 388.721  1.00  0.00           H  
ATOM    720  N   LYS A 956     403.223 425.122 390.295  1.00  0.00           N  
ATOM    721  CA  LYS A 956     403.943 426.172 390.979  1.00  0.00           C  
ATOM    722  C   LYS A 956     403.516 426.282 392.468  1.00  0.00           C  
ATOM    723  O   LYS A 956     404.419 426.416 393.311  1.00  0.00           O  
ATOM    724  CB  LYS A 956     403.711 427.539 390.332  1.00  0.00           C  
ATOM    725  CG  LYS A 956     404.626 428.589 390.869  1.00  0.00           C  
ATOM    726  CD  LYS A 956     404.236 429.993 390.430  1.00  0.00           C  
ATOM    727  CE  LYS A 956     405.457 430.945 390.491  1.00  0.00           C  
ATOM    728  NZ  LYS A 956     405.115 432.263 389.917  1.00  0.00           N1+
ATOM    729  HN  LYS A 956     402.417 425.293 389.722  1.00  0.00           H  
ATOM    730  HZ1 LYS A 956     405.969 432.764 389.722  1.00  0.00           H  
ATOM    731  HZ2 LYS A 956     404.602 432.129 389.075  1.00  0.00           H  
ATOM    732  HZ3 LYS A 956     404.578 432.800 390.552  1.00  0.00           H  
ATOM    733  N   ALA A 957     402.307 425.781 392.761  1.00  0.00           N  
ATOM    734  CA  ALA A 957     401.917 425.586 394.165  1.00  0.00           C  
ATOM    735  C   ALA A 957     402.576 424.390 394.788  1.00  0.00           C  
ATOM    736  O   ALA A 957     402.710 424.268 396.021  1.00  0.00           O  
ATOM    737  CB  ALA A 957     400.391 425.403 394.226  1.00  0.00           C  
ATOM    738  HN  ALA A 957     401.611 425.696 392.053  1.00  0.00           H  
ATOM    739  N   SER A 958     402.954 423.389 393.958  1.00  0.00           N  
ATOM    740  CA  SER A 958     403.748 422.290 394.446  1.00  0.00           C  
ATOM    741  C   SER A 958     405.212 422.644 394.592  1.00  0.00           C  
ATOM    742  O   SER A 958     405.920 422.205 395.532  1.00  0.00           O  
ATOM    743  CB  SER A 958     403.625 421.045 393.542  1.00  0.00           C  
ATOM    744  OG  SER A 958     402.295 420.581 393.481  1.00  0.00           O  
ATOM    745  HN  SER A 958     402.686 423.486 393.005  1.00  0.00           H  
ATOM    746  HO  SER A 958     402.112 420.117 392.627  1.00  0.00           H  
ATOM    747  N   ASP A 959     405.676 423.645 393.835  1.00  0.00           N  
ATOM    748  CA  ASP A 959     407.092 424.036 394.031  1.00  0.00           C  
ATOM    749  C   ASP A 959     407.251 424.890 395.300  1.00  0.00           C  
ATOM    750  O   ASP A 959     408.081 424.512 396.106  1.00  0.00           O  
ATOM    751  CB  ASP A 959     407.544 424.792 392.786  1.00  0.00           C  
ATOM    752  CG  ASP A 959     408.667 424.097 392.041  1.00  0.00           C  
ATOM    753  OD1 ASP A 959     408.569 422.864 391.821  1.00  0.00           O  
ATOM    754  OD2 ASP A 959     409.338 424.841 391.260  1.00  0.00           O1-
ATOM    755  HN  ASP A 959     405.090 424.182 393.237  1.00  0.00           H  
ATOM    756  N   GLU A 960     406.165 425.610 395.654  1.00  0.00           N  
ATOM    757  CA  GLU A 960     406.250 426.367 396.912  1.00  0.00           C  
ATOM    758  C   GLU A 960     406.201 425.403 398.083  1.00  0.00           C  
ATOM    759  O   GLU A 960     407.129 425.330 398.889  1.00  0.00           O  
ATOM    760  CB  GLU A 960     405.127 427.380 397.021  1.00  0.00           C  
ATOM    761  CG  GLU A 960     405.176 428.467 395.959  1.00  0.00           C  
ATOM    762  CD  GLU A 960     404.395 429.700 396.399  1.00  0.00           C  
ATOM    763  OE1 GLU A 960     404.150 430.615 395.618  1.00  0.00           O  
ATOM    764  OE2 GLU A 960     404.163 429.797 397.632  1.00  0.00           O1-
ATOM    765  HN  GLU A 960     405.505 425.842 394.922  1.00  0.00           H  
ATOM    766  N   VAL A 961     405.261 424.438 397.986  1.00  0.00           N  
ATOM    767  CA  VAL A 961     405.298 423.315 398.938  1.00  0.00           C  
ATOM    768  C   VAL A 961     406.653 422.705 399.121  1.00  0.00           C  
ATOM    769  O   VAL A 961     407.068 422.339 400.232  1.00  0.00           O  
ATOM    770  CB  VAL A 961     404.224 422.302 398.547  1.00  0.00           C  
ATOM    771  CG1 VAL A 961     404.504 420.874 398.962  1.00  0.00           C  
ATOM    772  CG2 VAL A 961     402.869 422.766 399.011  1.00  0.00           C  
ATOM    773  HN  VAL A 961     404.419 424.585 397.449  1.00  0.00           H  
ATOM    774  N   THR A 962     407.373 422.412 398.035  1.00  0.00           N  
ATOM    775  CA  THR A 962     408.606 421.619 398.193  1.00  0.00           C  
ATOM    776  C   THR A 962     409.644 422.510 398.901  1.00  0.00           C  
ATOM    777  O   THR A 962     410.278 422.095 399.878  1.00  0.00           O  
ATOM    778  CB  THR A 962     409.155 421.167 396.838  1.00  0.00           C  
ATOM    779  CG2 THR A 962     408.215 420.215 396.106  1.00  0.00           C  
ATOM    780  OG1 THR A 962     409.485 422.253 396.008  1.00  0.00           O  
ATOM    781  HN  THR A 962     406.946 422.437 397.107  1.00  0.00           H  
ATOM    782  HO  THR A 962     409.753 421.924 395.081  1.00  0.00           H  
ATOM    783  N   ARG A 963     409.570 423.816 398.645  1.00  0.00           N  
ATOM    784  CA  ARG A 963     410.669 424.707 399.097  1.00  0.00           C  
ATOM    785  C   ARG A 963     410.437 425.110 400.562  1.00  0.00           C  
ATOM    786  O   ARG A 963     411.377 425.122 401.367  1.00  0.00           O  
ATOM    787  CB  ARG A 963     410.803 425.940 398.206  1.00  0.00           C  
ATOM    788  CG  ARG A 963     411.365 425.610 396.851  1.00  0.00           C  
ATOM    789  CD  ARG A 963     411.731 426.855 396.033  1.00  0.00           C  
ATOM    790  NE  ARG A 963     412.720 426.550 394.995  1.00  0.00           N  
ATOM    791  CZ  ARG A 963     414.038 426.514 395.203  1.00  0.00           C  
ATOM    792  NH1 ARG A 963     414.526 426.550 396.436  1.00  0.00           N1+
ATOM    793  NH2 ARG A 963     414.880 426.440 394.177  1.00  0.00           N  
ATOM    794  HN  ARG A 963     408.948 424.170 397.974  1.00  0.00           H  
ATOM    795  HE  ARG A 963     412.378 426.257 394.080  1.00  0.00           H  
ATOM    796 1HH1 ARG A 963     415.430 426.172 396.631  1.00  0.00           H  
ATOM    797 2HH1 ARG A 963     413.916 426.807 397.217  1.00  0.00           H  
ATOM    798 1HH2 ARG A 963     415.869 426.440 394.348  1.00  0.00           H  
ATOM    799 2HH2 ARG A 963     414.502 426.404 393.237  1.00  0.00           H  
ATOM    800  N   LEU A 964     409.167 425.342 400.940  1.00  0.00           N  
ATOM    801  CA  LEU A 964     408.813 425.427 402.319  1.00  0.00           C  
ATOM    802  C   LEU A 964     409.277 424.219 403.113  1.00  0.00           C  
ATOM    803  O   LEU A 964     409.875 424.304 404.211  1.00  0.00           O  
ATOM    804  CB  LEU A 964     407.312 425.635 402.551  1.00  0.00           C  
ATOM    805  CG  LEU A 964     406.738 426.819 401.819  1.00  0.00           C  
ATOM    806  CD1 LEU A 964     405.237 426.855 401.697  1.00  0.00           C  
ATOM    807  CD2 LEU A 964     407.056 428.125 402.539  1.00  0.00           C  
ATOM    808  HN  LEU A 964     408.484 425.256 400.195  1.00  0.00           H  
ATOM    809  N   ALA A 965     408.826 423.035 402.710  1.00  0.00           N  
ATOM    810  CA  ALA A 965     409.033 421.802 403.491  1.00  0.00           C  
ATOM    811  C   ALA A 965     410.510 421.570 403.711  1.00  0.00           C  
ATOM    812  O   ALA A 965     410.938 421.216 404.785  1.00  0.00           O  
ATOM    813  CB  ALA A 965     408.362 420.618 402.808  1.00  0.00           C  
ATOM    814  HN  ALA A 965     408.325 423.022 401.831  1.00  0.00           H  
ATOM    815  N   LYS A 966     411.255 421.655 402.588  1.00  0.00           N  
ATOM    816  CA  LYS A 966     412.671 421.252 402.686  1.00  0.00           C  
ATOM    817  C   LYS A 966     413.440 422.278 403.528  1.00  0.00           C  
ATOM    818  O   LYS A 966     414.185 421.875 404.407  1.00  0.00           O  
ATOM    819  CB  LYS A 966     413.293 421.167 401.294  1.00  0.00           C  
ATOM    820  CG  LYS A 966     414.673 420.544 401.294  1.00  0.00           C  
ATOM    821  CD  LYS A 966     415.112 419.971 399.963  1.00  0.00           C  
ATOM    822  CE  LYS A 966     414.343 420.520 398.767  1.00  0.00           C  
ATOM    823  NZ  LYS A 966     415.088 420.447 397.485  1.00  0.00           N1+
ATOM    824  HN  LYS A 966     411.011 422.229 401.831  1.00  0.00           H  
ATOM    825  HZ1 LYS A 966     414.465 420.813 396.790  1.00  0.00           H  
ATOM    826  HZ2 LYS A 966     415.881 421.057 397.583  1.00  0.00           H  
ATOM    827  HZ3 LYS A 966     415.344 419.507 397.327  1.00  0.00           H  
ATOM    828  N   GLU A 967     413.025 423.547 403.430  1.00  0.00           N  
ATOM    829  CA  GLU A 967     413.794 424.573 404.163  1.00  0.00           C  
ATOM    830  C   GLU A 967     413.342 424.609 405.652  1.00  0.00           C  
ATOM    831  O   GLU A 967     414.282 424.561 406.470  1.00  0.00           O  
ATOM    832  CB  GLU A 967     413.477 425.940 403.540  1.00  0.00           C  
ATOM    833  CG  GLU A 967     414.502 427.026 403.870  1.00  0.00           C  
ATOM    834  CD  GLU A 967     414.160 428.308 403.101  1.00  0.00           C  
ATOM    835  OE1 GLU A 967     412.976 428.662 403.064  1.00  0.00           O  
ATOM    836  OE2 GLU A 967     415.125 428.967 402.625  1.00  0.00           O1-
ATOM    837  HN  GLU A 967     412.463 423.816 402.637  1.00  0.00           H  
ATOM    838  N   VAL A 968     412.158 424.109 405.920  1.00  0.00           N  
ATOM    839  CA  VAL A 968     411.731 424.011 407.336  1.00  0.00           C  
ATOM    840  C   VAL A 968     412.354 422.754 407.935  1.00  0.00           C  
ATOM    841  O   VAL A 968     412.830 422.827 409.070  1.00  0.00           O  
ATOM    842  CB  VAL A 968     410.193 423.962 407.422  1.00  0.00           C  
ATOM    843  CG1 VAL A 968     409.644 423.083 408.533  1.00  0.00           C  
ATOM    844  CG2 VAL A 968     409.644 425.366 407.581  1.00  0.00           C  
ATOM    845  HN  VAL A 968     411.536 423.779 405.212  1.00  0.00           H  
ATOM    846  N   ALA A 969     412.500 421.680 407.153  1.00  0.00           N  
ATOM    847  CA  ALA A 969     413.171 420.471 407.678  1.00  0.00           C  
ATOM    848  C   ALA A 969     414.612 420.776 408.057  1.00  0.00           C  
ATOM    849  O   ALA A 969     415.088 420.410 409.131  1.00  0.00           O  
ATOM    850  CB  ALA A 969     413.184 419.409 406.580  1.00  0.00           C  
ATOM    851  HN  ALA A 969     412.122 421.692 406.213  1.00  0.00           H  
ATOM    852  N   LYS A 970     415.295 421.533 407.190  1.00  0.00           N  
ATOM    853  CA  LYS A 970     416.699 421.851 407.483  1.00  0.00           C  
ATOM    854  C   LYS A 970     416.772 422.791 408.655  1.00  0.00           C  
ATOM    855  O   LYS A 970     417.725 422.693 409.460  1.00  0.00           O  
ATOM    856  CB  LYS A 970     417.322 422.485 406.226  1.00  0.00           C  
ATOM    857  CG  LYS A 970     417.627 421.497 405.115  1.00  0.00           C  
ATOM    858  CD  LYS A 970     417.786 422.205 403.772  1.00  0.00           C  
ATOM    859  CE  LYS A 970     419.043 421.680 403.076  1.00  0.00           C  
ATOM    860  NZ  LYS A 970     419.678 422.656 402.173  1.00  0.00           N1+
ATOM    861  HN  LYS A 970     414.868 421.851 406.323  1.00  0.00           H  
ATOM    862  HZ1 LYS A 970     420.374 422.217 401.624  1.00  0.00           H  
ATOM    863  HZ2 LYS A 970     418.970 423.035 401.575  1.00  0.00           H  
ATOM    864  HZ3 LYS A 970     420.020 423.389 402.771  1.00  0.00           H  
ATOM    865  N   GLN A 971     415.759 423.621 408.850  1.00  0.00           N  
ATOM    866  CA  GLN A 971     415.686 424.487 410.059  1.00  0.00           C  
ATOM    867  C   GLN A 971     415.430 423.694 411.304  1.00  0.00           C  
ATOM    868  O   GLN A 971     416.211 423.853 412.268  1.00  0.00           O  
ATOM    869  CB  GLN A 971     414.612 425.574 409.875  1.00  0.00           C  
ATOM    870  CG  GLN A 971     415.015 426.709 408.936  1.00  0.00           C  
ATOM    871  CD  GLN A 971     413.965 427.808 408.875  1.00  0.00           C  
ATOM    872  NE2 GLN A 971     413.086 427.832 409.875  1.00  0.00           N  
ATOM    873  OE1 GLN A 971     413.989 428.650 407.983  1.00  0.00           O  
ATOM    874  HN  GLN A 971     414.941 423.535 408.264  1.00  0.00           H  
ATOM    875 1HNE GLN A 971     412.463 428.638 409.888  1.00  0.00           H  
ATOM    876 2HNE GLN A 971     413.245 427.283 410.706  1.00  0.00           H  
ATOM    877  N   CYS A 972     414.648 422.595 411.194  1.00  0.00           N  
ATOM    878  CA  CYS A 972     414.380 421.753 412.354  1.00  0.00           C  
ATOM    879  C   CYS A 972     415.576 420.923 412.756  1.00  0.00           C  
ATOM    880  O   CYS A 972     416.333 420.544 411.829  1.00  0.00           O  
ATOM    881  CB  CYS A 972     413.159 420.850 412.097  1.00  0.00           C  
ATOM    882  SG  CYS A 972     413.049 419.495 413.269  1.00  0.00           S  
ATOM    883  HN  CYS A 972     414.343 422.302 410.291  1.00  0.00           H  
ATOM    884  HG1 CYS A 972     412.451 420.227 414.221  1.00  0.00           H  
ATOM    885  N   THR A 973     415.881 420.813 414.026  1.00  0.00           N  
ATOM    886  CA  THR A 973     417.126 420.105 414.429  1.00  0.00           C  
ATOM    887  C   THR A 973     416.882 418.640 414.685  1.00  0.00           C  
ATOM    888  O   THR A 973     417.822 417.822 414.600  1.00  0.00           O  
ATOM    889  CB  THR A 973     417.688 420.715 415.735  1.00  0.00           C  
ATOM    890  CG2 THR A 973     417.151 422.144 415.881  1.00  0.00           C  
ATOM    891  OG1 THR A 973     417.224 419.922 416.821  1.00  0.00           O  
ATOM    892  HN  THR A 973     415.430 421.423 414.685  1.00  0.00           H  
ATOM    893  HO  THR A 973     416.833 420.520 417.517  1.00  0.00           H  
ATOM    894  N   ASP A 974     415.649 418.262 415.076  1.00  0.00           N  
ATOM    895  CA  ASP A 974     415.381 416.870 415.344  1.00  0.00           C  
ATOM    896  C   ASP A 974     415.479 416.077 414.026  1.00  0.00           C  
ATOM    897  O   ASP A 974     414.893 416.370 413.000  1.00  0.00           O  
ATOM    898  CB  ASP A 974     413.965 416.675 415.881  1.00  0.00           C  
ATOM    899  CG  ASP A 974     413.635 417.395 417.163  1.00  0.00           C  
ATOM    900  OD1 ASP A 974     413.513 418.616 417.175  1.00  0.00           O  
ATOM    901  OD2 ASP A 974     413.464 416.675 418.188  1.00  0.00           O1-
ATOM    902  HN  ASP A 974     414.941 418.994 415.100  1.00  0.00           H  
ATOM    903  N   LYS A 975     416.504 415.198 413.989  1.00  0.00           N  
ATOM    904  CA  LYS A 975     416.919 414.551 412.720  1.00  0.00           C  
ATOM    905  C   LYS A 975     415.747 413.867 412.097  1.00  0.00           C  
ATOM    906  O   LYS A 975     415.588 413.794 410.864  1.00  0.00           O  
ATOM    907  CB  LYS A 975     418.018 413.538 413.037  1.00  0.00           C  
ATOM    908  CG  LYS A 975     418.591 412.915 411.792  1.00  0.00           C  
ATOM    909  CD  LYS A 975     419.531 411.755 412.085  1.00  0.00           C  
ATOM    910  CE  LYS A 975     418.799 410.620 412.781  1.00  0.00           C  
ATOM    911  NZ  LYS A 975     419.604 409.363 412.781  1.00  0.00           N1+
ATOM    912  HN  LYS A 975     417.102 415.100 414.795  1.00  0.00           H  
ATOM    913  HZ1 LYS A 975     419.104 408.679 413.293  1.00  0.00           H  
ATOM    914  HZ2 LYS A 975     419.702 409.094 411.829  1.00  0.00           H  
ATOM    915  HZ3 LYS A 975     420.483 409.595 413.159  1.00  0.00           H  
ATOM    916  N   ARG A 976     415.039 413.062 412.939  1.00  0.00           N  
ATOM    917  CA  ARG A 976     414.075 412.109 412.341  1.00  0.00           C  
ATOM    918  C   ARG A 976     412.793 412.830 411.890  1.00  0.00           C  
ATOM    919  O   ARG A 976     412.048 412.292 411.047  1.00  0.00           O  
ATOM    920  CB  ARG A 976     413.696 411.047 413.379  1.00  0.00           C  
ATOM    921  CG  ARG A 976     414.832 410.095 413.708  1.00  0.00           C  
ATOM    922  CD  ARG A 976     414.648 409.460 415.051  1.00  0.00           C  
ATOM    923  NE  ARG A 976     415.759 408.582 415.405  1.00  0.00           N  
ATOM    924  CZ  ARG A 976     416.174 408.337 416.650  1.00  0.00           C  
ATOM    925  NH1 ARG A 976     415.393 408.716 417.664  1.00  0.00           N1+
ATOM    926  NH2 ARG A 976     417.310 407.690 416.895  1.00  0.00           N  
ATOM    927  HN  ARG A 976     415.137 413.135 413.916  1.00  0.00           H  
ATOM    928  HE  ARG A 976     416.248 408.105 414.648  1.00  0.00           H  
ATOM    929 1HH1 ARG A 976     415.527 408.276 418.567  1.00  0.00           H  
ATOM    930 2HH1 ARG A 976     414.624 409.326 417.517  1.00  0.00           H  
ATOM    931 1HH2 ARG A 976     417.688 407.703 417.822  1.00  0.00           H  
ATOM    932 2HH2 ARG A 976     417.871 407.349 416.125  1.00  0.00           H  
ATOM    933  N   ILE A 977     412.537 414.001 412.402  1.00  0.00           N  
ATOM    934  CA  ILE A 977     411.438 414.844 411.951  1.00  0.00           C  
ATOM    935  C   ILE A 977     411.792 415.649 410.681  1.00  0.00           C  
ATOM    936  O   ILE A 977     410.999 415.845 409.753  1.00  0.00           O  
ATOM    937  CB  ILE A 977     410.938 415.796 413.049  1.00  0.00           C  
ATOM    938  CG1 ILE A 977     410.986 415.161 414.429  1.00  0.00           C  
ATOM    939  CG2 ILE A 977     409.534 416.309 412.756  1.00  0.00           C  
ATOM    940  CD1 ILE A 977     410.034 415.759 415.430  1.00  0.00           C  
ATOM    941  HN  ILE A 977     413.062 414.343 413.208  1.00  0.00           H  
ATOM    942  N   ARG A 978     413.086 415.930 410.559  1.00  0.00           N  
ATOM    943  CA  ARG A 978     413.611 416.418 409.290  1.00  0.00           C  
ATOM    944  C   ARG A 978     413.477 415.344 408.240  1.00  0.00           C  
ATOM    945  O   ARG A 978     413.074 415.564 407.104  1.00  0.00           O  
ATOM    946  CB  ARG A 978     415.100 416.797 409.473  1.00  0.00           C  
ATOM    947  CG  ARG A 978     415.771 417.236 408.179  1.00  0.00           C  
ATOM    948  CD  ARG A 978     417.273 417.334 408.276  1.00  0.00           C  
ATOM    949  NE  ARG A 978     417.676 418.518 409.045  1.00  0.00           N  
ATOM    950  CZ  ARG A 978     418.884 419.055 408.997  1.00  0.00           C  
ATOM    951  NH1 ARG A 978     419.873 418.433 408.337  1.00  0.00           N1+
ATOM    952  NH2 ARG A 978     419.202 420.129 409.705  1.00  0.00           N  
ATOM    953  HN  ARG A 978     413.684 415.833 411.377  1.00  0.00           H  
ATOM    954  HE  ARG A 978     416.943 419.055 409.509  1.00  0.00           H  
ATOM    955 1HH1 ARG A 978     420.764 418.872 408.142  1.00  0.00           H  
ATOM    956 2HH1 ARG A 978     419.653 417.554 407.898  1.00  0.00           H  
ATOM    957 1HH2 ARG A 978     420.154 420.435 409.766  1.00  0.00           H  
ATOM    958 2HH2 ARG A 978     418.457 420.667 410.083  1.00  0.00           H  
ATOM    959  N   THR A 979     413.745 414.087 408.655  1.00  0.00           N  
ATOM    960  CA  THR A 979     413.672 413.000 407.642  1.00  0.00           C  
ATOM    961  C   THR A 979     412.231 412.878 407.190  1.00  0.00           C  
ATOM    962  O   THR A 979     411.963 413.257 406.042  1.00  0.00           O  
ATOM    963  CB  THR A 979     414.087 411.658 408.276  1.00  0.00           C  
ATOM    964  CG2 THR A 979     414.026 410.510 407.263  1.00  0.00           C  
ATOM    965  OG1 THR A 979     415.405 411.780 408.801  1.00  0.00           O  
ATOM    966  HN  THR A 979     413.855 413.892 409.619  1.00  0.00           H  
ATOM    967  HO  THR A 979     416.089 411.877 408.105  1.00  0.00           H  
ATOM    968  N   ASN A 980     411.304 412.732 408.154  1.00  0.00           N  
ATOM    969  CA  ASN A 980     409.888 412.817 407.812  1.00  0.00           C  
ATOM    970  C   ASN A 980     409.558 413.953 406.885  1.00  0.00           C  
ATOM    971  O   ASN A 980     409.131 413.684 405.750  1.00  0.00           O  
ATOM    972  CB  ASN A 980     409.045 412.927 409.070  1.00  0.00           C  
ATOM    973  CG  ASN A 980     408.044 411.816 409.216  1.00  0.00           C  
ATOM    974  ND2 ASN A 980     406.873 411.951 408.594  1.00  0.00           N  
ATOM    975  OD1 ASN A 980     408.252 410.864 409.998  1.00  0.00           O  
ATOM    976  HN  ASN A 980     411.548 412.585 409.094  1.00  0.00           H  
ATOM    977 1HND ASN A 980     406.152 411.255 408.765  1.00  0.00           H  
ATOM    978 2HND ASN A 980     406.726 412.708 407.959  1.00  0.00           H  
ATOM    979  N   LEU A 981     409.961 415.198 407.214  1.00  0.00           N  
ATOM    980  CA  LEU A 981     409.497 416.309 406.396  1.00  0.00           C  
ATOM    981  C   LEU A 981     410.022 416.162 404.968  1.00  0.00           C  
ATOM    982  O   LEU A 981     409.241 416.284 404.028  1.00  0.00           O  
ATOM    983  CB  LEU A 981     409.949 417.664 406.946  1.00  0.00           C  
ATOM    984  CG  LEU A 981     408.777 418.591 407.288  1.00  0.00           C  
ATOM    985  CD1 LEU A 981     409.082 419.653 408.301  1.00  0.00           C  
ATOM    986  CD2 LEU A 981     408.350 419.360 406.042  1.00  0.00           C  
ATOM    987  HN  LEU A 981     410.413 415.332 408.081  1.00  0.00           H  
ATOM    988  N   LEU A 982     411.279 415.723 404.822  1.00  0.00           N  
ATOM    989  CA  LEU A 982     411.841 415.479 403.516  1.00  0.00           C  
ATOM    990  C   LEU A 982     411.279 414.282 402.808  1.00  0.00           C  
ATOM    991  O   LEU A 982     410.962 414.392 401.611  1.00  0.00           O  
ATOM    992  CB  LEU A 982     413.379 415.454 403.577  1.00  0.00           C  
ATOM    993  CG  LEU A 982     414.062 416.772 403.418  1.00  0.00           C  
ATOM    994  CD1 LEU A 982     414.905 417.114 404.651  1.00  0.00           C  
ATOM    995  CD2 LEU A 982     415.125 416.736 402.319  1.00  0.00           C  
ATOM    996  HN  LEU A 982     411.841 415.601 405.652  1.00  0.00           H  
ATOM    997  N   GLN A 983     410.754 413.318 403.540  1.00  0.00           N  
ATOM    998  CA  GLN A 983     410.266 412.109 402.869  1.00  0.00           C  
ATOM    999  C   GLN A 983     408.850 412.317 402.368  1.00  0.00           C  
ATOM   1000  O   GLN A 983     408.301 411.584 401.562  1.00  0.00           O  
ATOM   1001  CB  GLN A 983     410.278 410.925 403.857  1.00  0.00           C  
ATOM   1002  CG  GLN A 983     411.670 410.425 404.163  1.00  0.00           C  
ATOM   1003  CD  GLN A 983     412.354 409.851 402.917  1.00  0.00           C  
ATOM   1004  NE2 GLN A 983     411.658 408.948 402.209  1.00  0.00           N  
ATOM   1005  OE1 GLN A 983     413.599 409.924 402.832  1.00  0.00           O  
ATOM   1006  HN  GLN A 983     410.889 413.306 404.553  1.00  0.00           H  
ATOM   1007 1HNE GLN A 983     411.877 408.740 401.257  1.00  0.00           H  
ATOM   1008 2HNE GLN A 983     410.815 408.582 402.588  1.00  0.00           H  
ATOM   1009  N   VAL A 984     408.118 413.184 403.113  1.00  0.00           N  
ATOM   1010  CA  VAL A 984     406.689 413.330 402.808  1.00  0.00           C  
ATOM   1011  C   VAL A 984     406.580 414.392 401.685  1.00  0.00           C  
ATOM   1012  O   VAL A 984     405.920 414.099 400.696  1.00  0.00           O  
ATOM   1013  CB  VAL A 984     405.981 413.892 404.028  1.00  0.00           C  
ATOM   1014  CG1 VAL A 984     404.541 414.307 403.809  1.00  0.00           C  
ATOM   1015  CG2 VAL A 984     406.055 412.891 405.176  1.00  0.00           C  
ATOM   1016  HN  VAL A 984     408.508 413.721 403.845  1.00  0.00           H  
ATOM   1017  N   CYS A 985     407.507 415.369 401.721  1.00  0.00           N  
ATOM   1018  CA  CYS A 985     407.690 416.248 400.574  1.00  0.00           C  
ATOM   1019  C   CYS A 985     408.044 415.491 399.292  1.00  0.00           C  
ATOM   1020  O   CYS A 985     407.434 415.649 398.254  1.00  0.00           O  
ATOM   1021  CB  CYS A 985     408.716 417.334 400.867  1.00  0.00           C  
ATOM   1022  SG  CYS A 985     408.948 418.530 399.561  1.00  0.00           S  
ATOM   1023  HN  CYS A 985     408.154 415.356 402.515  1.00  0.00           H  
ATOM   1024  HG1 CYS A 985     410.144 418.994 399.988  1.00  0.00           H  
ATOM   1025  N   GLU A 986     408.887 414.441 399.463  1.00  0.00           N  
ATOM   1026  CA  GLU A 986     409.607 413.953 398.267  1.00  0.00           C  
ATOM   1027  C   GLU A 986     408.630 413.477 397.192  1.00  0.00           C  
ATOM   1028  O   GLU A 986     408.728 413.965 396.045  1.00  0.00           O  
ATOM   1029  CB  GLU A 986     410.522 412.769 398.694  1.00  0.00           C  
ATOM   1030  CG  GLU A 986     412.012 413.110 398.730  1.00  0.00           C  
ATOM   1031  CD  GLU A 986     412.817 411.902 399.133  1.00  0.00           C  
ATOM   1032  OE1 GLU A 986     413.989 412.061 399.500  1.00  0.00           O  
ATOM   1033  OE2 GLU A 986     412.170 410.840 399.341  1.00  0.00           O1-
ATOM   1034  HN  GLU A 986     409.351 414.331 400.330  1.00  0.00           H  
ATOM   1035  N   ARG A 987     407.520 412.830 397.607  1.00  0.00           N  
ATOM   1036  CA  ARG A 987     406.665 412.244 396.582  1.00  0.00           C  
ATOM   1037  C   ARG A 987     405.762 413.220 395.886  1.00  0.00           C  
ATOM   1038  O   ARG A 987     405.383 413.049 394.702  1.00  0.00           O  
ATOM   1039  CB  ARG A 987     405.835 411.072 397.131  1.00  0.00           C  
ATOM   1040  CG  ARG A 987     404.395 411.377 397.498  1.00  0.00           C  
ATOM   1041  CD  ARG A 987     403.735 410.339 398.401  1.00  0.00           C  
ATOM   1042  NE  ARG A 987     404.553 409.973 399.561  1.00  0.00           N  
ATOM   1043  CZ  ARG A 987     404.822 410.791 400.586  1.00  0.00           C  
ATOM   1044  NH1 ARG A 987     404.041 411.841 400.793  1.00  0.00           N1+
ATOM   1045  NH2 ARG A 987     405.627 410.388 401.562  1.00  0.00           N  
ATOM   1046  HN  ARG A 987     407.581 412.402 398.511  1.00  0.00           H  
ATOM   1047  HE  ARG A 987     405.029 409.094 399.524  1.00  0.00           H  
ATOM   1048 1HH1 ARG A 987     404.077 412.305 401.685  1.00  0.00           H  
ATOM   1049 2HH1 ARG A 987     403.625 412.292 399.976  1.00  0.00           H  
ATOM   1050 1HH2 ARG A 987     405.701 410.913 402.417  1.00  0.00           H  
ATOM   1051 2HH2 ARG A 987     406.311 409.680 401.367  1.00  0.00           H  
ATOM   1052  N   ILE A 988     405.481 414.368 396.533  1.00  0.00           N  
ATOM   1053  CA  ILE A 988     404.590 415.381 395.972  1.00  0.00           C  
ATOM   1054  C   ILE A 988     404.919 415.808 394.568  1.00  0.00           C  
ATOM   1055  O   ILE A 988     404.053 415.869 393.713  1.00  0.00           O  
ATOM   1056  CB  ILE A 988     404.443 416.589 396.899  1.00  0.00           C  
ATOM   1057  CG1 ILE A 988     403.625 416.260 398.132  1.00  0.00           C  
ATOM   1058  CG2 ILE A 988     403.882 417.810 396.191  1.00  0.00           C  
ATOM   1059  CD1 ILE A 988     403.906 417.151 399.316  1.00  0.00           C  
ATOM   1060  HN  ILE A 988     405.798 414.526 397.473  1.00  0.00           H  
ATOM   1061  N   PRO A 989     406.201 416.101 394.287  1.00  0.00           N  
ATOM   1062  CA  PRO A 989     406.555 416.431 392.883  1.00  0.00           C  
ATOM   1063  C   PRO A 989     406.079 415.369 391.931  1.00  0.00           C  
ATOM   1064  O   PRO A 989     405.481 415.686 390.881  1.00  0.00           O  
ATOM   1065  CB  PRO A 989     408.057 416.467 392.981  1.00  0.00           C  
ATOM   1066  CG  PRO A 989     408.276 417.188 394.275  1.00  0.00           C  
ATOM   1067  CD  PRO A 989     407.190 416.675 395.203  1.00  0.00           C  
ATOM   1068  N   THR A 990     406.323 414.111 392.212  1.00  0.00           N  
ATOM   1069  CA  THR A 990     406.018 413.025 391.296  1.00  0.00           C  
ATOM   1070  C   THR A 990     404.504 412.964 390.991  1.00  0.00           C  
ATOM   1071  O   THR A 990     404.114 413.025 389.844  1.00  0.00           O  
ATOM   1072  CB  THR A 990     406.445 411.658 391.846  1.00  0.00           C  
ATOM   1073  CG2 THR A 990     406.262 410.559 390.796  1.00  0.00           C  
ATOM   1074  OG1 THR A 990     407.812 411.682 392.224  1.00  0.00           O  
ATOM   1075  HN  THR A 990     406.616 413.855 393.152  1.00  0.00           H  
ATOM   1076  HO  THR A 990     408.240 410.913 391.736  1.00  0.00           H  
ATOM   1077  N   ILE A 991     403.687 412.878 392.053  1.00  0.00           N  
ATOM   1078  CA  ILE A 991     402.234 412.891 391.809  1.00  0.00           C  
ATOM   1079  C   ILE A 991     401.831 414.075 390.906  1.00  0.00           C  
ATOM   1080  O   ILE A 991     400.928 413.953 390.076  1.00  0.00           O  
ATOM   1081  CB  ILE A 991     401.489 413.062 393.127  1.00  0.00           C  
ATOM   1082  CG1 ILE A 991     402.173 412.378 394.275  1.00  0.00           C  
ATOM   1083  CG2 ILE A 991     400.049 412.561 393.005  1.00  0.00           C  
ATOM   1084  CD1 ILE A 991     401.746 412.939 395.605  1.00  0.00           C  
ATOM   1085  HN  ILE A 991     404.004 412.720 392.969  1.00  0.00           H  
ATOM   1086  N   SER A 992     402.319 415.259 391.284  1.00  0.00           N  
ATOM   1087  CA  SER A 992     401.855 416.504 390.637  1.00  0.00           C  
ATOM   1088  C   SER A 992     402.246 416.528 389.172  1.00  0.00           C  
ATOM   1089  O   SER A 992     401.672 417.273 388.354  1.00  0.00           O  
ATOM   1090  CB  SER A 992     402.405 417.725 391.382  1.00  0.00           C  
ATOM   1091  OG  SER A 992     401.624 418.860 391.101  1.00  0.00           O  
ATOM   1092  HN  SER A 992     403.040 415.344 391.968  1.00  0.00           H  
ATOM   1093  HO  SER A 992     400.671 418.591 391.162  1.00  0.00           H  
ATOM   1094  N   THR A 993     403.430 415.955 388.892  1.00  0.00           N  
ATOM   1095  CA  THR A 993     403.857 415.869 387.476  1.00  0.00           C  
ATOM   1096  C   THR A 993     402.930 414.954 386.670  1.00  0.00           C  
ATOM   1097  O   THR A 993     402.173 415.466 385.815  1.00  0.00           O  
ATOM   1098  CB  THR A 993     405.286 415.271 387.451  1.00  0.00           C  
ATOM   1099  CG2 THR A 993     405.835 415.149 386.047  1.00  0.00           C  
ATOM   1100  OG1 THR A 993     406.189 416.064 388.232  1.00  0.00           O  
ATOM   1101  HN  THR A 993     403.748 415.271 389.526  1.00  0.00           H  
ATOM   1102  HO  THR A 993     406.177 417.017 387.952  1.00  0.00           H  
ATOM   1103  N   GLN A 994     402.478 413.879 387.354  1.00  0.00           N  
ATOM   1104  CA  GLN A 994     401.489 412.988 386.694  1.00  0.00           C  
ATOM   1105  C   GLN A 994     400.171 413.696 386.572  1.00  0.00           C  
ATOM   1106  O   GLN A 994     399.438 413.525 385.571  1.00  0.00           O  
ATOM   1107  CB  GLN A 994     401.306 411.731 387.549  1.00  0.00           C  
ATOM   1108  CG  GLN A 994     402.551 410.852 387.646  1.00  0.00           C  
ATOM   1109  CD  GLN A 994     402.307 409.729 388.647  1.00  0.00           C  
ATOM   1110  NE2 GLN A 994     401.550 408.704 388.269  1.00  0.00           N  
ATOM   1111  OE1 GLN A 994     402.747 409.839 389.783  1.00  0.00           O  
ATOM   1112  HN  GLN A 994     403.027 413.501 388.098  1.00  0.00           H  
ATOM   1113 1HNE GLN A 994     401.331 408.008 388.940  1.00  0.00           H  
ATOM   1114 2HNE GLN A 994     401.184 408.716 387.354  1.00  0.00           H  
ATOM   1115  N   LEU A 995     399.805 414.478 387.573  1.00  0.00           N  
ATOM   1116  CA  LEU A 995     398.584 415.308 387.512  1.00  0.00           C  
ATOM   1117  C   LEU A 995     398.645 416.296 386.328  1.00  0.00           C  
ATOM   1118  O   LEU A 995     397.864 416.248 385.400  1.00  0.00           O  
ATOM   1119  CB  LEU A 995     398.364 416.077 388.806  1.00  0.00           C  
ATOM   1120  CG  LEU A 995     397.070 416.870 388.794  1.00  0.00           C  
ATOM   1121  CD1 LEU A 995     395.837 416.064 388.440  1.00  0.00           C  
ATOM   1122  CD2 LEU A 995     396.765 417.444 390.173  1.00  0.00           C  
ATOM   1123  HN  LEU A 995     400.439 414.636 388.330  1.00  0.00           H  
ATOM   1124  N   LYS A 996     399.744 417.017 386.304  1.00  0.00           N  
ATOM   1125  CA  LYS A 996     399.841 418.152 385.364  1.00  0.00           C  
ATOM   1126  C   LYS A 996     399.817 417.651 383.923  1.00  0.00           C  
ATOM   1127  O   LYS A 996     399.036 418.140 383.081  1.00  0.00           O  
ATOM   1128  CB  LYS A 996     401.050 419.019 385.657  1.00  0.00           C  
ATOM   1129  CG  LYS A 996     401.440 419.995 384.558  1.00  0.00           C  
ATOM   1130  CD  LYS A 996     402.478 420.984 385.059  1.00  0.00           C  
ATOM   1131  CE  LYS A 996     403.418 421.460 383.972  1.00  0.00           C  
ATOM   1132  NZ  LYS A 996     404.797 420.911 384.045  1.00  0.00           N1+
ATOM   1133  HN  LYS A 996     400.354 417.004 387.109  1.00  0.00           H  
ATOM   1134  HZ1 LYS A 996     405.359 421.338 383.350  1.00  0.00           H  
ATOM   1135  HZ2 LYS A 996     405.139 421.130 384.973  1.00  0.00           H  
ATOM   1136  HZ3 LYS A 996     404.749 419.934 383.911  1.00  0.00           H  
ATOM   1137  N   ILE A 997     400.452 416.504 383.716  1.00  0.00           N  
ATOM   1138  CA  ILE A 997     400.610 416.028 382.324  1.00  0.00           C  
ATOM   1139  C   ILE A 997     399.243 415.491 381.860  1.00  0.00           C  
ATOM   1140  O   ILE A 997     398.767 415.967 380.798  1.00  0.00           O  
ATOM   1141  CB  ILE A 997     401.672 414.917 382.251  1.00  0.00           C  
ATOM   1142  CG1 ILE A 997     403.101 415.442 382.080  1.00  0.00           C  
ATOM   1143  CG2 ILE A 997     401.318 413.879 381.177  1.00  0.00           C  
ATOM   1144  CD1 ILE A 997     404.089 414.417 381.567  1.00  0.00           C  
ATOM   1145  HN  ILE A 997     400.867 416.028 384.485  1.00  0.00           H  
ATOM   1146  N   LEU A 998     398.425 415.027 382.800  1.00  0.00           N  
ATOM   1147  CA  LEU A 998     397.131 414.465 382.410  1.00  0.00           C  
ATOM   1148  C   LEU A 998     396.057 415.552 382.361  1.00  0.00           C  
ATOM   1149  O   LEU A 998     395.044 415.430 381.677  1.00  0.00           O  
ATOM   1150  CB  LEU A 998     396.692 413.379 383.386  1.00  0.00           C  
ATOM   1151  CG  LEU A 998     397.668 412.219 383.411  1.00  0.00           C  
ATOM   1152  CD1 LEU A 998     397.241 411.096 384.338  1.00  0.00           C  
ATOM   1153  CD2 LEU A 998     397.729 411.572 382.043  1.00  0.00           C  
ATOM   1154  HN  LEU A 998     398.816 414.709 383.679  1.00  0.00           H  
ATOM   1155  N   SER A 999     396.448 416.736 382.861  1.00  0.00           N  
ATOM   1156  CA  SER A 999     395.679 417.957 382.605  1.00  0.00           C  
ATOM   1157  C   SER A 999     395.837 418.457 381.189  1.00  0.00           C  
ATOM   1158  O   SER A 999     394.885 418.762 380.505  1.00  0.00           O  
ATOM   1159  CB  SER A 999     395.972 419.031 383.643  1.00  0.00           C  
ATOM   1160  OG  SER A 999     394.836 419.861 383.813  1.00  0.00           O  
ATOM   1161  HN  SER A 999     397.266 416.821 383.435  1.00  0.00           H  
ATOM   1162  HO  SER A 999     395.020 420.801 383.594  1.00  0.00           H  
ATOM   1163  N   THR A1000     397.083 418.335 380.652  1.00  0.00           N  
ATOM   1164  CA  THR A1000     397.290 418.579 379.236  1.00  0.00           C  
ATOM   1165  C   THR A1000     396.594 417.542 378.369  1.00  0.00           C  
ATOM   1166  O   THR A1000     395.862 417.871 377.405  1.00  0.00           O  
ATOM   1167  CB  THR A1000     398.779 418.713 378.894  1.00  0.00           C  
ATOM   1168  CG2 THR A1000     399.597 419.397 379.993  1.00  0.00           C  
ATOM   1169  OG1 THR A1000     399.390 417.480 378.577  1.00  0.00           O  
ATOM   1170  HN  THR A1000     397.864 418.286 381.287  1.00  0.00           H  
ATOM   1171  HO  THR A1000     398.962 417.029 377.808  1.00  0.00           H  
ATOM   1172  N   VAL A1001     396.533 416.309 378.845  1.00  0.00           N  
ATOM   1173  CA  VAL A1001     395.886 415.222 378.113  1.00  0.00           C  
ATOM   1174  C   VAL A1001     394.409 415.417 378.027  1.00  0.00           C  
ATOM   1175  O   VAL A1001     393.860 415.417 376.904  1.00  0.00           O  
ATOM   1176  CB  VAL A1001     396.240 413.843 378.711  1.00  0.00           C  
ATOM   1177  CG1 VAL A1001     395.166 412.805 378.650  1.00  0.00           C  
ATOM   1178  CG2 VAL A1001     397.583 413.379 378.198  1.00  0.00           C  
ATOM   1179  HN  VAL A1001     396.802 416.113 379.810  1.00  0.00           H  
ATOM   1180  N   LYS A1002     393.787 415.930 379.114  1.00  0.00           N  
ATOM   1181  CA  LYS A1002     392.346 416.089 379.102  1.00  0.00           C  
ATOM   1182  C   LYS A1002     391.907 417.249 378.198  1.00  0.00           C  
ATOM   1183  O   LYS A1002     390.723 417.285 377.869  1.00  0.00           O  
ATOM   1184  CB  LYS A1002     391.748 416.223 380.493  1.00  0.00           C  
ATOM   1185  CG  LYS A1002     390.564 415.283 380.762  1.00  0.00           C  
ATOM   1186  CD  LYS A1002     389.441 416.003 381.506  1.00  0.00           C  
ATOM   1187  CE  LYS A1002     388.110 415.271 381.299  1.00  0.00           C  
ATOM   1188  NZ  LYS A1002     386.963 415.967 381.921  1.00  0.00           N1+
ATOM   1189  HN  LYS A1002     394.250 415.784 380.005  1.00  0.00           H  
ATOM   1190  HZ1 LYS A1002     386.121 415.430 381.775  1.00  0.00           H  
ATOM   1191  HZ2 LYS A1002     387.109 416.064 382.898  1.00  0.00           H  
ATOM   1192  HZ3 LYS A1002     386.902 416.858 381.470  1.00  0.00           H  
ATOM   1193  N   ALA A1003     392.651 418.372 378.271  1.00  0.00           N  
ATOM   1194  CA  ALA A1003     392.297 419.543 377.478  1.00  0.00           C  
ATOM   1195  C   ALA A1003     392.554 419.275 376.025  1.00  0.00           C  
ATOM   1196  O   ALA A1003     391.675 419.458 375.146  1.00  0.00           O  
ATOM   1197  CB  ALA A1003     393.091 420.789 377.905  1.00  0.00           C  
ATOM   1198  HN  ALA A1003     393.506 418.384 378.784  1.00  0.00           H  
ATOM   1199  N   THR A1004     393.835 419.128 375.647  1.00  0.00           N  
ATOM   1200  CA  THR A1004     394.238 419.263 374.231  1.00  0.00           C  
ATOM   1201  C   THR A1004     394.617 417.920 373.633  1.00  0.00           C  
ATOM   1202  O   THR A1004     395.142 417.920 372.498  1.00  0.00           O  
ATOM   1203  CB  THR A1004     395.447 420.239 374.182  1.00  0.00           C  
ATOM   1204  CG2 THR A1004     395.044 421.582 374.792  1.00  0.00           C  
ATOM   1205  OG1 THR A1004     396.521 419.690 374.927  1.00  0.00           O  
ATOM   1206  HN  THR A1004     394.482 418.701 376.270  1.00  0.00           H  
ATOM   1207  HO  THR A1004     397.400 420.081 374.670  1.00  0.00           H  
ATOM   1208  N   MET A1005     393.860 416.882 373.999  1.00  0.00           N  
ATOM   1209  CA  MET A1005     393.945 415.613 373.267  1.00  0.00           C  
ATOM   1210  C   MET A1005     392.664 414.832 373.267  1.00  0.00           C  
ATOM   1211  O   MET A1005     392.175 414.404 372.192  1.00  0.00           O  
ATOM   1212  CB  MET A1005     395.117 414.795 373.853  1.00  0.00           C  
ATOM   1213  CG  MET A1005     395.825 414.014 372.766  1.00  0.00           C  
ATOM   1214  SD  MET A1005     397.339 413.293 373.450  1.00  0.00           S  
ATOM   1215  CE  MET A1005     396.704 412.329 374.792  1.00  0.00           C  
ATOM   1216  HN  MET A1005     393.250 416.931 374.805  1.00  0.00           H  
ATOM   1217  N   LEU A1006     392.102 414.502 374.451  1.00  0.00           N  
ATOM   1218  CA  LEU A1006     391.028 413.513 374.463  1.00  0.00           C  
ATOM   1219  C   LEU A1006     389.807 414.001 373.682  1.00  0.00           C  
ATOM   1220  O   LEU A1006     389.124 414.893 374.133  1.00  0.00           O  
ATOM   1221  CB  LEU A1006     390.637 413.086 375.879  1.00  0.00           C  
ATOM   1222  CG  LEU A1006     391.797 412.646 376.758  1.00  0.00           C  
ATOM   1223  CD1 LEU A1006     391.272 411.841 377.942  1.00  0.00           C  
ATOM   1224  CD2 LEU A1006     392.639 411.633 376.013  1.00  0.00           C  
ATOM   1225  HN  LEU A1006     392.688 414.587 375.269  1.00  0.00           H  
ATOM   1226  N   GLY A1007     389.819 413.733 372.363  1.00  0.00           N  
ATOM   1227  CA  GLY A1007     388.953 414.514 371.436  1.00  0.00           C  
ATOM   1228  C   GLY A1007     388.879 413.794 370.093  1.00  0.00           C  
ATOM   1229  O   GLY A1007     389.136 414.417 369.043  1.00  0.00           O  
ATOM   1230  HN  GLY A1007     390.283 412.927 371.997  1.00  0.00           H  
ATOM   1231  N   ARG A1008     388.647 412.500 370.105  1.00  0.00           N  
ATOM   1232  CA  ARG A1008     388.892 411.694 368.896  1.00  0.00           C  
ATOM   1233  C   ARG A1008     387.805 410.596 368.762  1.00  0.00           C  
ATOM   1234  O   ARG A1008     387.708 409.766 369.690  1.00  0.00           O  
ATOM   1235  CB  ARG A1008     390.271 411.011 369.043  1.00  0.00           C  
ATOM   1236  CG  ARG A1008     390.955 410.645 367.725  1.00  0.00           C  
ATOM   1237  CD  ARG A1008     392.297 409.961 367.908  1.00  0.00           C  
ATOM   1238  NE  ARG A1008     393.066 410.559 369.019  1.00  0.00           N  
ATOM   1239  CZ  ARG A1008     394.336 410.266 369.299  1.00  0.00           C  
ATOM   1240  NH1 ARG A1008     394.995 409.363 368.567  1.00  0.00           N1+
ATOM   1241  NH2 ARG A1008     395.007 410.999 370.178  1.00  0.00           N  
ATOM   1242  HN  ARG A1008     388.367 412.061 370.959  1.00  0.00           H  
ATOM   1243  HE  ARG A1008     392.578 411.169 369.653  1.00  0.00           H  
ATOM   1244 1HH1 ARG A1008     395.959 409.155 368.811  1.00  0.00           H  
ATOM   1245 2HH1 ARG A1008     394.543 408.887 367.810  1.00  0.00           H  
ATOM   1246 1HH2 ARG A1008     395.947 410.718 370.435  1.00  0.00           H  
ATOM   1247 2HH2 ARG A1008     394.543 411.719 370.715  1.00  0.00           H  
ATOM   1248  N   THR A1009     387.488 410.254 367.493  1.00  0.00           N  
ATOM   1249  CA  THR A1009     386.707 409.045 367.236  1.00  0.00           C  
ATOM   1250  C   THR A1009     387.256 407.812 367.932  1.00  0.00           C  
ATOM   1251  O   THR A1009     386.548 406.812 368.176  1.00  0.00           O  
ATOM   1252  CB  THR A1009     386.584 408.777 365.735  1.00  0.00           C  
ATOM   1253  CG2 THR A1009     387.903 408.997 365.002  1.00  0.00           C  
ATOM   1254  OG1 THR A1009     386.133 407.434 365.503  1.00  0.00           O  
ATOM   1255  HN  THR A1009     387.695 410.925 366.797  1.00  0.00           H  
ATOM   1256  HO  THR A1009     386.035 407.324 364.526  1.00  0.00           H  
ATOM   1257  N   ASN A1010     388.599 407.642 367.896  1.00  0.00           N  
ATOM   1258  CA  ASN A1010     389.172 406.421 368.506  1.00  0.00           C  
ATOM   1259  C   ASN A1010     388.831 406.348 370.007  1.00  0.00           C  
ATOM   1260  O   ASN A1010     388.464 405.298 370.557  1.00  0.00           O  
ATOM   1261  CB  ASN A1010     390.686 406.470 368.335  1.00  0.00           C  
ATOM   1262  CG  ASN A1010     391.113 406.311 366.870  1.00  0.00           C  
ATOM   1263  ND2 ASN A1010     392.395 406.006 366.650  1.00  0.00           N  
ATOM   1264  OD1 ASN A1010     390.405 406.799 365.967  1.00  0.00           O  
ATOM   1265  HN  ASN A1010     389.185 408.447 367.834  1.00  0.00           H  
ATOM   1266 1HND ASN A1010     392.725 405.957 365.723  1.00  0.00           H  
ATOM   1267 2HND ASN A1010     393.042 406.177 367.419  1.00  0.00           H  
ATOM   1268  N   ILE A1011     389.185 407.397 370.715  1.00  0.00           N  
ATOM   1269  CA  ILE A1011     389.331 407.336 372.192  1.00  0.00           C  
ATOM   1270  C   ILE A1011     387.988 407.617 372.876  1.00  0.00           C  
ATOM   1271  O   ILE A1011     387.317 408.618 372.620  1.00  0.00           O  
ATOM   1272  CB  ILE A1011     390.356 408.398 372.644  1.00  0.00           C  
ATOM   1273  CG1 ILE A1011     391.711 408.203 371.997  1.00  0.00           C  
ATOM   1274  CG2 ILE A1011     390.466 408.484 374.146  1.00  0.00           C  
ATOM   1275  CD1 ILE A1011     392.761 409.143 372.595  1.00  0.00           C  
ATOM   1276  HN  ILE A1011     389.404 408.276 370.288  1.00  0.00           H  
ATOM   1277  N   SER A1012     387.451 406.616 373.596  1.00  0.00           N  
ATOM   1278  CA  SER A1012     386.035 406.628 373.889  1.00  0.00           C  
ATOM   1279  C   SER A1012     385.645 407.434 375.098  1.00  0.00           C  
ATOM   1280  O   SER A1012     386.487 407.751 375.964  1.00  0.00           O  
ATOM   1281  CB  SER A1012     385.486 405.212 374.023  1.00  0.00           C  
ATOM   1282  OG  SER A1012     384.082 405.188 374.304  1.00  0.00           O  
ATOM   1283  HN  SER A1012     387.939 405.737 373.633  1.00  0.00           H  
ATOM   1284  HO  SER A1012     383.643 404.382 373.938  1.00  0.00           H  
ATOM   1285  N   ASP A1013     384.338 407.666 375.281  1.00  0.00           N  
ATOM   1286  CA  ASP A1013     383.862 408.191 376.550  1.00  0.00           C  
ATOM   1287  C   ASP A1013     384.302 407.275 377.710  1.00  0.00           C  
ATOM   1288  O   ASP A1013     384.460 407.751 378.845  1.00  0.00           O  
ATOM   1289  CB  ASP A1013     382.336 408.264 376.562  1.00  0.00           C  
ATOM   1290  CG  ASP A1013     381.824 409.558 375.916  1.00  0.00           C  
ATOM   1291  OD1 ASP A1013     382.617 410.168 375.171  1.00  0.00           O  
ATOM   1292  OD2 ASP A1013     380.786 410.046 376.392  1.00  0.00           O1-
ATOM   1293  HN  ASP A1013     383.752 407.410 374.512  1.00  0.00           H  
ATOM   1294  N   GLU A1014     384.216 405.945 377.490  1.00  0.00           N  
ATOM   1295  CA  GLU A1014     384.412 405.017 378.564  1.00  0.00           C  
ATOM   1296  C   GLU A1014     385.779 405.249 379.211  1.00  0.00           C  
ATOM   1297  O   GLU A1014     385.828 405.408 380.444  1.00  0.00           O  
ATOM   1298  CB  GLU A1014     384.253 403.540 378.113  1.00  0.00           C  
ATOM   1299  CG  GLU A1014     383.643 402.637 379.150  1.00  0.00           C  
ATOM   1300  CD  GLU A1014     384.009 401.172 378.845  1.00  0.00           C  
ATOM   1301  OE1 GLU A1014     384.192 400.354 379.773  1.00  0.00           O  
ATOM   1302  OE2 GLU A1014     384.119 400.867 377.625  1.00  0.00           O1-
ATOM   1303  HN  GLU A1014     384.241 405.615 376.538  1.00  0.00           H  
ATOM   1304  N   GLU A1015     386.804 405.396 378.406  1.00  0.00           N  
ATOM   1305  CA  GLU A1015     388.147 405.579 378.979  1.00  0.00           C  
ATOM   1306  C   GLU A1015     388.416 406.995 379.407  1.00  0.00           C  
ATOM   1307  O   GLU A1015     389.294 407.288 380.200  1.00  0.00           O  
ATOM   1308  CB  GLU A1015     389.185 405.066 377.979  1.00  0.00           C  
ATOM   1309  CG  GLU A1015     388.940 405.505 376.550  1.00  0.00           C  
ATOM   1310  CD  GLU A1015     389.880 404.822 375.586  1.00  0.00           C  
ATOM   1311  OE1 GLU A1015     389.661 404.907 374.353  1.00  0.00           O  
ATOM   1312  OE2 GLU A1015     390.869 404.187 376.013  1.00  0.00           O1-
ATOM   1313  HN  GLU A1015     386.658 405.176 377.429  1.00  0.00           H  
ATOM   1314  N   SER A1016     387.708 407.947 378.809  1.00  0.00           N  
ATOM   1315  CA  SER A1016     387.732 409.314 379.358  1.00  0.00           C  
ATOM   1316  C   SER A1016     387.109 409.375 380.725  1.00  0.00           C  
ATOM   1317  O   SER A1016     387.646 410.120 381.580  1.00  0.00           O  
ATOM   1318  CB  SER A1016     387.024 410.266 378.381  1.00  0.00           C  
ATOM   1319  OG  SER A1016     387.561 411.560 378.540  1.00  0.00           O  
ATOM   1320  HN  SER A1016     387.036 407.739 378.088  1.00  0.00           H  
ATOM   1321  HO  SER A1016     387.793 411.694 379.517  1.00  0.00           H  
ATOM   1322  N   GLU A1017     386.096 408.594 380.981  1.00  0.00           N  
ATOM   1323  CA  GLU A1017     385.449 408.618 382.288  1.00  0.00           C  
ATOM   1324  C   GLU A1017     386.255 407.837 383.313  1.00  0.00           C  
ATOM   1325  O   GLU A1017     386.499 408.301 384.448  1.00  0.00           O  
ATOM   1326  CB  GLU A1017     383.997 408.118 382.190  1.00  0.00           C  
ATOM   1327  CG  GLU A1017     383.289 407.935 383.484  1.00  0.00           C  
ATOM   1328  CD  GLU A1017     381.970 407.166 383.289  1.00  0.00           C  
ATOM   1329  OE1 GLU A1017     381.177 407.104 384.253  1.00  0.00           O  
ATOM   1330  OE2 GLU A1017     381.787 406.665 382.166  1.00  0.00           O1-
ATOM   1331  HN  GLU A1017     385.571 408.179 380.212  1.00  0.00           H  
ATOM   1332  N   GLN A1018     387.122 406.970 382.788  1.00  0.00           N  
ATOM   1333  CA  GLN A1018     388.123 406.335 383.667  1.00  0.00           C  
ATOM   1334  C   GLN A1018     389.282 407.349 383.875  1.00  0.00           C  
ATOM   1335  O   GLN A1018     389.783 407.397 384.998  1.00  0.00           O  
ATOM   1336  CB  GLN A1018     388.660 405.054 383.008  1.00  0.00           C  
ATOM   1337  CG  GLN A1018     387.585 403.979 382.849  1.00  0.00           C  
ATOM   1338  CD  GLN A1018     388.123 402.625 383.203  1.00  0.00           C  
ATOM   1339  NE2 GLN A1018     389.209 402.173 382.556  1.00  0.00           N  
ATOM   1340  OE1 GLN A1018     387.671 402.039 384.204  1.00  0.00           O  
ATOM   1341  HN  GLN A1018     386.987 406.580 381.873  1.00  0.00           H  
ATOM   1342 1HNE GLN A1018     389.441 401.221 382.703  1.00  0.00           H  
ATOM   1343 2HNE GLN A1018     389.514 402.710 381.775  1.00  0.00           H  
ATOM   1344  N   ALA A1019     389.526 408.203 382.910  1.00  0.00           N  
ATOM   1345  CA  ALA A1019     390.710 409.082 382.983  1.00  0.00           C  
ATOM   1346  C   ALA A1019     390.381 410.217 383.948  1.00  0.00           C  
ATOM   1347  O   ALA A1019     391.235 410.864 384.546  1.00  0.00           O  
ATOM   1348  CB  ALA A1019     391.089 409.619 381.592  1.00  0.00           C  
ATOM   1349  HN  ALA A1019     389.062 408.032 382.019  1.00  0.00           H  
ATOM   1350  N   THR A1020     389.075 410.498 384.106  1.00  0.00           N  
ATOM   1351  CA  THR A1020     388.635 411.450 385.083  1.00  0.00           C  
ATOM   1352  C   THR A1020     388.696 410.864 386.487  1.00  0.00           C  
ATOM   1353  O   THR A1020     389.539 411.328 387.280  1.00  0.00           O  
ATOM   1354  CB  THR A1020     387.207 411.926 384.753  1.00  0.00           C  
ATOM   1355  CG2 THR A1020     386.243 411.877 385.925  1.00  0.00           C  
ATOM   1356  OG1 THR A1020     387.219 413.245 384.216  1.00  0.00           O  
ATOM   1357  HN  THR A1020     388.428 409.924 383.582  1.00  0.00           H  
ATOM   1358  HO  THR A1020     386.279 413.525 383.984  1.00  0.00           H  
ATOM   1359  N   GLU A1021     388.391 409.558 386.560  1.00  0.00           N  
ATOM   1360  CA  GLU A1021     388.599 408.826 387.817  1.00  0.00           C  
ATOM   1361  C   GLU A1021     390.051 408.875 388.269  1.00  0.00           C  
ATOM   1362  O   GLU A1021     390.356 409.106 389.441  1.00  0.00           O  
ATOM   1363  CB  GLU A1021     388.147 407.385 387.610  1.00  0.00           C  
ATOM   1364  CG  GLU A1021     388.586 406.384 388.672  1.00  0.00           C  
ATOM   1365  CD  GLU A1021     387.561 405.286 388.843  1.00  0.00           C  
ATOM   1366  OE1 GLU A1021     387.158 404.700 387.817  1.00  0.00           O  
ATOM   1367  OE2 GLU A1021     387.170 404.968 389.978  1.00  0.00           O1-
ATOM   1368  HN  GLU A1021     387.964 409.094 385.791  1.00  0.00           H  
ATOM   1369  N   MET A1022     390.967 408.887 387.268  1.00  0.00           N  
ATOM   1370  CA  MET A1022     392.407 408.960 387.573  1.00  0.00           C  
ATOM   1371  C   MET A1022     392.773 410.364 388.000  1.00  0.00           C  
ATOM   1372  O   MET A1022     393.408 410.559 389.014  1.00  0.00           O  
ATOM   1373  CB  MET A1022     393.225 408.582 386.328  1.00  0.00           C  
ATOM   1374  CG  MET A1022     393.140 407.141 385.889  1.00  0.00           C  
ATOM   1375  SD  MET A1022     393.579 406.958 384.167  1.00  0.00           S  
ATOM   1376  CE  MET A1022     392.737 405.420 383.691  1.00  0.00           C  
ATOM   1377  HN  MET A1022     390.662 408.887 386.340  1.00  0.00           H  
ATOM   1378  N   LEU A1023     392.310 411.353 387.219  1.00  0.00           N  
ATOM   1379  CA  LEU A1023     392.615 412.756 387.585  1.00  0.00           C  
ATOM   1380  C   LEU A1023     392.078 413.159 388.928  1.00  0.00           C  
ATOM   1381  O   LEU A1023     392.725 413.843 389.746  1.00  0.00           O  
ATOM   1382  CB  LEU A1023     392.151 413.721 386.487  1.00  0.00           C  
ATOM   1383  CG  LEU A1023     393.115 413.818 385.315  1.00  0.00           C  
ATOM   1384  CD1 LEU A1023     392.554 414.587 384.143  1.00  0.00           C  
ATOM   1385  CD2 LEU A1023     394.324 414.624 385.730  1.00  0.00           C  
ATOM   1386  HN  LEU A1023     391.833 411.182 386.377  1.00  0.00           H  
ATOM   1387  N   VAL A1024     390.857 412.708 389.282  1.00  0.00           N  
ATOM   1388  CA  VAL A1024     390.369 412.988 390.625  1.00  0.00           C  
ATOM   1389  C   VAL A1024     391.260 412.317 391.711  1.00  0.00           C  
ATOM   1390  O   VAL A1024     391.760 413.013 392.578  1.00  0.00           O  
ATOM   1391  CB  VAL A1024     388.928 412.500 390.784  1.00  0.00           C  
ATOM   1392  CG1 VAL A1024     388.538 412.378 392.249  1.00  0.00           C  
ATOM   1393  CG2 VAL A1024     387.915 413.342 390.027  1.00  0.00           C  
ATOM   1394  HN  VAL A1024     390.405 412.000 388.733  1.00  0.00           H  
ATOM   1395  N   HIS A1025     391.687 411.084 391.406  1.00  0.00           N  
ATOM   1396  CA  HIS A1025     392.468 410.376 392.444  1.00  0.00           C  
ATOM   1397  C   HIS A1025     393.835 411.060 392.627  1.00  0.00           C  
ATOM   1398  O   HIS A1025     394.067 411.707 393.665  1.00  0.00           O  
ATOM   1399  CB  HIS A1025     392.688 408.936 392.004  1.00  0.00           C  
ATOM   1400  CG  HIS A1025     393.018 407.959 393.127  1.00  0.00           C  
ATOM   1401  CD2 HIS A1025     393.701 408.167 394.287  1.00  0.00           C  
ATOM   1402  ND1 HIS A1025     392.639 406.653 393.140  1.00  0.00           N  
ATOM   1403  CE1 HIS A1025     393.372 406.030 394.055  1.00  0.00           C  
ATOM   1404  NE2 HIS A1025     394.092 406.921 394.702  1.00  0.00           N  
ATOM   1405  HN  HIS A1025     391.284 410.608 390.637  1.00  0.00           H  
ATOM   1406  HD1 HIS A1025     392.102 406.177 392.419  1.00  0.00           H  
ATOM   1407  N   ASN A1026     394.409 411.487 391.492  1.00  0.00           N  
ATOM   1408  CA  ASN A1026     395.715 412.183 391.479  1.00  0.00           C  
ATOM   1409  C   ASN A1026     395.569 413.513 392.273  1.00  0.00           C  
ATOM   1410  O   ASN A1026     395.959 413.599 393.457  1.00  0.00           O  
ATOM   1411  CB  ASN A1026     396.106 412.500 390.039  1.00  0.00           C  
ATOM   1412  CG  ASN A1026     397.034 411.487 389.417  1.00  0.00           C  
ATOM   1413  ND2 ASN A1026     397.424 410.474 390.186  1.00  0.00           N  
ATOM   1414  OD1 ASN A1026     397.363 411.560 388.220  1.00  0.00           O  
ATOM   1415  HN  ASN A1026     394.080 411.145 390.601  1.00  0.00           H  
ATOM   1416 1HND ASN A1026     397.925 409.729 389.722  1.00  0.00           H  
ATOM   1417 2HND ASN A1026     396.741 410.144 390.857  1.00  0.00           H  
ATOM   1418  N   ALA A1027     394.580 414.294 391.858  1.00  0.00           N  
ATOM   1419  CA  ALA A1027     394.287 415.527 392.566  1.00  0.00           C  
ATOM   1420  C   ALA A1027     394.092 415.381 394.043  1.00  0.00           C  
ATOM   1421  O   ALA A1027     394.617 416.223 394.800  1.00  0.00           O  
ATOM   1422  CB  ALA A1027     393.140 416.321 391.907  1.00  0.00           C  
ATOM   1423  HN  ALA A1027     394.128 414.124 390.979  1.00  0.00           H  
ATOM   1424  N   GLN A1028     393.420 414.331 394.519  1.00  0.00           N  
ATOM   1425  CA  GLN A1028     392.969 414.355 395.935  1.00  0.00           C  
ATOM   1426  C   GLN A1028     394.104 413.770 396.790  1.00  0.00           C  
ATOM   1427  O   GLN A1028     394.360 414.246 397.888  1.00  0.00           O  
ATOM   1428  CB  GLN A1028     391.736 413.464 396.094  1.00  0.00           C  
ATOM   1429  CG  GLN A1028     391.125 413.379 397.461  1.00  0.00           C  
ATOM   1430  CD  GLN A1028     390.234 412.158 397.693  1.00  0.00           C  
ATOM   1431  NE2 GLN A1028     390.869 411.084 398.132  1.00  0.00           N  
ATOM   1432  OE1 GLN A1028     389.099 412.073 397.217  1.00  0.00           O  
ATOM   1433  HN  GLN A1028     392.981 413.696 393.884  1.00  0.00           H  
ATOM   1434 1HNE GLN A1028     390.344 410.254 398.340  1.00  0.00           H  
ATOM   1435 2HNE GLN A1028     391.858 411.084 398.328  1.00  0.00           H  
ATOM   1436  N   ASN A1029     394.788 412.793 396.252  1.00  0.00           N  
ATOM   1437  CA  ASN A1029     395.923 412.183 396.936  1.00  0.00           C  
ATOM   1438  C   ASN A1029     397.107 413.159 396.997  1.00  0.00           C  
ATOM   1439  O   ASN A1029     397.656 413.342 398.096  1.00  0.00           O  
ATOM   1440  CB  ASN A1029     396.387 410.913 396.204  1.00  0.00           C  
ATOM   1441  CG  ASN A1029     397.534 410.168 396.887  1.00  0.00           C  
ATOM   1442  ND2 ASN A1029     398.755 410.388 396.423  1.00  0.00           N  
ATOM   1443  OD1 ASN A1029     397.314 409.583 397.937  1.00  0.00           O  
ATOM   1444  HN  ASN A1029     394.519 412.439 395.349  1.00  0.00           H  
ATOM   1445 1HND ASN A1029     399.524 410.132 397.009  1.00  0.00           H  
ATOM   1446 2HND ASN A1029     398.901 411.182 395.801  1.00  0.00           H  
ATOM   1447  N   LEU A1030     397.156 414.050 396.008  1.00  0.00           N  
ATOM   1448  CA  LEU A1030     398.071 415.161 396.021  1.00  0.00           C  
ATOM   1449  C   LEU A1030     397.705 416.223 397.058  1.00  0.00           C  
ATOM   1450  O   LEU A1030     398.486 416.492 397.974  1.00  0.00           O  
ATOM   1451  CB  LEU A1030     398.193 415.771 394.617  1.00  0.00           C  
ATOM   1452  CG  LEU A1030     399.023 417.017 394.543  1.00  0.00           C  
ATOM   1453  CD1 LEU A1030     400.464 416.882 394.983  1.00  0.00           C  
ATOM   1454  CD2 LEU A1030     399.146 417.529 393.103  1.00  0.00           C  
ATOM   1455  HN  LEU A1030     396.790 413.696 395.117  1.00  0.00           H  
ATOM   1456  N   MET A1031     396.411 416.541 397.144  1.00  0.00           N  
ATOM   1457  CA  MET A1031     395.911 417.371 398.242  1.00  0.00           C  
ATOM   1458  C   MET A1031     396.216 416.797 399.622  1.00  0.00           C  
ATOM   1459  O   MET A1031     396.423 417.566 400.562  1.00  0.00           O  
ATOM   1460  CB  MET A1031     394.385 417.542 398.083  1.00  0.00           C  
ATOM   1461  CG  MET A1031     393.811 418.811 398.706  1.00  0.00           C  
ATOM   1462  SD  MET A1031     392.175 419.287 398.047  1.00  0.00           S  
ATOM   1463  CE  MET A1031     391.846 417.834 397.083  1.00  0.00           C  
ATOM   1464  HN  MET A1031     395.776 416.199 396.436  1.00  0.00           H  
ATOM   1465  N   GLN A1032     396.033 415.479 399.805  1.00  0.00           N  
ATOM   1466  CA  GLN A1032     396.289 414.880 401.086  1.00  0.00           C  
ATOM   1467  C   GLN A1032     397.742 414.832 401.465  1.00  0.00           C  
ATOM   1468  O   GLN A1032     398.083 414.990 402.649  1.00  0.00           O  
ATOM   1469  CB  GLN A1032     395.618 413.525 401.233  1.00  0.00           C  
ATOM   1470  CG  GLN A1032     396.521 412.366 400.903  1.00  0.00           C  
ATOM   1471  CD  GLN A1032     396.008 411.047 401.428  1.00  0.00           C  
ATOM   1472  NE2 GLN A1032     396.021 410.034 400.586  1.00  0.00           N  
ATOM   1473  OE1 GLN A1032     395.410 410.974 402.515  1.00  0.00           O  
ATOM   1474  HN  GLN A1032     395.874 414.893 399.011  1.00  0.00           H  
ATOM   1475 1HNE GLN A1032     395.752 409.131 400.891  1.00  0.00           H  
ATOM   1476 2HNE GLN A1032     396.619 410.107 399.780  1.00  0.00           H  
ATOM   1477  N   SER A1033     398.633 414.685 400.488  1.00  0.00           N  
ATOM   1478  CA  SER A1033     400.073 414.880 400.745  1.00  0.00           C  
ATOM   1479  C   SER A1033     400.403 416.321 401.086  1.00  0.00           C  
ATOM   1480  O   SER A1033     400.977 416.589 402.161  1.00  0.00           O  
ATOM   1481  CB  SER A1033     400.854 414.404 399.524  1.00  0.00           C  
ATOM   1482  OG  SER A1033     401.758 413.342 399.854  1.00  0.00           O  
ATOM   1483  HN  SER A1033     398.303 414.612 399.536  1.00  0.00           H  
ATOM   1484  HO  SER A1033     402.246 413.684 400.696  1.00  0.00           H  
ATOM   1485  N   VAL A1034     399.683 417.261 400.427  1.00  0.00           N  
ATOM   1486  CA  VAL A1034     400.000 418.665 400.684  1.00  0.00           C  
ATOM   1487  C   VAL A1034     399.438 419.092 402.014  1.00  0.00           C  
ATOM   1488  O   VAL A1034     400.220 419.580 402.856  1.00  0.00           O  
ATOM   1489  CB  VAL A1034     399.463 419.580 399.585  1.00  0.00           C  
ATOM   1490  CG1 VAL A1034     399.304 421.045 399.976  1.00  0.00           C  
ATOM   1491  CG2 VAL A1034     400.232 419.470 398.291  1.00  0.00           C  
ATOM   1492  HN  VAL A1034     399.158 416.968 399.609  1.00  0.00           H  
ATOM   1493  N   LYS A1035     398.279 418.604 402.417  1.00  0.00           N  
ATOM   1494  CA  LYS A1035     397.766 418.738 403.772  1.00  0.00           C  
ATOM   1495  C   LYS A1035     398.767 418.201 404.797  1.00  0.00           C  
ATOM   1496  O   LYS A1035     399.292 418.933 405.664  1.00  0.00           O  
ATOM   1497  CB  LYS A1035     396.423 418.018 403.931  1.00  0.00           C  
ATOM   1498  CG  LYS A1035     396.155 417.554 405.334  1.00  0.00           C  
ATOM   1499  CD  LYS A1035     395.703 418.689 406.238  1.00  0.00           C  
ATOM   1500  CE  LYS A1035     396.106 418.506 407.703  1.00  0.00           C  
ATOM   1501  NZ  LYS A1035     397.021 419.568 408.191  1.00  0.00           N1+
ATOM   1502  HN  LYS A1035     397.717 418.054 401.770  1.00  0.00           H  
ATOM   1503  HZ1 LYS A1035     397.205 419.397 409.143  1.00  0.00           H  
ATOM   1504  HZ2 LYS A1035     397.827 419.617 407.617  1.00  0.00           H  
ATOM   1505  HZ3 LYS A1035     396.497 420.422 408.057  1.00  0.00           H  
ATOM   1506  N   GLU A1036     399.280 416.992 404.492  1.00  0.00           N  
ATOM   1507  CA  GLU A1036     400.171 416.333 405.444  1.00  0.00           C  
ATOM   1508  C   GLU A1036     401.428 417.090 405.750  1.00  0.00           C  
ATOM   1509  O   GLU A1036     401.880 417.090 406.885  1.00  0.00           O  
ATOM   1510  CB  GLU A1036     400.476 414.905 405.017  1.00  0.00           C  
ATOM   1511  CG  GLU A1036     400.867 414.026 406.177  1.00  0.00           C  
ATOM   1512  CD  GLU A1036     399.646 413.489 406.921  1.00  0.00           C  
ATOM   1513  OE1 GLU A1036     398.523 413.574 406.384  1.00  0.00           O  
ATOM   1514  OE2 GLU A1036     399.805 413.245 408.154  1.00  0.00           O1-
ATOM   1515  HN  GLU A1036     398.914 416.479 403.735  1.00  0.00           H  
ATOM   1516  N   THR A1037     402.051 417.651 404.712  1.00  0.00           N  
ATOM   1517  CA  THR A1037     403.271 418.420 404.883  1.00  0.00           C  
ATOM   1518  C   THR A1037     403.125 419.556 405.859  1.00  0.00           C  
ATOM   1519  O   THR A1037     403.967 419.678 406.787  1.00  0.00           O  
ATOM   1520  CB  THR A1037     403.821 418.884 403.528  1.00  0.00           C  
ATOM   1521  CG2 THR A1037     404.114 417.712 402.600  1.00  0.00           C  
ATOM   1522  OG1 THR A1037     402.917 419.812 402.930  1.00  0.00           O  
ATOM   1523  HN  THR A1037     401.709 417.480 403.772  1.00  0.00           H  
ATOM   1524  HO  THR A1037     402.112 419.299 402.588  1.00  0.00           H  
ATOM   1525  N   VAL A1038     401.892 420.093 405.969  1.00  0.00           N  
ATOM   1526  CA  VAL A1038     401.648 421.155 406.909  1.00  0.00           C  
ATOM   1527  C   VAL A1038     401.538 420.667 408.350  1.00  0.00           C  
ATOM   1528  O   VAL A1038     402.161 421.179 409.302  1.00  0.00           O  
ATOM   1529  CB  VAL A1038     400.415 421.948 406.506  1.00  0.00           C  
ATOM   1530  CG1 VAL A1038     399.658 422.583 407.666  1.00  0.00           C  
ATOM   1531  CG2 VAL A1038     400.769 422.949 405.420  1.00  0.00           C  
ATOM   1532  HN  VAL A1038     401.184 419.775 405.347  1.00  0.00           H  
ATOM   1533  N   ARG A1039     401.038 419.421 408.472  1.00  0.00           N  
ATOM   1534  CA  ARG A1039     401.074 418.726 409.778  1.00  0.00           C  
ATOM   1535  C   ARG A1039     402.454 418.372 410.242  1.00  0.00           C  
ATOM   1536  O   ARG A1039     402.783 418.469 411.438  1.00  0.00           O  
ATOM   1537  CB  ARG A1039     400.134 417.505 409.705  1.00  0.00           C  
ATOM   1538  CG  ARG A1039     399.951 416.760 410.999  1.00  0.00           C  
ATOM   1539  CD  ARG A1039     399.329 415.393 410.840  1.00  0.00           C  
ATOM   1540  NE  ARG A1039     398.962 414.783 412.109  1.00  0.00           N  
ATOM   1541  CZ  ARG A1039     398.718 413.489 412.292  1.00  0.00           C  
ATOM   1542  NH1 ARG A1039     398.877 412.634 411.292  1.00  0.00           N1+
ATOM   1543  NH2 ARG A1039     398.267 413.062 413.477  1.00  0.00           N  
ATOM   1544  HN  ARG A1039     400.806 418.884 407.642  1.00  0.00           H  
ATOM   1545  HE  ARG A1039     398.767 415.417 412.878  1.00  0.00           H  
ATOM   1546 1HH1 ARG A1039     398.975 411.633 411.511  1.00  0.00           H  
ATOM   1547 2HH1 ARG A1039     398.950 412.952 410.339  1.00  0.00           H  
ATOM   1548 1HH2 ARG A1039     398.059 412.073 413.586  1.00  0.00           H  
ATOM   1549 2HH2 ARG A1039     398.059 413.745 414.172  1.00  0.00           H  
ATOM   1550  N   GLU A1040     403.333 418.018 409.302  1.00  0.00           N  
ATOM   1551  CA  GLU A1040     404.724 417.773 409.583  1.00  0.00           C  
ATOM   1552  C   GLU A1040     405.530 419.031 409.778  1.00  0.00           C  
ATOM   1553  O   GLU A1040     406.604 419.031 410.376  1.00  0.00           O  
ATOM   1554  CB  GLU A1040     405.322 416.882 408.484  1.00  0.00           C  
ATOM   1555  CG  GLU A1040     404.590 415.588 408.240  1.00  0.00           C  
ATOM   1556  CD  GLU A1040     404.309 414.771 409.497  1.00  0.00           C  
ATOM   1557  OE1 GLU A1040     403.296 415.076 410.168  1.00  0.00           O  
ATOM   1558  OE2 GLU A1040     405.310 414.209 410.010  1.00  0.00           O1-
ATOM   1559  HN  GLU A1040     403.076 418.164 408.337  1.00  0.00           H  
ATOM   1560  N   ALA A1041     404.932 420.178 409.448  1.00  0.00           N  
ATOM   1561  CA  ALA A1041     405.566 421.460 409.766  1.00  0.00           C  
ATOM   1562  C   ALA A1041     404.968 422.058 411.047  1.00  0.00           C  
ATOM   1563  O   ALA A1041     405.640 422.876 411.707  1.00  0.00           O  
ATOM   1564  CB  ALA A1041     405.273 422.449 408.618  1.00  0.00           C  
ATOM   1565  HN  ALA A1041     404.102 420.178 408.887  1.00  0.00           H  
ATOM   1566  N   GLU A1042     403.882 421.484 411.548  1.00  0.00           N  
ATOM   1567  CA  GLU A1042     403.418 421.753 412.927  1.00  0.00           C  
ATOM   1568  C   GLU A1042     404.358 421.106 413.904  1.00  0.00           C  
ATOM   1569  O   GLU A1042     404.541 421.619 415.015  1.00  0.00           O  
ATOM   1570  CB  GLU A1042     401.965 421.301 413.110  1.00  0.00           C  
ATOM   1571  CG  GLU A1042     400.977 422.095 412.280  1.00  0.00           C  
ATOM   1572  CD  GLU A1042     399.585 421.484 412.317  1.00  0.00           C  
ATOM   1573  OE1 GLU A1042     399.475 420.337 412.805  1.00  0.00           O  
ATOM   1574  OE2 GLU A1042     398.633 422.302 412.280  1.00  0.00           O1-
ATOM   1575  HN  GLU A1042     403.308 420.923 410.938  1.00  0.00           H  
ATOM   1576  N   ALA A1043     404.724 419.849 413.647  1.00  0.00           N  
ATOM   1577  CA  ALA A1043     405.554 419.104 414.624  1.00  0.00           C  
ATOM   1578  C   ALA A1043     407.019 419.568 414.539  1.00  0.00           C  
ATOM   1579  O   ALA A1043     407.642 419.800 415.552  1.00  0.00           O  
ATOM   1580  CB  ALA A1043     405.444 417.615 414.307  1.00  0.00           C  
ATOM   1581  HN  ALA A1043     404.285 419.324 412.903  1.00  0.00           H  
ATOM   1582  N   ALA A1044     407.397 420.032 413.354  1.00  0.00           N  
ATOM   1583  CA  ALA A1044     408.618 420.874 413.245  1.00  0.00           C  
ATOM   1584  C   ALA A1044     408.459 422.083 414.124  1.00  0.00           C  
ATOM   1585  O   ALA A1044     409.363 422.424 414.917  1.00  0.00           O  
ATOM   1586  CB  ALA A1044     408.875 421.277 411.792  1.00  0.00           C  
ATOM   1587  HN  ALA A1044     406.909 419.763 412.524  1.00  0.00           H  
ATOM   1588  N   SER A1045     407.275 422.717 414.111  1.00  0.00           N  
ATOM   1589  CA  SER A1045     407.129 424.011 414.795  1.00  0.00           C  
ATOM   1590  C   SER A1045     406.311 423.792 416.077  1.00  0.00           C  
ATOM   1591  O   SER A1045     405.273 424.438 416.296  1.00  0.00           O  
ATOM   1592  CB  SER A1045     406.470 425.049 413.892  1.00  0.00           C  
ATOM   1593  OG  SER A1045     407.422 425.586 412.988  1.00  0.00           O  
ATOM   1594  HN  SER A1045     406.592 422.388 413.477  1.00  0.00           H  
ATOM   1595  HO  SER A1045     406.958 426.111 412.256  1.00  0.00           H  
ATOM   1596  N   ILE A1046     406.848 423.035 416.980  1.00  0.00           N  
ATOM   1597  CA  ILE A1046     406.152 422.839 418.274  1.00  0.00           C  
ATOM   1598  C   ILE A1046     406.885 423.535 419.409  1.00  0.00           C  
ATOM   1599  O   ILE A1046     406.311 423.730 420.459  1.00  0.00           O  
ATOM   1600  CB  ILE A1046     406.091 421.326 418.567  1.00  0.00           C  
ATOM   1601  CG1 ILE A1046     405.115 420.898 419.617  1.00  0.00           C  
ATOM   1602  CG2 ILE A1046     407.483 420.801 418.909  1.00  0.00           C  
ATOM   1603  CD1 ILE A1046     404.541 419.507 419.360  1.00  0.00           C  
ATOM   1604  HN  ILE A1046     407.617 422.437 416.797  1.00  0.00           H  
ATOM   1605  N   LYS A1047     408.008 424.182 419.043  1.00  0.00           N  
ATOM   1606  CA  LYS A1047     408.679 425.024 420.056  1.00  0.00           C  
ATOM   1607  C   LYS A1047     407.898 426.306 420.325  1.00  0.00           C  
ATOM   1608  O   LYS A1047     407.556 426.599 421.460  1.00  0.00           O  
ATOM   1609  CB  LYS A1047     410.095 425.305 419.580  1.00  0.00           C  
ATOM   1610  CG  LYS A1047     410.925 424.097 419.189  1.00  0.00           C  
ATOM   1611  CD  LYS A1047     412.354 424.182 419.727  1.00  0.00           C  
ATOM   1612  CE  LYS A1047     413.257 424.915 418.726  1.00  0.00           C  
ATOM   1613  NZ  LYS A1047     414.551 425.354 419.312  1.00  0.00           N1+
ATOM   1614  HN  LYS A1047     408.240 424.231 418.054  1.00  0.00           H  
ATOM   1615  HZ1 LYS A1047     415.002 425.952 418.640  1.00  0.00           H  
ATOM   1616  HZ2 LYS A1047     414.392 425.806 420.166  1.00  0.00           H  
ATOM   1617  HZ3 LYS A1047     415.088 424.536 419.446  1.00  0.00           H  
ATOM   1618  N   ILE A1048     407.458 426.978 419.238  1.00  0.00           N  
ATOM   1619  CA  ILE A1048     407.043 428.369 419.385  1.00  0.00           C  
ATOM   1620  C   ILE A1048     407.996 429.224 420.190  1.00  0.00           C  
ATOM   1621  O   ILE A1048     407.666 429.663 421.326  1.00  0.00           O  
ATOM   1622  CB  ILE A1048     405.627 428.430 419.934  1.00  0.00           C  
ATOM   1623  CG1 ILE A1048     404.700 427.295 419.519  1.00  0.00           C  
ATOM   1624  CG2 ILE A1048     404.980 429.773 419.641  1.00  0.00           C  
ATOM   1625  CD1 ILE A1048     403.271 427.588 419.958  1.00  0.00           C  
ATOM   1626  HN  ILE A1048     407.593 426.599 418.323  1.00  0.00           H  
ATOM   1627  N   ARG A1049     409.216 429.468 419.678  1.00  0.00           N  
ATOM   1628  CA  ARG A1049     410.120 430.408 420.337  1.00  0.00           C  
ATOM   1629  C   ARG A1049     410.339 431.702 419.556  1.00  0.00           C  
ATOM   1630  O   ARG A1049     410.315 432.800 420.105  1.00  0.00           O  
ATOM   1631  CB  ARG A1049     411.438 429.749 420.715  1.00  0.00           C  
ATOM   1632  CG  ARG A1049     411.279 428.467 421.521  1.00  0.00           C  
ATOM   1633  CD  ARG A1049     412.207 428.442 422.742  1.00  0.00           C  
ATOM   1634  NE  ARG A1049     411.963 427.185 423.462  1.00  0.00           N  
ATOM   1635  CZ  ARG A1049     411.975 427.112 424.805  1.00  0.00           C  
ATOM   1636  NH1 ARG A1049     411.877 428.223 425.513  1.00  0.00           N1+
ATOM   1637  NH2 ARG A1049     411.865 425.916 425.403  1.00  0.00           N  
ATOM   1638  HN  ARG A1049     409.546 428.833 418.970  1.00  0.00           H  
ATOM   1639  HE  ARG A1049     411.914 426.331 422.937  1.00  0.00           H  
ATOM   1640 1HH1 ARG A1049     412.036 428.186 426.501  1.00  0.00           H  
ATOM   1641 2HH1 ARG A1049     411.755 429.138 425.061  1.00  0.00           H  
ATOM   1642 1HH2 ARG A1049     411.682 425.891 426.392  1.00  0.00           H  
ATOM   1643 2HH2 ARG A1049     412.012 425.085 424.841  1.00  0.00           H  
ATOM   1644  N   THR A1050     410.535 431.592 418.237  1.00  0.00           N  
ATOM   1645  CA  THR A1050     410.571 432.812 417.432  1.00  0.00           C  
ATOM   1646  C   THR A1050     409.277 432.971 416.687  1.00  0.00           C  
ATOM   1647  O   THR A1050     408.447 432.068 416.650  1.00  0.00           O  
ATOM   1648  CB  THR A1050     411.792 432.849 416.516  1.00  0.00           C  
ATOM   1649  CG2 THR A1050     412.854 431.824 416.833  1.00  0.00           C  
ATOM   1650  OG1 THR A1050     411.389 432.788 415.161  1.00  0.00           O  
ATOM   1651  HN  THR A1050     410.461 430.713 417.761  1.00  0.00           H  
ATOM   1652  HO  THR A1050     411.035 433.679 414.856  1.00  0.00           H  
ATOM   1653  N   ASP A1051     409.021 434.167 416.125  1.00  0.00           N  
ATOM   1654  CA  ASP A1051     407.715 434.485 415.613  1.00  0.00           C  
ATOM   1655  C   ASP A1051     407.520 433.936 414.197  1.00  0.00           C  
ATOM   1656  O   ASP A1051     406.921 432.874 414.001  1.00  0.00           O  
ATOM   1657  CB  ASP A1051     407.385 435.974 415.662  1.00  0.00           C  
ATOM   1658  CG  ASP A1051     406.897 436.414 417.017  1.00  0.00           C  
ATOM   1659  OD1 ASP A1051     406.079 435.718 417.639  1.00  0.00           O  
ATOM   1660  OD2 ASP A1051     407.507 437.354 417.590  1.00  0.00           O1-
ATOM   1661  HN  ASP A1051     409.778 434.839 416.174  1.00  0.00           H  
ATOM   1662  N   ALA A1052     408.228 434.570 413.220  1.00  0.00           N  
ATOM   1663  CA  ALA A1052     408.411 433.887 411.951  1.00  0.00           C  
ATOM   1664  C   ALA A1052     409.875 433.887 411.523  1.00  0.00           C  
ATOM   1665  O   ALA A1052     410.437 434.949 411.316  1.00  0.00           O  
ATOM   1666  CB  ALA A1052     407.520 434.485 410.852  1.00  0.00           C  
ATOM   1667  HN  ALA A1052     408.533 435.486 413.403  1.00  0.00           H  
ATOM   1668  N   GLY A1053     410.547 432.776 411.853  1.00  0.00           N  
ATOM   1669  CA  GLY A1053     412.024 432.764 411.792  1.00  0.00           C  
ATOM   1670  C   GLY A1053     412.524 431.311 411.804  1.00  0.00           C  
ATOM   1671  O   GLY A1053     412.378 430.530 410.840  1.00  0.00           O  
ATOM   1672  HN  GLY A1053     410.034 431.982 412.244  1.00  0.00           H  
ATOM   1673  N   PHE A1054     412.866 430.859 412.988  1.00  0.00           N  
ATOM   1674  CA  PHE A1054     413.293 429.443 413.159  1.00  0.00           C  
ATOM   1675  C   PHE A1054     412.061 428.528 413.367  1.00  0.00           C  
ATOM   1676  O   PHE A1054     411.731 427.686 412.537  1.00  0.00           O  
ATOM   1677  CB  PHE A1054     414.185 429.370 414.404  1.00  0.00           C  
ATOM   1678  CG  PHE A1054     415.002 428.088 414.526  1.00  0.00           C  
ATOM   1679  CD1 PHE A1054     416.333 428.064 414.099  1.00  0.00           C  
ATOM   1680  CD2 PHE A1054     414.453 426.965 415.137  1.00  0.00           C  
ATOM   1681  CE1 PHE A1054     417.114 426.929 414.331  1.00  0.00           C  
ATOM   1682  CE2 PHE A1054     415.247 425.842 415.344  1.00  0.00           C  
ATOM   1683  CZ  PHE A1054     416.614 425.842 415.039  1.00  0.00           C  
ATOM   1684  HN  PHE A1054     412.952 431.506 413.745  1.00  0.00           H  
ATOM   1685  N   THR A1055     411.169 429.016 414.270  1.00  0.00           N  
ATOM   1686  CA  THR A1055     409.875 428.333 414.380  1.00  0.00           C  
ATOM   1687  C   THR A1055     408.789 429.199 413.757  1.00  0.00           C  
ATOM   1688  O   THR A1055     409.094 430.200 413.098  1.00  0.00           O  
ATOM   1689  CB  THR A1055     409.583 428.064 415.857  1.00  0.00           C  
ATOM   1690  CG2 THR A1055     410.803 427.502 416.577  1.00  0.00           C  
ATOM   1691  OG1 THR A1055     409.143 429.285 416.455  1.00  0.00           O  
ATOM   1692  HN  THR A1055     411.414 429.785 414.868  1.00  0.00           H  
ATOM   1693  HO  THR A1055     408.667 429.846 415.771  1.00  0.00           H  
ATOM   1694  N   LEU A1056     407.544 428.699 413.721  1.00  0.00           N  
ATOM   1695  CA  LEU A1056     406.482 429.309 412.964  1.00  0.00           C  
ATOM   1696  C   LEU A1056     405.176 429.346 413.782  1.00  0.00           C  
ATOM   1697  O   LEU A1056     404.553 428.308 413.989  1.00  0.00           O  
ATOM   1698  CB  LEU A1056     406.226 428.516 411.670  1.00  0.00           C  
ATOM   1699  CG  LEU A1056     407.275 428.809 410.608  1.00  0.00           C  
ATOM   1700  CD1 LEU A1056     407.715 427.576 409.863  1.00  0.00           C  
ATOM   1701  CD2 LEU A1056     406.665 429.663 409.485  1.00  0.00           C  
ATOM   1702  HN  LEU A1056     407.397 427.783 414.136  1.00  0.00           H  
ATOM   1703  N   ARG A1057     404.919 430.457 414.465  1.00  0.00           N  
ATOM   1704  CA  ARG A1057     403.882 430.542 415.503  1.00  0.00           C  
ATOM   1705  C   ARG A1057     402.551 430.005 414.978  1.00  0.00           C  
ATOM   1706  O   ARG A1057     402.185 430.310 413.831  1.00  0.00           O  
ATOM   1707  CB  ARG A1057     403.699 432.031 415.894  1.00  0.00           C  
ATOM   1708  CG  ARG A1057     403.210 432.227 417.310  1.00  0.00           C  
ATOM   1709  CD  ARG A1057     403.674 433.533 417.957  1.00  0.00           C  
ATOM   1710  NE  ARG A1057     403.235 433.691 419.336  1.00  0.00           N  
ATOM   1711  CZ  ARG A1057     404.028 434.143 420.325  1.00  0.00           C  
ATOM   1712  NH1 ARG A1057     405.286 434.509 420.068  1.00  0.00           N1+
ATOM   1713  NH2 ARG A1057     403.613 434.131 421.594  1.00  0.00           N  
ATOM   1714  HN  ARG A1057     405.518 431.262 414.307  1.00  0.00           H  
ATOM   1715  HE  ARG A1057     402.368 433.264 419.617  1.00  0.00           H  
ATOM   1716 1HH1 ARG A1057     405.884 434.814 420.825  1.00  0.00           H  
ATOM   1717 2HH1 ARG A1057     405.579 434.644 419.116  1.00  0.00           H  
ATOM   1718 1HH2 ARG A1057     404.272 434.058 422.351  1.00  0.00           H  
ATOM   1719 2HH2 ARG A1057     402.637 433.911 421.741  1.00  0.00           H  
ATOM   1720  N   TRP A1058     401.807 429.297 415.796  1.00  0.00           N  
ATOM   1721  CA  TRP A1058     400.354 429.150 415.540  1.00  0.00           C  
ATOM   1722  C   TRP A1058     399.512 429.968 416.516  1.00  0.00           C  
ATOM   1723  O   TRP A1058     399.219 429.468 417.578  1.00  0.00           O  
ATOM   1724  CB  TRP A1058     399.939 427.686 415.564  1.00  0.00           C  
ATOM   1725  CG  TRP A1058     401.025 426.733 415.112  1.00  0.00           C  
ATOM   1726  CD1 TRP A1058     401.831 426.001 415.967  1.00  0.00           C  
ATOM   1727  CD2 TRP A1058     401.428 426.465 413.794  1.00  0.00           C  
ATOM   1728  CE2 TRP A1058     402.441 425.464 413.879  1.00  0.00           C  
ATOM   1729  CE3 TRP A1058     401.111 426.953 412.524  1.00  0.00           C  
ATOM   1730  NE1 TRP A1058     402.563 425.085 415.173  1.00  0.00           N  
ATOM   1731  CZ2 TRP A1058     403.088 424.951 412.744  1.00  0.00           C  
ATOM   1732  CZ3 TRP A1058     401.868 426.575 411.426  1.00  0.00           C  
ATOM   1733  CH2 TRP A1058     402.734 425.464 411.511  1.00  0.00           C  
ATOM   1734  HN  TRP A1058     402.173 428.918 416.663  1.00  0.00           H  
ATOM   1735  HE1 TRP A1058     403.052 424.280 415.540  1.00  0.00           H  
ATOM   1736  N   VAL A1059     398.950 431.055 415.979  1.00  0.00           N  
ATOM   1737  CA  VAL A1059     397.986 431.824 416.821  1.00  0.00           C  
ATOM   1738  C   VAL A1059     396.582 431.238 416.663  1.00  0.00           C  
ATOM   1739  O   VAL A1059     396.057 430.981 415.576  1.00  0.00           O  
ATOM   1740  CB  VAL A1059     397.998 433.301 416.418  1.00  0.00           C  
ATOM   1741  CG1 VAL A1059     397.144 434.143 417.322  1.00  0.00           C  
ATOM   1742  CG2 VAL A1059     399.390 433.862 416.309  1.00  0.00           C  
ATOM   1743  HN  VAL A1059     399.084 431.287 415.002  1.00  0.00           H  
ATOM   1744  N   ARG A1060     395.911 431.030 417.822  1.00  0.00           N  
ATOM   1745  CA  ARG A1060     394.702 430.237 417.822  1.00  0.00           C  
ATOM   1746  C   ARG A1060     393.457 431.104 417.822  1.00  0.00           C  
ATOM   1747  O   ARG A1060     392.993 431.580 418.884  1.00  0.00           O  
ATOM   1748  CB  ARG A1060     394.653 429.224 418.958  1.00  0.00           C  
ATOM   1749  CG  ARG A1060     393.579 428.162 418.823  1.00  0.00           C  
ATOM   1750  CD  ARG A1060     393.713 427.136 419.946  1.00  0.00           C  
ATOM   1751  NE  ARG A1060     395.007 426.453 419.922  1.00  0.00           N  
ATOM   1752  CZ  ARG A1060     395.300 425.415 420.728  1.00  0.00           C  
ATOM   1753  NH1 ARG A1060     394.312 424.805 421.399  1.00  0.00           N1+
ATOM   1754  NH2 ARG A1060     396.509 424.866 420.715  1.00  0.00           N  
ATOM   1755  HN  ARG A1060     396.350 431.274 418.701  1.00  0.00           H  
ATOM   1756  HE  ARG A1060     395.728 426.855 419.336  1.00  0.00           H  
ATOM   1757 1HH1 ARG A1060     394.519 424.048 422.046  1.00  0.00           H  
ATOM   1758 2HH1 ARG A1060     393.359 425.073 421.216  1.00  0.00           H  
ATOM   1759 1HH2 ARG A1060     396.765 424.255 421.484  1.00  0.00           H  
ATOM   1760 2HH2 ARG A1060     397.205 425.232 420.117  1.00  0.00           H  
ATOM   1761  N   LYS A1061     392.810 431.250 416.675  1.00  0.00           N  
ATOM   1762  CA  LYS A1061     391.846 432.288 416.455  1.00  0.00           C  
ATOM   1763  C   LYS A1061     390.540 431.714 415.881  1.00  0.00           C  
ATOM   1764  O   LYS A1061     390.405 430.530 415.601  1.00  0.00           O  
ATOM   1765  CB  LYS A1061     392.383 433.362 415.503  1.00  0.00           C  
ATOM   1766  CG  LYS A1061     393.384 434.277 416.138  1.00  0.00           C  
ATOM   1767  CD  LYS A1061     392.786 435.181 417.236  1.00  0.00           C  
ATOM   1768  CE  LYS A1061     391.907 436.292 416.687  1.00  0.00           C  
ATOM   1769  NZ  LYS A1061     391.809 437.476 417.578  1.00  0.00           N1+
ATOM   1770  HN  LYS A1061     393.164 430.725 415.894  1.00  0.00           H  
ATOM   1771  HZ1 LYS A1061     392.725 437.915 417.554  1.00  0.00           H  
ATOM   1772  HZ2 LYS A1061     391.125 438.086 417.188  1.00  0.00           H  
ATOM   1773  HZ3 LYS A1061     391.565 437.146 418.481  1.00  0.00           H  
ATOM   1774  N   THR A1062     389.465 432.532 415.857  1.00  0.00           N  
ATOM   1775  CA  THR A1062     388.184 432.104 415.332  1.00  0.00           C  
ATOM   1776  C   THR A1062     387.939 432.581 413.904  1.00  0.00           C  
ATOM   1777  O   THR A1062     388.611 433.484 413.428  1.00  0.00           O  
ATOM   1778  CB  THR A1062     387.012 432.471 416.260  1.00  0.00           C  
ATOM   1779  CG2 THR A1062     387.451 432.581 417.712  1.00  0.00           C  
ATOM   1780  OG1 THR A1062     386.475 433.728 415.869  1.00  0.00           O  
ATOM   1781  HN  THR A1062     389.612 433.508 416.089  1.00  0.00           H  
ATOM   1782  HO  THR A1062     385.901 434.094 416.614  1.00  0.00           H  
ATOM   1783  N   PRO A1063     387.122 431.775 413.184  1.00  0.00           N  
ATOM   1784  CA  PRO A1063     386.780 432.141 411.816  1.00  0.00           C  
ATOM   1785  C   PRO A1063     386.084 433.484 411.731  1.00  0.00           C  
ATOM   1786  O   PRO A1063     386.267 434.265 410.767  1.00  0.00           O  
ATOM   1787  CB  PRO A1063     385.913 430.969 411.401  1.00  0.00           C  
ATOM   1788  CG  PRO A1063     385.364 430.322 412.659  1.00  0.00           C  
ATOM   1789  CD  PRO A1063     386.548 430.481 413.611  1.00  0.00           C  
ATOM   1790  N   TRP A1064     385.095 433.716 412.610  1.00  0.00           N  
ATOM   1791  CA  TRP A1064     384.387 434.973 412.598  1.00  0.00           C  
ATOM   1792  C   TRP A1064     385.156 436.133 413.184  1.00  0.00           C  
ATOM   1793  O   TRP A1064     384.753 437.292 413.049  1.00  0.00           O  
ATOM   1794  CB  TRP A1064     383.008 434.851 413.281  1.00  0.00           C  
ATOM   1795  CG  TRP A1064     383.105 434.570 414.771  1.00  0.00           C  
ATOM   1796  CD1 TRP A1064     383.313 435.535 415.759  1.00  0.00           C  
ATOM   1797  CD2 TRP A1064     383.020 433.325 415.405  1.00  0.00           C  
ATOM   1798  CE2 TRP A1064     383.093 433.557 416.797  1.00  0.00           C  
ATOM   1799  CE3 TRP A1064     382.800 432.007 414.978  1.00  0.00           C  
ATOM   1800  NE1 TRP A1064     383.508 434.851 416.968  1.00  0.00           N  
ATOM   1801  CZ2 TRP A1064     383.069 432.520 417.737  1.00  0.00           C  
ATOM   1802  CZ3 TRP A1064     382.935 430.969 415.881  1.00  0.00           C  
ATOM   1803  CH2 TRP A1064     382.983 431.226 417.273  1.00  0.00           C  
ATOM   1804  HN  TRP A1064     385.095 433.118 413.416  1.00  0.00           H  
ATOM   1805  HE1 TRP A1064     383.887 435.242 417.822  1.00  0.00           H  
ATOM   1806  N   TYR A1065     386.316 435.864 413.782  1.00  0.00           N  
ATOM   1807  CA  TYR A1065     387.134 437.012 414.246  1.00  0.00           C  
ATOM   1808  C   TYR A1065     388.293 437.329 413.318  1.00  0.00           C  
ATOM   1809  O   TYR A1065     388.892 438.416 413.318  1.00  0.00           O  
ATOM   1810  CB  TYR A1065     387.598 436.768 415.686  1.00  0.00           C  
ATOM   1811  CG  TYR A1065     386.731 437.427 416.736  1.00  0.00           C  
ATOM   1812  CD1 TYR A1065     385.669 438.269 416.345  1.00  0.00           C  
ATOM   1813  CD2 TYR A1065     386.768 436.975 418.054  1.00  0.00           C  
ATOM   1814  CE1 TYR A1065     384.668 438.623 417.249  1.00  0.00           C  
ATOM   1815  CE2 TYR A1065     385.730 437.341 418.958  1.00  0.00           C  
ATOM   1816  CZ  TYR A1065     384.668 438.135 418.542  1.00  0.00           C  
ATOM   1817  OH  TYR A1065     383.789 438.672 419.446  1.00  0.00           O  
ATOM   1818  HN  TYR A1065     386.499 434.937 414.111  1.00  0.00           H  
ATOM   1819  HO  TYR A1065     382.861 438.770 419.104  1.00  0.00           H  
ATOM   1820  N   GLN A1066     388.770 436.304 412.610  1.00  0.00           N  
ATOM   1821  CA  GLN A1066     389.819 436.536 411.584  1.00  0.00           C  
ATOM   1822  C   GLN A1066     389.197 436.914 410.278  1.00  0.00           C  
ATOM   1823  O   GLN A1066     388.074 436.426 410.010  1.00  0.00           O  
ATOM   1824  CB  GLN A1066     390.686 435.291 411.462  1.00  0.00           C  
ATOM   1825  CG  GLN A1066     391.675 435.266 410.315  1.00  0.00           C  
ATOM   1826  CD  GLN A1066     392.749 434.204 410.425  1.00  0.00           C  
ATOM   1827  NE2 GLN A1066     392.505 433.167 411.230  1.00  0.00           N  
ATOM   1828  OE1 GLN A1066     393.884 434.363 409.937  1.00  0.00           O  
ATOM   1829  HN  GLN A1066     388.367 435.400 412.744  1.00  0.00           H  
ATOM   1830 1HNE GLN A1066     393.188 432.446 411.279  1.00  0.00           H  
ATOM   1831 2HNE GLN A1066     391.553 433.057 411.523  1.00  0.00           H  
TER   
ATOM   1832  N   THR B   5     399.182 423.181 432.263  1.00  0.00           N  
ATOM   1833  CA  THR B   5     397.729 423.218 432.361  1.00  0.00           C  
ATOM   1834  C   THR B   5     397.156 421.838 432.007  1.00  0.00           C  
ATOM   1835  O   THR B   5     396.106 421.399 432.495  1.00  0.00           O  
ATOM   1836  CB  THR B   5     397.144 424.316 431.470  1.00  0.00           C  
ATOM   1837  CG2 THR B   5     397.717 425.696 431.689  1.00  0.00           C  
ATOM   1838  OG1 THR B   5     397.253 423.950 430.103  1.00  0.00           O  
ATOM   1839  HN  THR B   5     399.756 422.583 432.849  1.00  0.00           H  
ATOM   1840  HO  THR B   5     396.838 424.634 429.492  1.00  0.00           H  
ATOM   1841  N   THR B   6     398.010 421.057 431.311  1.00  0.00           N  
ATOM   1842  CA  THR B   6     397.632 419.641 431.104  1.00  0.00           C  
ATOM   1843  C   THR B   6     398.792 418.762 431.494  1.00  0.00           C  
ATOM   1844  O   THR B   6     399.976 419.092 431.238  1.00  0.00           O  
ATOM   1845  CB  THR B   6     397.253 419.385 429.639  1.00  0.00           C  
ATOM   1846  CG2 THR B   6     395.972 420.093 429.211  1.00  0.00           C  
ATOM   1847  OG1 THR B   6     398.328 419.702 428.772  1.00  0.00           O  
ATOM   1848  HN  THR B   6     398.828 421.436 430.896  1.00  0.00           H  
ATOM   1849  HO  THR B   6     398.108 419.641 427.820  1.00  0.00           H  
ATOM   1850  N   ALA B   7     398.535 417.590 432.068  1.00  0.00           N  
ATOM   1851  CA  ALA B   7     399.609 416.638 432.312  1.00  0.00           C  
ATOM   1852  C   ALA B   7     399.500 415.454 431.360  1.00  0.00           C  
ATOM   1853  O   ALA B   7     398.389 415.076 430.957  1.00  0.00           O  
ATOM   1854  CB  ALA B   7     399.646 416.138 433.752  1.00  0.00           C  
ATOM   1855  HN  ALA B   7     397.595 417.334 432.288  1.00  0.00           H  
ATOM   1856  N   LEU B   8     400.586 414.697 431.140  1.00  0.00           N  
ATOM   1857  CA  LEU B   8     400.513 413.550 430.261  1.00  0.00           C  
ATOM   1858  C   LEU B   8     400.537 412.244 430.994  1.00  0.00           C  
ATOM   1859  O   LEU B   8     401.343 412.061 431.921  1.00  0.00           O  
ATOM   1860  CB  LEU B   8     401.599 413.647 429.187  1.00  0.00           C  
ATOM   1861  CG  LEU B   8     401.306 412.952 427.881  1.00  0.00           C  
ATOM   1862  CD1 LEU B   8     400.244 413.660 427.075  1.00  0.00           C  
ATOM   1863  CD2 LEU B   8     402.515 413.025 426.965  1.00  0.00           C  
ATOM   1864  HN  LEU B   8     401.489 414.954 431.531  1.00  0.00           H  
ATOM   1865  N   VAL B   9     399.719 411.292 430.591  1.00  0.00           N  
ATOM   1866  CA  VAL B   9     399.731 409.949 431.177  1.00  0.00           C  
ATOM   1867  C   VAL B   9     399.683 408.862 430.103  1.00  0.00           C  
ATOM   1868  O   VAL B   9     399.438 409.192 428.918  1.00  0.00           O  
ATOM   1869  CB  VAL B   9     398.608 409.778 432.190  1.00  0.00           C  
ATOM   1870  CG1 VAL B   9     397.546 408.765 431.812  1.00  0.00           C  
ATOM   1871  CG2 VAL B   9     399.133 409.436 433.582  1.00  0.00           C  
ATOM   1872  HN  VAL B   9     398.975 411.511 429.932  1.00  0.00           H  
ATOM   1873  N   CYS B  10     400.415 407.776 430.371  1.00  0.00           N  
ATOM   1874  CA  CYS B  10     400.623 406.775 429.346  1.00  0.00           C  
ATOM   1875  C   CYS B  10     400.366 405.371 429.858  1.00  0.00           C  
ATOM   1876  O   CYS B  10     401.111 404.822 430.688  1.00  0.00           O  
ATOM   1877  CB  CYS B  10     402.051 406.885 428.784  1.00  0.00           C  
ATOM   1878  SG  CYS B  10     402.380 408.557 428.125  1.00  0.00           S  
ATOM   1879  HN  CYS B  10     400.647 407.617 431.348  1.00  0.00           H  
ATOM   1880  HG1 CYS B  10     403.430 408.215 427.356  1.00  0.00           H  
ATOM   1881  N   ASP B  11     399.353 404.736 429.333  1.00  0.00           N  
ATOM   1882  CA  ASP B  11     399.109 403.308 429.663  1.00  0.00           C  
ATOM   1883  C   ASP B  11     399.927 402.405 428.809  1.00  0.00           C  
ATOM   1884  O   ASP B  11     399.927 402.551 427.563  1.00  0.00           O  
ATOM   1885  CB  ASP B  11     397.595 403.064 429.529  1.00  0.00           C  
ATOM   1886  CG  ASP B  11     397.107 401.709 430.017  1.00  0.00           C  
ATOM   1887  OD1 ASP B  11     397.876 401.001 430.676  1.00  0.00           O  
ATOM   1888  OD2 ASP B  11     395.911 401.379 429.797  1.00  0.00           O1-
ATOM   1889  HN  ASP B  11     398.682 405.176 428.735  1.00  0.00           H  
ATOM   1890  N   ASN B  12     400.806 401.575 429.395  1.00  0.00           N  
ATOM   1891  CA  ASN B  12     401.831 400.879 428.613  1.00  0.00           C  
ATOM   1892  C   ASN B  12     402.039 399.451 429.053  1.00  0.00           C  
ATOM   1893  O   ASN B  12     401.843 399.158 430.249  1.00  0.00           O  
ATOM   1894  CB  ASN B  12     403.162 401.636 428.687  1.00  0.00           C  
ATOM   1895  CG  ASN B  12     404.382 400.732 428.601  1.00  0.00           C  
ATOM   1896  ND2 ASN B  12     404.932 400.391 429.773  1.00  0.00           N  
ATOM   1897  OD1 ASN B  12     405.078 400.732 427.576  1.00  0.00           O  
ATOM   1898  HN  ASN B  12     400.830 401.526 430.383  1.00  0.00           H  
ATOM   1899 1HND ASN B  12     405.908 400.110 429.797  1.00  0.00           H  
ATOM   1900 2HND ASN B  12     404.370 400.403 430.579  1.00  0.00           H  
ATOM   1901  N   GLY B  13     402.136 398.486 428.149  1.00  0.00           N  
ATOM   1902  CA  GLY B  13     402.783 397.217 428.528  1.00  0.00           C  
ATOM   1903  C   GLY B  13     402.808 396.252 427.356  1.00  0.00           C  
ATOM   1904  O   GLY B  13     403.748 396.387 426.550  1.00  0.00           O  
ATOM   1905  HN  GLY B  13     402.063 398.682 427.161  1.00  0.00           H  
ATOM   1906  N   SER B  14     402.234 395.044 427.539  1.00  0.00           N  
ATOM   1907  CA  SER B  14     402.405 394.019 426.526  1.00  0.00           C  
ATOM   1908  C   SER B  14     401.282 394.067 425.476  1.00  0.00           C  
ATOM   1909  O   SER B  14     401.489 393.481 424.390  1.00  0.00           O  
ATOM   1910  CB  SER B  14     402.515 392.639 427.148  1.00  0.00           C  
ATOM   1911  OG  SER B  14     403.479 392.615 428.198  1.00  0.00           O  
ATOM   1912  HN  SER B  14     401.782 394.861 428.418  1.00  0.00           H  
ATOM   1913  HO  SER B  14     403.442 391.736 428.650  1.00  0.00           H  
ATOM   1914  N   GLY B  15     400.391 395.044 425.549  1.00  0.00           N  
ATOM   1915  CA  GLY B  15     399.207 394.983 424.658  1.00  0.00           C  
ATOM   1916  C   GLY B  15     399.219 396.265 423.792  1.00  0.00           C  
ATOM   1917  O   GLY B  15     400.317 396.826 423.584  1.00  0.00           O  
ATOM   1918  HN  GLY B  15     400.342 395.691 426.282  1.00  0.00           H  
ATOM   1919  N   LEU B  16     398.096 396.985 423.804  1.00  0.00           N  
ATOM   1920  CA  LEU B  16     398.035 398.303 423.230  1.00  0.00           C  
ATOM   1921  C   LEU B  16     398.877 399.316 423.987  1.00  0.00           C  
ATOM   1922  O   LEU B  16     399.097 399.146 425.183  1.00  0.00           O  
ATOM   1923  CB  LEU B  16     396.582 398.779 423.047  1.00  0.00           C  
ATOM   1924  CG  LEU B  16     395.813 397.998 422.009  1.00  0.00           C  
ATOM   1925  CD1 LEU B  16     394.336 398.401 421.948  1.00  0.00           C  
ATOM   1926  CD2 LEU B  16     396.289 398.328 420.593  1.00  0.00           C  
ATOM   1927  HN  LEU B  16     397.241 396.509 424.036  1.00  0.00           H  
ATOM   1928  N   VAL B  17     399.243 400.427 423.364  1.00  0.00           N  
ATOM   1929  CA  VAL B  17     399.902 401.501 424.084  1.00  0.00           C  
ATOM   1930  C   VAL B  17     399.072 402.808 423.926  1.00  0.00           C  
ATOM   1931  O   VAL B  17     398.669 403.101 422.778  1.00  0.00           O  
ATOM   1932  CB  VAL B  17     401.318 401.721 423.560  1.00  0.00           C  
ATOM   1933  CG1 VAL B  17     402.014 402.930 424.158  1.00  0.00           C  
ATOM   1934  CG2 VAL B  17     402.185 400.488 423.828  1.00  0.00           C  
ATOM   1935  HN  VAL B  17     399.158 400.439 422.351  1.00  0.00           H  
ATOM   1936  N   LYS B  18     398.474 403.259 425.037  1.00  0.00           N  
ATOM   1937  CA  LYS B  18     397.424 404.236 424.939  1.00  0.00           C  
ATOM   1938  C   LYS B  18     397.620 405.469 425.781  1.00  0.00           C  
ATOM   1939  O   LYS B  18     397.534 405.383 427.014  1.00  0.00           O  
ATOM   1940  CB  LYS B  18     396.069 403.589 425.256  1.00  0.00           C  
ATOM   1941  CG  LYS B  18     396.167 402.563 426.355  1.00  0.00           C  
ATOM   1942  CD  LYS B  18     395.911 401.160 425.793  1.00  0.00           C  
ATOM   1943  CE  LYS B  18     394.458 400.757 426.086  1.00  0.00           C  
ATOM   1944  NZ  LYS B  18     394.360 400.061 427.393  1.00  0.00           N1+
ATOM   1945  HN  LYS B  18     398.730 402.832 425.903  1.00  0.00           H  
ATOM   1946  HZ1 LYS B  18     393.494 399.573 427.454  1.00  0.00           H  
ATOM   1947  HZ2 LYS B  18     395.093 399.414 427.502  1.00  0.00           H  
ATOM   1948  HZ3 LYS B  18     394.458 400.757 428.125  1.00  0.00           H  
ATOM   1949  N   ALA B  19     398.401 406.421 425.232  1.00  0.00           N  
ATOM   1950  CA  ALA B  19     398.804 407.605 425.977  1.00  0.00           C  
ATOM   1951  C   ALA B  19     397.888 408.789 425.574  1.00  0.00           C  
ATOM   1952  O   ALA B  19     397.314 408.838 424.487  1.00  0.00           O  
ATOM   1953  CB  ALA B  19     400.256 407.983 425.647  1.00  0.00           C  
ATOM   1954  HN  ALA B  19     398.584 406.348 424.255  1.00  0.00           H  
ATOM   1955  N   GLY B  20     397.620 409.619 426.575  1.00  0.00           N  
ATOM   1956  CA  GLY B  20     397.070 410.950 426.282  1.00  0.00           C  
ATOM   1957  C   GLY B  20     396.948 411.694 427.637  1.00  0.00           C  
ATOM   1958  O   GLY B  20     397.791 411.511 428.491  1.00  0.00           O  
ATOM   1959  HN  GLY B  20     397.876 409.387 427.539  1.00  0.00           H  
ATOM   1960  N   PHE B  21     396.021 412.646 427.698  1.00  0.00           N  
ATOM   1961  CA  PHE B  21     396.069 413.684 428.748  1.00  0.00           C  
ATOM   1962  C   PHE B  21     395.483 413.159 430.066  1.00  0.00           C  
ATOM   1963  O   PHE B  21     394.360 412.622 429.980  1.00  0.00           O  
ATOM   1964  CB  PHE B  21     395.325 414.941 428.320  1.00  0.00           C  
ATOM   1965  CG  PHE B  21     395.911 415.649 427.112  1.00  0.00           C  
ATOM   1966  CD1 PHE B  21     395.410 415.356 425.842  1.00  0.00           C  
ATOM   1967  CD2 PHE B  21     396.899 416.602 427.246  1.00  0.00           C  
ATOM   1968  CE1 PHE B  21     395.996 415.918 424.707  1.00  0.00           C  
ATOM   1969  CE2 PHE B  21     397.437 417.224 426.111  1.00  0.00           C  
ATOM   1970  CZ  PHE B  21     396.912 416.968 424.841  1.00  0.00           C  
ATOM   1971  HN  PHE B  21     395.325 412.744 426.978  1.00  0.00           H  
ATOM   1972  N   ALA B  22     396.106 413.403 431.177  1.00  0.00           N  
ATOM   1973  CA  ALA B  22     395.459 413.171 432.483  1.00  0.00           C  
ATOM   1974  C   ALA B  22     394.153 413.977 432.532  1.00  0.00           C  
ATOM   1975  O   ALA B  22     394.153 415.210 432.605  1.00  0.00           O  
ATOM   1976  CB  ALA B  22     396.411 413.562 433.606  1.00  0.00           C  
ATOM   1977  HN  ALA B  22     397.083 413.599 431.165  1.00  0.00           H  
ATOM   1978  N   GLY B  23     393.018 413.293 432.275  1.00  0.00           N  
ATOM   1979  CA  GLY B  23     391.760 414.062 432.153  1.00  0.00           C  
ATOM   1980  C   GLY B  23     390.576 413.147 432.483  1.00  0.00           C  
ATOM   1981  O   GLY B  23     390.320 412.903 433.643  1.00  0.00           O  
ATOM   1982  HN  GLY B  23     393.079 412.341 431.982  1.00  0.00           H  
ATOM   1983  N   ASP B  24     389.929 412.561 431.482  1.00  0.00           N  
ATOM   1984  CA  ASP B  24     388.721 411.792 431.714  1.00  0.00           C  
ATOM   1985  C   ASP B  24     388.330 410.925 430.518  1.00  0.00           C  
ATOM   1986  O   ASP B  24     387.866 409.802 430.640  1.00  0.00           O  
ATOM   1987  CB  ASP B  24     387.549 412.756 432.056  1.00  0.00           C  
ATOM   1988  CG  ASP B  24     386.951 412.402 433.411  1.00  0.00           C  
ATOM   1989  OD1 ASP B  24     386.816 411.206 433.765  1.00  0.00           O  
ATOM   1990  OD2 ASP B  24     386.169 413.269 433.911  1.00  0.00           O1-
ATOM   1991  HN  ASP B  24     390.198 412.769 430.530  1.00  0.00           H  
ATOM   1992  N   ASP B  25     388.440 411.523 429.309  1.00  0.00           N  
ATOM   1993  CA  ASP B  25     387.842 410.864 428.149  1.00  0.00           C  
ATOM   1994  C   ASP B  25     388.831 409.973 427.466  1.00  0.00           C  
ATOM   1995  O   ASP B  25     389.905 409.705 428.027  1.00  0.00           O  
ATOM   1996  CB  ASP B  25     387.195 411.877 427.209  1.00  0.00           C  
ATOM   1997  CG  ASP B  25     388.208 412.634 426.367  1.00  0.00           C  
ATOM   1998  OD1 ASP B  25     388.831 413.562 426.941  1.00  0.00           O  
ATOM   1999  OD2 ASP B  25     388.391 412.317 425.183  1.00  0.00           O1-
ATOM   2000  HN  ASP B  25     388.660 412.500 429.260  1.00  0.00           H  
ATOM   2001  N   ALA B  26     388.464 409.302 426.379  1.00  0.00           N  
ATOM   2002  CA  ALA B  26     389.380 408.398 425.684  1.00  0.00           C  
ATOM   2003  C   ALA B  26     390.662 409.106 425.342  1.00  0.00           C  
ATOM   2004  O   ALA B  26     390.698 410.327 425.171  1.00  0.00           O  
ATOM   2005  CB  ALA B  26     388.745 407.886 424.365  1.00  0.00           C  
ATOM   2006  HN  ALA B  26     387.512 409.351 426.062  1.00  0.00           H  
ATOM   2007  N   PRO B  27     391.772 408.362 425.195  1.00  0.00           N  
ATOM   2008  CA  PRO B  27     393.042 408.960 424.854  1.00  0.00           C  
ATOM   2009  C   PRO B  27     393.091 409.412 423.401  1.00  0.00           C  
ATOM   2010  O   PRO B  27     392.285 409.021 422.534  1.00  0.00           O  
ATOM   2011  CB  PRO B  27     394.031 407.849 425.159  1.00  0.00           C  
ATOM   2012  CG  PRO B  27     393.286 406.555 425.183  1.00  0.00           C  
ATOM   2013  CD  PRO B  27     391.882 406.970 425.586  1.00  0.00           C  
ATOM   2014  N   ARG B  28     394.116 410.181 423.059  1.00  0.00           N  
ATOM   2015  CA  ARG B  28     394.409 410.461 421.643  1.00  0.00           C  
ATOM   2016  C   ARG B  28     395.178 409.387 420.947  1.00  0.00           C  
ATOM   2017  O   ARG B  28     394.763 408.948 419.849  1.00  0.00           O  
ATOM   2018  CB  ARG B  28     395.093 411.829 421.533  1.00  0.00           C  
ATOM   2019  CG  ARG B  28     394.751 412.756 422.681  1.00  0.00           C  
ATOM   2020  CD  ARG B  28     393.396 413.403 422.522  1.00  0.00           C  
ATOM   2021  NE  ARG B  28     392.871 414.026 423.718  1.00  0.00           N  
ATOM   2022  CZ  ARG B  28     391.675 413.770 424.268  1.00  0.00           C  
ATOM   2023  NH1 ARG B  28     390.955 412.744 423.816  1.00  0.00           N1+
ATOM   2024  NH2 ARG B  28     391.101 414.661 425.073  1.00  0.00           N  
ATOM   2025  HN  ARG B  28     394.885 410.291 423.706  1.00  0.00           H  
ATOM   2026  HE  ARG B  28     393.481 414.648 424.243  1.00  0.00           H  
ATOM   2027 1HH1 ARG B  28     390.002 412.573 424.121  1.00  0.00           H  
ATOM   2028 2HH1 ARG B  28     391.431 412.048 423.242  1.00  0.00           H  
ATOM   2029 1HH2 ARG B  28     390.149 414.551 425.403  1.00  0.00           H  
ATOM   2030 2HH2 ARG B  28     391.699 415.369 425.488  1.00  0.00           H  
ATOM   2031  N   ALA B  29     396.106 408.691 421.619  1.00  0.00           N  
ATOM   2032  CA  ALA B  29     397.070 407.861 420.886  1.00  0.00           C  
ATOM   2033  C   ALA B  29     397.046 406.433 421.375  1.00  0.00           C  
ATOM   2034  O   ALA B  29     397.546 406.018 422.437  1.00  0.00           O  
ATOM   2035  CB  ALA B  29     398.462 408.472 420.923  1.00  0.00           C  
ATOM   2036  HN  ALA B  29     396.277 408.850 422.595  1.00  0.00           H  
ATOM   2037  N   VAL B  30     396.277 405.591 420.654  1.00  0.00           N  
ATOM   2038  CA  VAL B  30     396.033 404.224 421.082  1.00  0.00           C  
ATOM   2039  C   VAL B  30     396.448 403.271 419.934  1.00  0.00           C  
ATOM   2040  O   VAL B  30     395.825 403.247 418.872  1.00  0.00           O  
ATOM   2041  CB  VAL B  30     394.556 404.041 421.411  1.00  0.00           C  
ATOM   2042  CG1 VAL B  30     394.226 402.637 421.899  1.00  0.00           C  
ATOM   2043  CG2 VAL B  30     394.019 405.066 422.388  1.00  0.00           C  
ATOM   2044  HN  VAL B  30     395.947 405.908 419.739  1.00  0.00           H  
ATOM   2045  N   PHE B  31     397.644 402.710 420.068  1.00  0.00           N  
ATOM   2046  CA  PHE B  31     398.279 402.026 418.896  1.00  0.00           C  
ATOM   2047  C   PHE B  31     399.109 400.842 419.287  1.00  0.00           C  
ATOM   2048  O   PHE B  31     399.658 400.818 420.374  1.00  0.00           O  
ATOM   2049  CB  PHE B  31     399.048 403.040 418.042  1.00  0.00           C  
ATOM   2050  CG  PHE B  31     400.098 403.821 418.799  1.00  0.00           C  
ATOM   2051  CD1 PHE B  31     401.428 403.394 418.823  1.00  0.00           C  
ATOM   2052  CD2 PHE B  31     399.780 405.078 419.312  1.00  0.00           C  
ATOM   2053  CE1 PHE B  31     402.380 404.102 419.556  1.00  0.00           C  
ATOM   2054  CE2 PHE B  31     400.757 405.823 419.983  1.00  0.00           C  
ATOM   2055  CZ  PHE B  31     402.063 405.347 420.081  1.00  0.00           C  
ATOM   2056  HN  PHE B  31     398.193 402.783 420.874  1.00  0.00           H  
ATOM   2057  N   PRO B  32     399.316 399.878 418.359  1.00  0.00           N  
ATOM   2058  CA  PRO B  32     399.988 398.657 418.750  1.00  0.00           C  
ATOM   2059  C   PRO B  32     401.501 398.755 418.738  1.00  0.00           C  
ATOM   2060  O   PRO B  32     402.161 397.864 419.299  1.00  0.00           O  
ATOM   2061  CB  PRO B  32     399.426 397.607 417.810  1.00  0.00           C  
ATOM   2062  CG  PRO B  32     398.230 398.181 417.126  1.00  0.00           C  
ATOM   2063  CD  PRO B  32     398.511 399.670 417.114  1.00  0.00           C  
ATOM   2064  N   SER B  33     402.063 399.841 418.225  1.00  0.00           N  
ATOM   2065  CA  SER B  33     403.479 400.098 418.457  1.00  0.00           C  
ATOM   2066  C   SER B  33     404.358 398.926 418.042  1.00  0.00           C  
ATOM   2067  O   SER B  33     405.359 398.633 418.701  1.00  0.00           O  
ATOM   2068  CB  SER B  33     403.748 400.562 419.885  1.00  0.00           C  
ATOM   2069  OG  SER B  33     403.430 399.597 420.862  1.00  0.00           O  
ATOM   2070  HN  SER B  33     401.453 400.525 417.822  1.00  0.00           H  
ATOM   2071  HO  SER B  33     403.796 399.878 421.753  1.00  0.00           H  
ATOM   2072  N   ILE B  34     403.918 398.181 417.004  1.00  0.00           N  
ATOM   2073  CA  ILE B  34     404.773 397.070 416.553  1.00  0.00           C  
ATOM   2074  C   ILE B  34     405.493 397.534 415.259  1.00  0.00           C  
ATOM   2075  O   ILE B  34     404.822 397.998 414.343  1.00  0.00           O  
ATOM   2076  CB  ILE B  34     403.894 395.837 416.248  1.00  0.00           C  
ATOM   2077  CG1 ILE B  34     403.027 395.374 417.395  1.00  0.00           C  
ATOM   2078  CG2 ILE B  34     404.785 394.690 415.747  1.00  0.00           C  
ATOM   2079  CD1 ILE B  34     402.014 394.299 417.065  1.00  0.00           C  
ATOM   2080  HN  ILE B  34     403.271 398.584 416.357  1.00  0.00           H  
ATOM   2081  N   VAL B  35     406.824 397.363 415.234  1.00  0.00           N  
ATOM   2082  CA  VAL B  35     407.593 398.096 414.221  1.00  0.00           C  
ATOM   2083  C   VAL B  35     407.483 397.388 412.903  1.00  0.00           C  
ATOM   2084  O   VAL B  35     407.617 396.155 412.842  1.00  0.00           O  
ATOM   2085  CB  VAL B  35     409.070 398.206 414.648  1.00  0.00           C  
ATOM   2086  CG1 VAL B  35     409.973 398.865 413.599  1.00  0.00           C  
ATOM   2087  CG2 VAL B  35     409.180 398.975 415.955  1.00  0.00           C  
ATOM   2088  HN  VAL B  35     407.275 396.631 415.723  1.00  0.00           H  
ATOM   2089  N   GLY B  36     406.934 398.071 411.902  1.00  0.00           N  
ATOM   2090  CA  GLY B  36     406.702 397.375 410.620  1.00  0.00           C  
ATOM   2091  C   GLY B  36     407.727 397.791 409.558  1.00  0.00           C  
ATOM   2092  O   GLY B  36     407.971 398.999 409.375  1.00  0.00           O  
ATOM   2093  HN  GLY B  36     406.982 399.084 411.963  1.00  0.00           H  
ATOM   2094  N   ARG B  37     408.521 396.838 409.058  1.00  0.00           N  
ATOM   2095  CA  ARG B  37     409.534 397.229 408.069  1.00  0.00           C  
ATOM   2096  C   ARG B  37     409.180 396.582 406.726  1.00  0.00           C  
ATOM   2097  O   ARG B  37     408.728 395.422 406.714  1.00  0.00           O  
ATOM   2098  CB  ARG B  37     410.901 396.692 408.508  1.00  0.00           C  
ATOM   2099  CG  ARG B  37     411.304 397.144 409.900  1.00  0.00           C  
ATOM   2100  CD  ARG B  37     412.805 396.973 410.168  1.00  0.00           C  
ATOM   2101  NE  ARG B  37     413.196 397.925 411.218  1.00  0.00           N  
ATOM   2102  CZ  ARG B  37     413.391 397.583 412.488  1.00  0.00           C  
ATOM   2103  NH1 ARG B  37     413.391 396.301 412.842  1.00  0.00           N1+
ATOM   2104  NH2 ARG B  37     413.574 398.523 413.403  1.00  0.00           N  
ATOM   2105  HN  ARG B  37     408.459 395.874 409.363  1.00  0.00           H  
ATOM   2106  HE  ARG B  37     413.159 398.914 410.962  1.00  0.00           H  
ATOM   2107 1HH1 ARG B  37     413.623 396.033 413.794  1.00  0.00           H  
ATOM   2108 2HH1 ARG B  37     413.513 395.618 412.109  1.00  0.00           H  
ATOM   2109 1HH2 ARG B  37     413.867 398.267 414.343  1.00  0.00           H  
ATOM   2110 2HH2 ARG B  37     413.696 399.475 413.098  1.00  0.00           H  
ATOM   2111  N   PRO B  38     409.143 397.351 405.652  1.00  0.00           N  
ATOM   2112  CA  PRO B  38     408.667 396.826 404.346  1.00  0.00           C  
ATOM   2113  C   PRO B  38     409.583 395.764 403.821  1.00  0.00           C  
ATOM   2114  O   PRO B  38     410.779 395.776 404.065  1.00  0.00           O  
ATOM   2115  CB  PRO B  38     408.667 398.071 403.467  1.00  0.00           C  
ATOM   2116  CG  PRO B  38     409.521 399.109 404.150  1.00  0.00           C  
ATOM   2117  CD  PRO B  38     409.314 398.804 405.615  1.00  0.00           C  
ATOM   2118  N   ARG B  39     409.033 394.812 403.027  1.00  0.00           N  
ATOM   2119  CA  ARG B  39     409.802 393.640 402.661  1.00  0.00           C  
ATOM   2120  C   ARG B  39     410.083 393.628 401.172  1.00  0.00           C  
ATOM   2121  O   ARG B  39     410.828 392.761 400.720  1.00  0.00           O  
ATOM   2122  CB  ARG B  39     409.058 392.383 403.088  1.00  0.00           C  
ATOM   2123  CG  ARG B  39     407.654 392.236 402.490  1.00  0.00           C  
ATOM   2124  CD  ARG B  39     406.787 391.333 403.345  1.00  0.00           C  
ATOM   2125  NE  ARG B  39     405.725 390.723 402.527  1.00  0.00           N  
ATOM   2126  CZ  ARG B  39     405.872 389.551 401.904  1.00  0.00           C  
ATOM   2127  NH1 ARG B  39     406.824 388.696 402.271  1.00  0.00           N1+
ATOM   2128  NH2 ARG B  39     404.956 389.136 401.013  1.00  0.00           N  
ATOM   2129  HN  ARG B  39     408.105 394.971 402.661  1.00  0.00           H  
ATOM   2130  HE  ARG B  39     404.883 391.248 402.344  1.00  0.00           H  
ATOM   2131 1HH1 ARG B  39     406.812 387.732 402.014  1.00  0.00           H  
ATOM   2132 2HH1 ARG B  39     407.642 389.075 402.722  1.00  0.00           H  
ATOM   2133 1HH2 ARG B  39     404.846 388.135 400.879  1.00  0.00           H  
ATOM   2134 2HH2 ARG B  39     404.150 389.722 400.830  1.00  0.00           H  
ATOM   2135  N   HIS B  40     409.631 394.690 400.476  1.00  0.00           N  
ATOM   2136  CA  HIS B  40     409.802 394.617 398.999  1.00  0.00           C  
ATOM   2137  C   HIS B  40     410.767 395.728 398.596  1.00  0.00           C  
ATOM   2138  O   HIS B  40     410.693 396.826 399.182  1.00  0.00           O  
ATOM   2139  CB  HIS B  40     408.411 394.836 398.376  1.00  0.00           C  
ATOM   2140  CG  HIS B  40     407.568 393.579 398.450  1.00  0.00           C  
ATOM   2141  CD2 HIS B  40     407.776 392.432 399.133  1.00  0.00           C  
ATOM   2142  ND1 HIS B  40     406.287 393.518 397.974  1.00  0.00           N  
ATOM   2143  CE1 HIS B  40     405.725 392.371 398.340  1.00  0.00           C  
ATOM   2144  NE2 HIS B  40     406.653 391.687 399.011  1.00  0.00           N  
ATOM   2145  HN  HIS B  40     409.033 395.337 400.916  1.00  0.00           H  
ATOM   2146  HD1 HIS B  40     405.859 394.128 397.290  1.00  0.00           H  
ATOM   2147  N   GLN B  41     411.328 395.618 397.375  1.00  0.00           N  
ATOM   2148  CA  GLN B  41     411.853 396.826 396.716  1.00  0.00           C  
ATOM   2149  C   GLN B  41     410.681 397.461 395.935  1.00  0.00           C  
ATOM   2150  O   GLN B  41     409.766 396.753 395.496  1.00  0.00           O  
ATOM   2151  CB  GLN B  41     412.927 396.423 395.703  1.00  0.00           C  
ATOM   2152  CG  GLN B  41     414.233 395.935 396.326  1.00  0.00           C  
ATOM   2153  CD  GLN B  41     415.430 396.021 395.398  1.00  0.00           C  
ATOM   2154  NE2 GLN B  41     416.504 396.655 395.850  1.00  0.00           N  
ATOM   2155  OE1 GLN B  41     415.442 395.483 394.287  1.00  0.00           O  
ATOM   2156  HN  GLN B  41     411.230 394.751 396.887  1.00  0.00           H  
ATOM   2157 1HNE GLN B  41     417.358 396.729 395.288  1.00  0.00           H  
ATOM   2158 2HNE GLN B  41     416.382 397.266 396.631  1.00  0.00           H  
ATOM   2159  N   GLY B  42     410.742 398.792 395.740  1.00  0.00           N  
ATOM   2160  CA  GLY B  42     409.705 399.451 394.946  1.00  0.00           C  
ATOM   2161  C   GLY B  42     410.254 399.927 393.579  1.00  0.00           C  
ATOM   2162  O   GLY B  42     411.450 400.159 393.494  1.00  0.00           O  
ATOM   2163  HN  GLY B  42     411.609 399.304 395.898  1.00  0.00           H  
ATOM   2164  N   VAL B  43     409.375 400.305 392.688  1.00  0.00           N  
ATOM   2165  CA  VAL B  43     409.814 400.635 391.309  1.00  0.00           C  
ATOM   2166  C   VAL B  43     409.509 402.087 390.967  1.00  0.00           C  
ATOM   2167  O   VAL B  43     410.181 402.625 390.063  1.00  0.00           O  
ATOM   2168  CB  VAL B  43     408.960 399.756 390.356  1.00  0.00           C  
ATOM   2169  CG1 VAL B  43     409.717 398.523 389.917  1.00  0.00           C  
ATOM   2170  CG2 VAL B  43     407.629 399.365 390.955  1.00  0.00           C  
ATOM   2171  HN  VAL B  43     408.362 400.195 392.810  1.00  0.00           H  
ATOM   2172  N   MET B  44     409.106 402.869 391.992  1.00  0.00           N  
ATOM   2173  CA  MET B  44     408.716 404.248 391.736  1.00  0.00           C  
ATOM   2174  C   MET B  44     409.851 405.225 392.017  1.00  0.00           C  
ATOM   2175  O   MET B  44     410.461 405.139 393.115  1.00  0.00           O  
ATOM   2176  CB  MET B  44     407.422 404.602 392.468  1.00  0.00           C  
ATOM   2177  CG  MET B  44     406.299 403.625 392.249  1.00  0.00           C  
ATOM   2178  SD  MET B  44     404.675 404.382 392.053  1.00  0.00           S  
ATOM   2179  CE  MET B  44     403.882 403.137 391.028  1.00  0.00           C  
ATOM   2180  HN  MET B  44     408.679 402.417 392.786  1.00  0.00           H  
ATOM   2181  N   VAL B  45     410.071 406.201 391.162  1.00  0.00           N  
ATOM   2182  CA  VAL B  45     410.828 407.373 391.528  1.00  0.00           C  
ATOM   2183  C   VAL B  45     410.034 408.337 392.419  1.00  0.00           C  
ATOM   2184  O   VAL B  45     408.887 408.618 392.126  1.00  0.00           O  
ATOM   2185  CB  VAL B  45     411.450 408.081 390.332  1.00  0.00           C  
ATOM   2186  CG1 VAL B  45     412.305 409.277 390.735  1.00  0.00           C  
ATOM   2187  CG2 VAL B  45     412.244 407.129 389.453  1.00  0.00           C  
ATOM   2188  HN  VAL B  45     409.827 406.055 390.210  1.00  0.00           H  
ATOM   2189  N   GLY B  46     410.571 408.582 393.628  1.00  0.00           N  
ATOM   2190  CA  GLY B  46     409.778 409.253 394.629  1.00  0.00           C  
ATOM   2191  C   GLY B  46     408.582 408.411 394.995  1.00  0.00           C  
ATOM   2192  O   GLY B  46     407.507 408.923 395.374  1.00  0.00           O  
ATOM   2193  HN  GLY B  46     411.462 408.167 393.848  1.00  0.00           H  
ATOM   2194  N   MET B  47     408.801 407.104 395.264  1.00  0.00           N  
ATOM   2195  CA  MET B  47     407.874 406.335 396.118  1.00  0.00           C  
ATOM   2196  C   MET B  47     407.642 406.946 397.473  1.00  0.00           C  
ATOM   2197  O   MET B  47     406.531 407.361 397.827  1.00  0.00           O  
ATOM   2198  CB  MET B  47     408.374 404.883 396.252  1.00  0.00           C  
ATOM   2199  CG  MET B  47     407.239 403.931 396.558  1.00  0.00           C  
ATOM   2200  SD  MET B  47     407.739 402.197 396.521  1.00  0.00           S  
ATOM   2201  CE  MET B  47     408.826 402.087 397.937  1.00  0.00           C  
ATOM   2202  HN  MET B  47     409.460 406.567 394.714  1.00  0.00           H  
ATOM   2203  N   GLY B  48     408.740 407.483 398.071  1.00  0.00           N  
ATOM   2204  CA  GLY B  48     408.606 408.459 399.158  1.00  0.00           C  
ATOM   2205  C   GLY B  48     407.910 407.812 400.354  1.00  0.00           C  
ATOM   2206  O   GLY B  48     406.702 408.069 400.574  1.00  0.00           O  
ATOM   2207  HN  GLY B  48     409.619 406.982 398.022  1.00  0.00           H  
ATOM   2208  N   GLN B  49     408.533 406.763 400.916  1.00  0.00           N  
ATOM   2209  CA  GLN B  49     407.922 406.128 402.075  1.00  0.00           C  
ATOM   2210  C   GLN B  49     408.740 406.396 403.296  1.00  0.00           C  
ATOM   2211  O   GLN B  49     409.985 406.494 403.235  1.00  0.00           O  
ATOM   2212  CB  GLN B  49     407.739 404.626 401.892  1.00  0.00           C  
ATOM   2213  CG  GLN B  49     406.799 404.187 400.793  1.00  0.00           C  
ATOM   2214  CD  GLN B  49     405.371 404.651 400.952  1.00  0.00           C  
ATOM   2215  NE2 GLN B  49     404.907 405.469 400.024  1.00  0.00           N  
ATOM   2216  OE1 GLN B  49     404.626 404.138 401.794  1.00  0.00           O  
ATOM   2217  HN  GLN B  49     409.521 406.665 400.818  1.00  0.00           H  
ATOM   2218 1HNE GLN B  49     404.016 405.884 400.134  1.00  0.00           H  
ATOM   2219 2HNE GLN B  49     405.420 405.652 399.170  1.00  0.00           H  
ATOM   2220  N   LYS B  50     408.093 406.799 404.382  1.00  0.00           N  
ATOM   2221  CA  LYS B  50     408.765 406.836 405.701  1.00  0.00           C  
ATOM   2222  C   LYS B  50     409.387 405.481 406.030  1.00  0.00           C  
ATOM   2223  O   LYS B  50     408.923 404.431 405.542  1.00  0.00           O  
ATOM   2224  CB  LYS B  50     407.715 407.141 406.775  1.00  0.00           C  
ATOM   2225  CG  LYS B  50     407.178 408.569 406.738  1.00  0.00           C  
ATOM   2226  CD  LYS B  50     405.957 408.789 407.617  1.00  0.00           C  
ATOM   2227  CE  LYS B  50     404.724 408.203 406.921  1.00  0.00           C  
ATOM   2228  NZ  LYS B  50     403.479 408.325 407.703  1.00  0.00           N1+
ATOM   2229  HN  LYS B  50     407.117 406.995 404.333  1.00  0.00           H  
ATOM   2230  HZ1 LYS B  50     402.795 407.800 407.214  1.00  0.00           H  
ATOM   2231  HZ2 LYS B  50     403.650 407.874 408.582  1.00  0.00           H  
ATOM   2232  HZ3 LYS B  50     403.235 409.290 407.812  1.00  0.00           H  
ATOM   2233  N   ASP B  51     410.571 405.530 406.641  1.00  0.00           N  
ATOM   2234  CA  ASP B  51     411.389 404.309 406.738  1.00  0.00           C  
ATOM   2235  C   ASP B  51     410.742 403.271 407.666  1.00  0.00           C  
ATOM   2236  O   ASP B  51     410.620 402.087 407.275  1.00  0.00           O  
ATOM   2237  CB  ASP B  51     412.817 404.614 407.166  1.00  0.00           C  
ATOM   2238  CG  ASP B  51     413.672 405.164 406.042  1.00  0.00           C  
ATOM   2239  OD1 ASP B  51     413.281 405.090 404.871  1.00  0.00           O  
ATOM   2240  OD2 ASP B  51     414.697 405.786 406.372  1.00  0.00           O1-
ATOM   2241  HN  ASP B  51     410.803 406.348 407.141  1.00  0.00           H  
ATOM   2242  N   SER B  52     410.278 403.687 408.813  1.00  0.00           N  
ATOM   2243  CA  SER B  52     409.802 402.747 409.839  1.00  0.00           C  
ATOM   2244  C   SER B  52     408.289 402.942 410.022  1.00  0.00           C  
ATOM   2245  O   SER B  52     407.898 404.028 410.425  1.00  0.00           O  
ATOM   2246  CB  SER B  52     410.510 402.979 411.182  1.00  0.00           C  
ATOM   2247  OG  SER B  52     411.877 402.588 411.072  1.00  0.00           O  
ATOM   2248  HN  SER B  52     410.242 404.663 409.045  1.00  0.00           H  
ATOM   2249  HO  SER B  52     412.439 403.198 411.658  1.00  0.00           H  
ATOM   2250  N   TYR B  53     407.544 401.843 410.071  1.00  0.00           N  
ATOM   2251  CA  TYR B  53     406.091 401.990 410.242  1.00  0.00           C  
ATOM   2252  C   TYR B  53     405.652 401.709 411.658  1.00  0.00           C  
ATOM   2253  O   TYR B  53     405.591 400.549 412.097  1.00  0.00           O  
ATOM   2254  CB  TYR B  53     405.334 401.123 409.241  1.00  0.00           C  
ATOM   2255  CG  TYR B  53     405.505 401.526 407.788  1.00  0.00           C  
ATOM   2256  CD1 TYR B  53     406.641 401.123 407.068  1.00  0.00           C  
ATOM   2257  CD2 TYR B  53     404.590 402.368 407.166  1.00  0.00           C  
ATOM   2258  CE1 TYR B  53     406.775 401.477 405.725  1.00  0.00           C  
ATOM   2259  CE2 TYR B  53     404.651 402.625 405.786  1.00  0.00           C  
ATOM   2260  CZ  TYR B  53     405.798 402.246 405.103  1.00  0.00           C  
ATOM   2261  OH  TYR B  53     405.920 402.515 403.748  1.00  0.00           O  
ATOM   2262  HN  TYR B  53     407.898 400.952 409.863  1.00  0.00           H  
ATOM   2263  HO  TYR B  53     406.604 403.210 403.577  1.00  0.00           H  
ATOM   2264  N   VAL B  54     405.042 402.747 412.256  1.00  0.00           N  
ATOM   2265  CA  VAL B  54     404.431 402.576 413.586  1.00  0.00           C  
ATOM   2266  C   VAL B  54     403.259 401.611 413.477  1.00  0.00           C  
ATOM   2267  O   VAL B  54     402.869 401.184 412.378  1.00  0.00           O  
ATOM   2268  CB  VAL B  54     403.992 403.943 414.124  1.00  0.00           C  
ATOM   2269  CG1 VAL B  54     404.895 404.456 415.210  1.00  0.00           C  
ATOM   2270  CG2 VAL B  54     403.882 404.944 412.976  1.00  0.00           C  
ATOM   2271  HN  VAL B  54     404.932 403.601 411.768  1.00  0.00           H  
ATOM   2272  N   GLY B  55     402.869 401.038 414.636  1.00  0.00           N  
ATOM   2273  CA  GLY B  55     401.917 399.951 414.685  1.00  0.00           C  
ATOM   2274  C   GLY B  55     400.610 400.281 413.965  1.00  0.00           C  
ATOM   2275  O   GLY B  55     400.195 399.500 413.110  1.00  0.00           O  
ATOM   2276  HN  GLY B  55     403.357 401.294 415.466  1.00  0.00           H  
ATOM   2277  N   ASP B  56     400.110 401.501 414.099  1.00  0.00           N  
ATOM   2278  CA  ASP B  56     398.865 401.904 413.428  1.00  0.00           C  
ATOM   2279  C   ASP B  56     399.060 401.843 411.926  1.00  0.00           C  
ATOM   2280  O   ASP B  56     398.242 401.282 411.182  1.00  0.00           O  
ATOM   2281  CB  ASP B  56     398.486 403.320 413.879  1.00  0.00           C  
ATOM   2282  CG  ASP B  56     396.997 403.613 413.696  1.00  0.00           C  
ATOM   2283  OD1 ASP B  56     396.204 402.649 413.562  1.00  0.00           O  
ATOM   2284  OD2 ASP B  56     396.606 404.773 413.953  1.00  0.00           O1-
ATOM   2285  HN  ASP B  56     400.562 402.124 414.771  1.00  0.00           H  
ATOM   2286  N   GLU B  57     400.122 402.454 411.438  1.00  0.00           N  
ATOM   2287  CA  GLU B  57     400.330 402.478 409.973  1.00  0.00           C  
ATOM   2288  C   GLU B  57     400.488 401.086 409.436  1.00  0.00           C  
ATOM   2289  O   GLU B  57     400.208 400.793 408.264  1.00  0.00           O  
ATOM   2290  CB  GLU B  57     401.550 403.320 409.595  1.00  0.00           C  
ATOM   2291  CG  GLU B  57     401.404 404.114 408.301  1.00  0.00           C  
ATOM   2292  CD  GLU B  57     402.246 405.396 408.276  1.00  0.00           C  
ATOM   2293  OE1 GLU B  57     402.466 405.945 409.363  1.00  0.00           O  
ATOM   2294  OE2 GLU B  57     402.771 405.713 407.190  1.00  0.00           O1-
ATOM   2295  HN  GLU B  57     400.830 402.881 412.024  1.00  0.00           H  
ATOM   2296  N   ALA B  58     401.196 400.232 410.217  1.00  0.00           N  
ATOM   2297  CA  ALA B  58     401.526 398.914 409.692  1.00  0.00           C  
ATOM   2298  C   ALA B  58     400.317 398.022 409.741  1.00  0.00           C  
ATOM   2299  O   ALA B  58     400.146 397.192 408.813  1.00  0.00           O  
ATOM   2300  CB  ALA B  58     402.649 398.303 410.522  1.00  0.00           C  
ATOM   2301  HN  ALA B  58     401.379 400.476 411.182  1.00  0.00           H  
ATOM   2302  N   GLN B  59     399.365 398.254 410.669  1.00  0.00           N  
ATOM   2303  CA  GLN B  59     398.059 397.607 410.474  1.00  0.00           C  
ATOM   2304  C   GLN B  59     397.363 398.059 409.204  1.00  0.00           C  
ATOM   2305  O   GLN B  59     397.241 397.253 408.276  1.00  0.00           O  
ATOM   2306  CB  GLN B  59     397.205 397.876 411.731  1.00  0.00           C  
ATOM   2307  CG  GLN B  59     395.728 397.693 411.536  1.00  0.00           C  
ATOM   2308  CD  GLN B  59     394.885 398.315 412.646  1.00  0.00           C  
ATOM   2309  NE2 GLN B  59     395.532 398.914 413.635  1.00  0.00           N  
ATOM   2310  OE1 GLN B  59     393.750 397.864 412.842  1.00  0.00           O  
ATOM   2311  HN  GLN B  59     399.390 399.097 411.218  1.00  0.00           H  
ATOM   2312 1HNE GLN B  59     395.007 399.304 414.392  1.00  0.00           H  
ATOM   2313 2HNE GLN B  59     396.533 398.853 413.660  1.00  0.00           H  
ATOM   2314  N   SER B  60     397.302 399.402 409.021  1.00  0.00           N  
ATOM   2315  CA  SER B  60     396.667 399.927 407.837  1.00  0.00           C  
ATOM   2316  C   SER B  60     397.205 399.353 406.543  1.00  0.00           C  
ATOM   2317  O   SER B  60     396.436 398.926 405.640  1.00  0.00           O  
ATOM   2318  CB  SER B  60     396.692 401.453 407.776  1.00  0.00           C  
ATOM   2319  OG  SER B  60     396.350 401.965 406.519  1.00  0.00           O  
ATOM   2320  HN  SER B  60     397.864 399.976 409.656  1.00  0.00           H  
ATOM   2321  HO  SER B  60     396.497 402.966 406.555  1.00  0.00           H  
ATOM   2322  N   LYS B  61     398.523 399.133 406.445  1.00  0.00           N  
ATOM   2323  CA  LYS B  61     399.109 398.633 405.200  1.00  0.00           C  
ATOM   2324  C   LYS B  61     399.902 397.339 405.493  1.00  0.00           C  
ATOM   2325  O   LYS B  61     400.916 397.021 404.883  1.00  0.00           O  
ATOM   2326  CB  LYS B  61     400.061 399.707 404.626  1.00  0.00           C  
ATOM   2327  CG  LYS B  61     399.561 401.123 404.797  1.00  0.00           C  
ATOM   2328  CD  LYS B  61     400.562 402.148 404.272  1.00  0.00           C  
ATOM   2329  CE  LYS B  61     399.841 403.418 403.772  1.00  0.00           C  
ATOM   2330  NZ  LYS B  61     399.243 403.284 402.441  1.00  0.00           N1+
ATOM   2331  HN  LYS B  61     399.121 399.341 407.227  1.00  0.00           H  
ATOM   2332  HZ1 LYS B  61     398.669 404.077 402.234  1.00  0.00           H  
ATOM   2333  HZ2 LYS B  61     399.988 403.174 401.807  1.00  0.00           H  
ATOM   2334  HZ3 LYS B  61     398.682 402.441 402.417  1.00  0.00           H  
ATOM   2335  N   ARG B  62     399.194 396.460 406.213  1.00  0.00           N  
ATOM   2336  CA  ARG B  62     399.609 395.056 406.335  1.00  0.00           C  
ATOM   2337  C   ARG B  62     399.683 394.373 404.968  1.00  0.00           C  
ATOM   2338  O   ARG B  62     399.255 394.983 403.992  1.00  0.00           O  
ATOM   2339  CB  ARG B  62     398.560 394.312 407.178  1.00  0.00           C  
ATOM   2340  CG  ARG B  62     399.133 393.823 408.484  1.00  0.00           C  
ATOM   2341  CD  ARG B  62     398.047 393.530 409.534  1.00  0.00           C  
ATOM   2342  NE  ARG B  62     396.826 393.079 408.850  1.00  0.00           N  
ATOM   2343  CZ  ARG B  62     395.581 393.274 409.302  1.00  0.00           C  
ATOM   2344  NH1 ARG B  62     395.386 393.872 410.461  1.00  0.00           N1+
ATOM   2345  NH2 ARG B  62     394.543 392.798 408.618  1.00  0.00           N  
ATOM   2346  HN  ARG B  62     398.279 396.729 406.567  1.00  0.00           H  
ATOM   2347  HE  ARG B  62     396.948 392.480 408.057  1.00  0.00           H  
ATOM   2348 1HH1 ARG B  62     394.482 394.153 410.754  1.00  0.00           H  
ATOM   2349 2HH1 ARG B  62     396.204 394.153 411.011  1.00  0.00           H  
ATOM   2350 1HH2 ARG B  62     393.640 393.140 408.862  1.00  0.00           H  
ATOM   2351 2HH2 ARG B  62     394.714 392.310 407.751  1.00  0.00           H  
ATOM   2352  N   GLY B  63     400.330 393.237 404.858  1.00  0.00           N  
ATOM   2353  CA  GLY B  63     400.781 392.786 403.540  1.00  0.00           C  
ATOM   2354  C   GLY B  63     402.258 392.944 403.308  1.00  0.00           C  
ATOM   2355  O   GLY B  63     402.991 391.980 402.991  1.00  0.00           O  
ATOM   2356  HN  GLY B  63     400.659 392.712 405.652  1.00  0.00           H  
ATOM   2357  N   ILE B  64     402.698 394.177 403.003  1.00  0.00           N  
ATOM   2358  CA  ILE B  64     404.041 394.446 402.490  1.00  0.00           C  
ATOM   2359  C   ILE B  64     404.968 394.666 403.699  1.00  0.00           C  
ATOM   2360  O   ILE B  64     406.165 394.788 403.528  1.00  0.00           O  
ATOM   2361  CB  ILE B  64     403.992 395.703 401.599  1.00  0.00           C  
ATOM   2362  CG1 ILE B  64     403.320 396.899 402.222  1.00  0.00           C  
ATOM   2363  CG2 ILE B  64     403.467 395.374 400.208  1.00  0.00           C  
ATOM   2364  CD1 ILE B  64     402.991 397.949 401.172  1.00  0.00           C  
ATOM   2365  HN  ILE B  64     402.014 394.934 403.040  1.00  0.00           H  
ATOM   2366  N   LEU B  65     404.370 394.824 404.895  1.00  0.00           N  
ATOM   2367  CA  LEU B  65     405.200 395.154 406.042  1.00  0.00           C  
ATOM   2368  C   LEU B  65     405.249 394.006 407.056  1.00  0.00           C  
ATOM   2369  O   LEU B  65     404.297 393.237 407.251  1.00  0.00           O  
ATOM   2370  CB  LEU B  65     404.675 396.399 406.787  1.00  0.00           C  
ATOM   2371  CG  LEU B  65     404.407 397.595 405.908  1.00  0.00           C  
ATOM   2372  CD1 LEU B  65     403.625 398.706 406.555  1.00  0.00           C  
ATOM   2373  CD2 LEU B  65     405.713 398.279 405.518  1.00  0.00           C  
ATOM   2374  HN  LEU B  65     403.369 394.690 404.968  1.00  0.00           H  
ATOM   2375  N   THR B  66     406.494 393.689 407.458  1.00  0.00           N  
ATOM   2376  CA  THR B  66     406.677 392.542 408.374  1.00  0.00           C  
ATOM   2377  C   THR B  66     406.873 393.054 409.802  1.00  0.00           C  
ATOM   2378  O   THR B  66     407.593 394.043 410.034  1.00  0.00           O  
ATOM   2379  CB  THR B  66     407.983 391.821 407.959  1.00  0.00           C  
ATOM   2380  CG2 THR B  66     407.922 391.333 406.543  1.00  0.00           C  
ATOM   2381  OG1 THR B  66     409.106 392.700 408.093  1.00  0.00           O  
ATOM   2382  HN  THR B  66     407.239 394.360 407.373  1.00  0.00           H  
ATOM   2383  HO  THR B  66     409.912 392.139 408.301  1.00  0.00           H  
ATOM   2384  N   LEU B  67     406.104 392.480 410.742  1.00  0.00           N  
ATOM   2385  CA  LEU B  67     406.018 393.115 412.085  1.00  0.00           C  
ATOM   2386  C   LEU B  67     407.104 392.566 412.976  1.00  0.00           C  
ATOM   2387  O   LEU B  67     407.031 391.357 413.281  1.00  0.00           O  
ATOM   2388  CB  LEU B  67     404.663 392.859 412.708  1.00  0.00           C  
ATOM   2389  CG  LEU B  67     403.528 393.616 412.085  1.00  0.00           C  
ATOM   2390  CD1 LEU B  67     402.246 393.604 412.915  1.00  0.00           C  
ATOM   2391  CD2 LEU B  67     403.821 395.105 411.963  1.00  0.00           C  
ATOM   2392  HN  LEU B  67     405.676 391.577 410.596  1.00  0.00           H  
ATOM   2393  N   LYS B  68     407.861 393.433 413.672  1.00  0.00           N  
ATOM   2394  CA  LYS B  68     408.765 392.896 414.685  1.00  0.00           C  
ATOM   2395  C   LYS B  68     408.679 393.774 415.942  1.00  0.00           C  
ATOM   2396  O   LYS B  68     408.264 394.958 415.894  1.00  0.00           O  
ATOM   2397  CB  LYS B  68     410.193 392.932 414.148  1.00  0.00           C  
ATOM   2398  CG  LYS B  68     410.486 391.870 413.098  1.00  0.00           C  
ATOM   2399  CD  LYS B  68     411.609 390.955 413.574  1.00  0.00           C  
ATOM   2400  CE  LYS B  68     412.402 390.344 412.415  1.00  0.00           C  
ATOM   2401  NZ  LYS B  68     412.964 389.014 412.793  1.00  0.00           N1+
ATOM   2402  HN  LYS B  68     407.983 394.336 413.318  1.00  0.00           H  
ATOM   2403  HZ1 LYS B  68     413.391 388.599 412.000  1.00  0.00           H  
ATOM   2404  HZ2 LYS B  68     413.696 389.197 413.477  1.00  0.00           H  
ATOM   2405  HZ3 LYS B  68     412.244 388.477 413.196  1.00  0.00           H  
ATOM   2406  N   TYR B  69     408.826 393.164 417.114  1.00  0.00           N  
ATOM   2407  CA  TYR B  69     408.289 393.750 418.347  1.00  0.00           C  
ATOM   2408  C   TYR B  69     409.387 394.385 419.214  1.00  0.00           C  
ATOM   2409  O   TYR B  69     410.596 394.214 418.982  1.00  0.00           O  
ATOM   2410  CB  TYR B  69     407.581 392.676 419.202  1.00  0.00           C  
ATOM   2411  CG  TYR B  69     406.348 392.078 418.591  1.00  0.00           C  
ATOM   2412  CD1 TYR B  69     406.433 390.906 417.834  1.00  0.00           C  
ATOM   2413  CD2 TYR B  69     405.078 392.615 418.811  1.00  0.00           C  
ATOM   2414  CE1 TYR B  69     405.322 390.283 417.285  1.00  0.00           C  
ATOM   2415  CE2 TYR B  69     403.955 392.041 418.188  1.00  0.00           C  
ATOM   2416  CZ  TYR B  69     404.089 390.918 417.383  1.00  0.00           C  
ATOM   2417  OH  TYR B  69     403.015 390.454 416.650  1.00  0.00           O  
ATOM   2418  HN  TYR B  69     408.875 392.139 417.114  1.00  0.00           H  
ATOM   2419  HO  TYR B  69     402.478 389.832 417.212  1.00  0.00           H  
ATOM   2420  N   PRO B  70     408.960 395.361 419.995  1.00  0.00           N  
ATOM   2421  CA  PRO B  70     409.839 395.996 420.959  1.00  0.00           C  
ATOM   2422  C   PRO B  70     409.680 395.410 422.339  1.00  0.00           C  
ATOM   2423  O   PRO B  70     410.474 395.764 423.218  1.00  0.00           O  
ATOM   2424  CB  PRO B  70     409.497 397.461 420.825  1.00  0.00           C  
ATOM   2425  CG  PRO B  70     408.057 397.498 420.410  1.00  0.00           C  
ATOM   2426  CD  PRO B  70     407.812 396.252 419.617  1.00  0.00           C  
ATOM   2427  N   ILE B  71     408.496 394.873 422.668  1.00  0.00           N  
ATOM   2428  CA  ILE B  71     408.228 394.470 424.036  1.00  0.00           C  
ATOM   2429  C   ILE B  71     407.874 392.981 424.158  1.00  0.00           C  
ATOM   2430  O   ILE B  71     407.007 392.444 423.486  1.00  0.00           O  
ATOM   2431  CB  ILE B  71     407.202 395.361 424.719  1.00  0.00           C  
ATOM   2432  CG1 ILE B  71     407.324 396.802 424.304  1.00  0.00           C  
ATOM   2433  CG2 ILE B  71     407.251 395.178 426.233  1.00  0.00           C  
ATOM   2434  CD1 ILE B  71     406.848 397.729 425.427  1.00  0.00           C  
ATOM   2435  HN  ILE B  71     407.727 394.922 422.034  1.00  0.00           H  
ATOM   2436  N   GLU B  72     408.765 392.249 424.841  1.00  0.00           N  
ATOM   2437  CA  GLU B  72     408.447 390.808 425.012  1.00  0.00           C  
ATOM   2438  C   GLU B  72     407.935 390.527 426.392  1.00  0.00           C  
ATOM   2439  O   GLU B  72     408.606 390.820 427.368  1.00  0.00           O  
ATOM   2440  CB  GLU B  72     409.631 389.929 424.609  1.00  0.00           C  
ATOM   2441  CG  GLU B  72     409.204 388.611 424.023  1.00  0.00           C  
ATOM   2442  CD  GLU B  72     410.315 387.573 424.109  1.00  0.00           C  
ATOM   2443  OE1 GLU B  72     411.279 387.817 424.841  1.00  0.00           O  
ATOM   2444  OE2 GLU B  72     410.229 386.548 423.401  1.00  0.00           O1-
ATOM   2445  HN  GLU B  72     409.485 392.688 425.366  1.00  0.00           H  
ATOM   2446  N   HIS B  73     406.604 390.417 426.489  1.00  0.00           N  
ATOM   2447  CA  HIS B  73     405.994 389.966 427.771  1.00  0.00           C  
ATOM   2448  C   HIS B  73     406.396 390.820 428.943  1.00  0.00           C  
ATOM   2449  O   HIS B  73     406.824 390.308 429.956  1.00  0.00           O  
ATOM   2450  CB  HIS B  73     406.299 388.489 428.027  1.00  0.00           C  
ATOM   2451  CG  HIS B  73     405.835 387.573 426.941  1.00  0.00           C  
ATOM   2452  CD2 HIS B  73     406.458 387.109 425.830  1.00  0.00           C  
ATOM   2453  ND1 HIS B  73     404.541 387.146 426.868  1.00  0.00           N  
ATOM   2454  CE1 HIS B  73     404.346 386.462 425.745  1.00  0.00           C  
ATOM   2455  NE2 HIS B  73     405.505 386.401 425.110  1.00  0.00           N  
ATOM   2456  HN  HIS B  73     406.030 390.405 425.671  1.00  0.00           H  
ATOM   2457  HD1 HIS B  73     403.784 387.354 427.490  1.00  0.00           H  
ATOM   2458  N   GLY B  74     406.335 392.163 428.809  1.00  0.00           N  
ATOM   2459  CA  GLY B  74     406.775 392.993 429.919  1.00  0.00           C  
ATOM   2460  C   GLY B  74     408.118 393.665 429.614  1.00  0.00           C  
ATOM   2461  O   GLY B  74     408.337 394.812 430.066  1.00  0.00           O  
ATOM   2462  HN  GLY B  74     405.713 392.542 428.088  1.00  0.00           H  
ATOM   2463  N   ILE B  75     409.094 392.847 429.211  1.00  0.00           N  
ATOM   2464  CA  ILE B  75     410.461 393.384 429.004  1.00  0.00           C  
ATOM   2465  C   ILE B  75     410.474 394.202 427.734  1.00  0.00           C  
ATOM   2466  O   ILE B  75     410.376 393.677 426.648  1.00  0.00           O  
ATOM   2467  CB  ILE B  75     411.462 392.212 428.906  1.00  0.00           C  
ATOM   2468  CG1 ILE B  75     411.194 391.089 429.871  1.00  0.00           C  
ATOM   2469  CG2 ILE B  75     412.891 392.737 428.955  1.00  0.00           C  
ATOM   2470  CD1 ILE B  75     411.389 391.541 431.311  1.00  0.00           C  
ATOM   2471  HN  ILE B  75     408.801 391.968 428.809  1.00  0.00           H  
ATOM   2472  N   ILE B  76     411.011 395.422 427.869  1.00  0.00           N  
ATOM   2473  CA  ILE B  76     411.047 396.289 426.672  1.00  0.00           C  
ATOM   2474  C   ILE B  76     412.537 396.338 426.221  1.00  0.00           C  
ATOM   2475  O   ILE B  76     413.416 396.704 426.978  1.00  0.00           O  
ATOM   2476  CB  ILE B  76     410.620 397.693 427.100  1.00  0.00           C  
ATOM   2477  CG1 ILE B  76     409.314 397.717 427.881  1.00  0.00           C  
ATOM   2478  CG2 ILE B  76     410.486 398.608 425.879  1.00  0.00           C  
ATOM   2479  CD1 ILE B  76     408.936 399.121 428.333  1.00  0.00           C  
ATOM   2480  HN  ILE B  76     411.121 395.850 428.784  1.00  0.00           H  
ATOM   2481  N   THR B  77     412.769 395.715 425.073  1.00  0.00           N  
ATOM   2482  CA  THR B  77     414.160 395.447 424.695  1.00  0.00           C  
ATOM   2483  C   THR B  77     414.636 396.387 423.596  1.00  0.00           C  
ATOM   2484  O   THR B  77     415.613 397.119 423.792  1.00  0.00           O  
ATOM   2485  CB  THR B  77     414.307 393.982 424.255  1.00  0.00           C  
ATOM   2486  CG2 THR B  77     413.000 393.457 423.694  1.00  0.00           C  
ATOM   2487  OG1 THR B  77     415.320 393.848 423.279  1.00  0.00           O  
ATOM   2488  HN  THR B  77     412.024 395.410 424.463  1.00  0.00           H  
ATOM   2489  HO  THR B  77     415.527 392.859 423.181  1.00  0.00           H  
ATOM   2490  N   ASN B  78     413.831 396.558 422.571  1.00  0.00           N  
ATOM   2491  CA  ASN B  78     414.185 397.522 421.497  1.00  0.00           C  
ATOM   2492  C   ASN B  78     413.904 398.962 421.912  1.00  0.00           C  
ATOM   2493  O   ASN B  78     412.756 399.353 422.119  1.00  0.00           O  
ATOM   2494  CB  ASN B  78     413.367 397.168 420.239  1.00  0.00           C  
ATOM   2495  CG  ASN B  78     413.916 395.947 419.519  1.00  0.00           C  
ATOM   2496  ND2 ASN B  78     414.441 394.995 420.288  1.00  0.00           N  
ATOM   2497  OD1 ASN B  78     413.538 395.691 418.372  1.00  0.00           O  
ATOM   2498  HN  ASN B  78     413.037 395.984 422.375  1.00  0.00           H  
ATOM   2499 1HND ASN B  78     414.807 394.153 419.873  1.00  0.00           H  
ATOM   2500 2HND ASN B  78     414.734 395.203 421.204  1.00  0.00           H  
ATOM   2501  N   TRP B  79     414.954 399.622 422.424  1.00  0.00           N  
ATOM   2502  CA  TRP B  79     414.758 400.818 423.242  1.00  0.00           C  
ATOM   2503  C   TRP B  79     414.795 402.087 422.339  1.00  0.00           C  
ATOM   2504  O   TRP B  79     414.246 403.137 422.668  1.00  0.00           O  
ATOM   2505  CB  TRP B  79     415.894 400.964 424.268  1.00  0.00           C  
ATOM   2506  CG  TRP B  79     415.344 401.208 425.659  1.00  0.00           C  
ATOM   2507  CD1 TRP B  79     414.661 402.356 426.050  1.00  0.00           C  
ATOM   2508  CD2 TRP B  79     415.564 400.452 426.819  1.00  0.00           C  
ATOM   2509  CE2 TRP B  79     414.807 401.038 427.869  1.00  0.00           C  
ATOM   2510  CE3 TRP B  79     416.333 399.329 427.148  1.00  0.00           C  
ATOM   2511  NE1 TRP B  79     414.111 402.100 427.332  1.00  0.00           N  
ATOM   2512  CZ2 TRP B  79     414.673 400.439 429.126  1.00  0.00           C  
ATOM   2513  CZ3 TRP B  79     416.174 398.706 428.369  1.00  0.00           C  
ATOM   2514  CH2 TRP B  79     415.295 399.231 429.333  1.00  0.00           C  
ATOM   2515  HN  TRP B  79     415.845 399.146 422.485  1.00  0.00           H  
ATOM   2516  HE1 TRP B  79     413.562 402.722 427.869  1.00  0.00           H  
ATOM   2517  N   ASP B  80     415.332 401.904 421.118  1.00  0.00           N  
ATOM   2518  CA  ASP B  80     415.234 402.991 420.142  1.00  0.00           C  
ATOM   2519  C   ASP B  80     414.001 402.795 419.275  1.00  0.00           C  
ATOM   2520  O   ASP B  80     413.354 403.760 418.811  1.00  0.00           O  
ATOM   2521  CB  ASP B  80     416.516 403.125 419.336  1.00  0.00           C  
ATOM   2522  CG  ASP B  80     417.737 403.601 420.056  1.00  0.00           C  
ATOM   2523  OD1 ASP B  80     417.932 404.834 420.215  1.00  0.00           O  
ATOM   2524  OD2 ASP B  80     418.701 402.795 420.154  1.00  0.00           O1-
ATOM   2525  HN  ASP B  80     415.991 401.172 420.984  1.00  0.00           H  
ATOM   2526  N   ASP B  81     413.440 401.575 419.312  1.00  0.00           N  
ATOM   2527  CA  ASP B  81     412.146 401.379 418.677  1.00  0.00           C  
ATOM   2528  C   ASP B  81     411.023 401.843 419.604  1.00  0.00           C  
ATOM   2529  O   ASP B  81     410.193 402.710 419.238  1.00  0.00           O  
ATOM   2530  CB  ASP B  81     411.902 399.915 418.335  1.00  0.00           C  
ATOM   2531  CG  ASP B  81     412.769 399.414 417.200  1.00  0.00           C  
ATOM   2532  OD1 ASP B  81     412.366 399.512 416.028  1.00  0.00           O  
ATOM   2533  OD2 ASP B  81     413.928 398.987 417.444  1.00  0.00           O1-
ATOM   2534  HN  ASP B  81     413.904 400.818 419.775  1.00  0.00           H  
ATOM   2535  N   MET B  82     411.255 401.648 420.898  1.00  0.00           N  
ATOM   2536  CA  MET B  82     410.303 402.234 421.863  1.00  0.00           C  
ATOM   2537  C   MET B  82     410.388 403.735 421.875  1.00  0.00           C  
ATOM   2538  O   MET B  82     409.375 404.443 421.814  1.00  0.00           O  
ATOM   2539  CB  MET B  82     410.498 401.599 423.242  1.00  0.00           C  
ATOM   2540  CG  MET B  82     409.290 401.636 424.170  1.00  0.00           C  
ATOM   2541  SD  MET B  82     407.947 400.500 423.718  1.00  0.00           S  
ATOM   2542  CE  MET B  82     406.519 401.575 423.828  1.00  0.00           C  
ATOM   2543  HN  MET B  82     411.890 400.940 421.216  1.00  0.00           H  
ATOM   2544  N   GLU B  83     411.621 404.285 421.863  1.00  0.00           N  
ATOM   2545  CA  GLU B  83     411.768 405.762 421.826  1.00  0.00           C  
ATOM   2546  C   GLU B  83     411.023 406.372 420.667  1.00  0.00           C  
ATOM   2547  O   GLU B  83     410.291 407.336 420.837  1.00  0.00           O  
ATOM   2548  CB  GLU B  83     413.257 406.128 421.826  1.00  0.00           C  
ATOM   2549  CG  GLU B  83     413.513 407.617 422.058  1.00  0.00           C  
ATOM   2550  CD  GLU B  83     414.807 408.069 421.423  1.00  0.00           C  
ATOM   2551  OE1 GLU B  83     415.918 407.837 421.948  1.00  0.00           O  
ATOM   2552  OE2 GLU B  83     414.709 408.887 420.471  1.00  0.00           O1-
ATOM   2553  HN  GLU B  83     412.415 403.699 421.899  1.00  0.00           H  
ATOM   2554  N   LYS B  84     411.255 405.786 419.482  1.00  0.00           N  
ATOM   2555  CA  LYS B  84     410.596 406.323 418.262  1.00  0.00           C  
ATOM   2556  C   LYS B  84     409.070 406.299 418.384  1.00  0.00           C  
ATOM   2557  O   LYS B  84     408.447 407.288 418.066  1.00  0.00           O  
ATOM   2558  CB  LYS B  84     410.986 405.420 417.078  1.00  0.00           C  
ATOM   2559  CG  LYS B  84     410.974 406.067 415.723  1.00  0.00           C  
ATOM   2560  CD  LYS B  84     412.000 405.420 414.807  1.00  0.00           C  
ATOM   2561  CE  LYS B  84     411.523 405.493 413.342  1.00  0.00           C  
ATOM   2562  NZ  LYS B  84     410.938 406.799 412.976  1.00  0.00           N1+
ATOM   2563  HN  LYS B  84     411.829 404.980 419.434  1.00  0.00           H  
ATOM   2564  HZ1 LYS B  84     410.828 406.812 411.975  1.00  0.00           H  
ATOM   2565  HZ2 LYS B  84     410.083 406.909 413.452  1.00  0.00           H  
ATOM   2566  HZ3 LYS B  84     411.609 407.495 413.208  1.00  0.00           H  
ATOM   2567  N   ILE B  85     408.545 405.273 419.031  1.00  0.00           N  
ATOM   2568  CA  ILE B  85     407.104 405.188 419.312  1.00  0.00           C  
ATOM   2569  C   ILE B  85     406.641 406.372 420.190  1.00  0.00           C  
ATOM   2570  O   ILE B  85     405.713 407.080 419.836  1.00  0.00           O  
ATOM   2571  CB  ILE B  85     406.824 403.882 420.081  1.00  0.00           C  
ATOM   2572  CG1 ILE B  85     406.848 402.686 419.141  1.00  0.00           C  
ATOM   2573  CG2 ILE B  85     405.505 403.992 420.850  1.00  0.00           C  
ATOM   2574  CD1 ILE B  85     405.920 402.832 417.969  1.00  0.00           C  
ATOM   2575  HN  ILE B  85     409.192 404.553 419.373  1.00  0.00           H  
ATOM   2576  N   TRP B  86     407.483 406.702 421.179  1.00  0.00           N  
ATOM   2577  CA  TRP B  86     407.117 407.812 422.095  1.00  0.00           C  
ATOM   2578  C   TRP B  86     407.214 409.155 421.362  1.00  0.00           C  
ATOM   2579  O   TRP B  86     406.372 410.059 421.533  1.00  0.00           O  
ATOM   2580  CB  TRP B  86     408.081 407.825 423.291  1.00  0.00           C  
ATOM   2581  CG  TRP B  86     407.629 406.836 424.353  1.00  0.00           C  
ATOM   2582  CD1 TRP B  86     408.484 406.299 425.317  1.00  0.00           C  
ATOM   2583  CD2 TRP B  86     406.323 406.433 424.670  1.00  0.00           C  
ATOM   2584  CE2 TRP B  86     406.409 405.591 425.806  1.00  0.00           C  
ATOM   2585  CE3 TRP B  86     405.054 406.738 424.170  1.00  0.00           C  
ATOM   2586  NE1 TRP B  86     407.739 405.298 425.989  1.00  0.00           N  
ATOM   2587  CZ2 TRP B  86     405.286 404.980 426.367  1.00  0.00           C  
ATOM   2588  CZ3 TRP B  86     403.931 406.116 424.731  1.00  0.00           C  
ATOM   2589  CH2 TRP B  86     404.041 405.334 425.879  1.00  0.00           C  
ATOM   2590  HN  TRP B  86     408.191 406.079 421.472  1.00  0.00           H  
ATOM   2591  HE1 TRP B  86     408.118 404.724 426.733  1.00  0.00           H  
ATOM   2592  N   HIS B  87     408.118 409.229 420.386  1.00  0.00           N  
ATOM   2593  CA  HIS B  87     408.191 410.388 419.531  1.00  0.00           C  
ATOM   2594  C   HIS B  87     406.934 410.547 418.689  1.00  0.00           C  
ATOM   2595  O   HIS B  87     406.360 411.633 418.640  1.00  0.00           O  
ATOM   2596  CB  HIS B  87     409.473 410.437 418.689  1.00  0.00           C  
ATOM   2597  CG  HIS B  87     409.229 410.596 417.200  1.00  0.00           C  
ATOM   2598  CD2 HIS B  87     409.558 411.597 416.345  1.00  0.00           C  
ATOM   2599  ND1 HIS B  87     408.899 409.509 416.406  1.00  0.00           N  
ATOM   2600  CE1 HIS B  87     409.009 409.851 415.137  1.00  0.00           C  
ATOM   2601  NE2 HIS B  87     409.326 411.145 415.063  1.00  0.00           N  
ATOM   2602  HN  HIS B  87     408.667 408.411 420.203  1.00  0.00           H  
ATOM   2603  HD1 HIS B  87     408.679 408.569 416.699  1.00  0.00           H  
ATOM   2604  N   HIS B  88     406.396 409.399 418.213  1.00  0.00           N  
ATOM   2605  CA  HIS B  88     405.249 409.473 417.334  1.00  0.00           C  
ATOM   2606  C   HIS B  88     403.955 409.839 418.042  1.00  0.00           C  
ATOM   2607  O   HIS B  88     403.308 410.803 417.615  1.00  0.00           O  
ATOM   2608  CB  HIS B  88     405.090 408.215 416.492  1.00  0.00           C  
ATOM   2609  CG  HIS B  88     403.650 407.983 416.064  1.00  0.00           C  
ATOM   2610  CD2 HIS B  88     402.893 408.630 415.137  1.00  0.00           C  
ATOM   2611  ND1 HIS B  88     402.808 407.141 416.760  1.00  0.00           N  
ATOM   2612  CE1 HIS B  88     401.599 407.251 416.248  1.00  0.00           C  
ATOM   2613  NE2 HIS B  88     401.624 408.142 415.283  1.00  0.00           N  
ATOM   2614  HN  HIS B  88     406.873 408.521 418.335  1.00  0.00           H  
ATOM   2615  HD1 HIS B  88     403.137 406.506 417.480  1.00  0.00           H  
ATOM   2616  N   THR B  89     403.870 409.412 419.312  1.00  0.00           N  
ATOM   2617  CA  THR B  89     402.905 410.010 420.239  1.00  0.00           C  
ATOM   2618  C   THR B  89     403.125 411.475 420.410  1.00  0.00           C  
ATOM   2619  O   THR B  89     402.307 412.292 419.983  1.00  0.00           O  
ATOM   2620  CB  THR B  89     403.015 409.277 421.594  1.00  0.00           C  
ATOM   2621  CG2 THR B  89     401.697 408.606 421.936  1.00  0.00           C  
ATOM   2622  OG1 THR B  89     404.041 408.301 421.497  1.00  0.00           O  
ATOM   2623  HN  THR B  89     404.321 408.533 419.519  1.00  0.00           H  
ATOM   2624  HO  THR B  89     404.077 407.776 422.327  1.00  0.00           H  
ATOM   2625  N   PHE B  90     404.346 411.865 420.837  1.00  0.00           N  
ATOM   2626  CA  PHE B  90     404.517 413.245 421.387  1.00  0.00           C  
ATOM   2627  C   PHE B  90     404.211 414.282 420.361  1.00  0.00           C  
ATOM   2628  O   PHE B  90     403.894 415.417 420.740  1.00  0.00           O  
ATOM   2629  CB  PHE B  90     405.933 413.428 421.936  1.00  0.00           C  
ATOM   2630  CG  PHE B  90     406.018 413.245 423.438  1.00  0.00           C  
ATOM   2631  CD1 PHE B  90     406.567 412.073 423.950  1.00  0.00           C  
ATOM   2632  CD2 PHE B  90     405.945 414.355 424.280  1.00  0.00           C  
ATOM   2633  CE1 PHE B  90     406.555 411.853 425.342  1.00  0.00           C  
ATOM   2634  CE2 PHE B  90     406.128 414.185 425.659  1.00  0.00           C  
ATOM   2635  CZ  PHE B  90     406.494 412.952 426.184  1.00  0.00           C  
ATOM   2636  HN  PHE B  90     405.005 411.169 421.179  1.00  0.00           H  
ATOM   2637  N   TYR B  91     404.614 414.026 419.104  1.00  0.00           N  
ATOM   2638  CA  TYR B  91     404.565 415.076 418.054  1.00  0.00           C  
ATOM   2639  C   TYR B  91     403.320 414.880 417.236  1.00  0.00           C  
ATOM   2640  O   TYR B  91     402.649 415.869 416.931  1.00  0.00           O  
ATOM   2641  CB  TYR B  91     405.835 414.941 417.212  1.00  0.00           C  
ATOM   2642  CG  TYR B  91     407.080 415.491 417.883  1.00  0.00           C  
ATOM   2643  CD1 TYR B  91     407.959 414.648 418.555  1.00  0.00           C  
ATOM   2644  CD2 TYR B  91     407.349 416.858 417.896  1.00  0.00           C  
ATOM   2645  CE1 TYR B  91     409.167 415.100 419.080  1.00  0.00           C  
ATOM   2646  CE2 TYR B  91     408.533 417.346 418.481  1.00  0.00           C  
ATOM   2647  CZ  TYR B  91     409.485 416.455 418.970  1.00  0.00           C  
ATOM   2648  OH  TYR B  91     410.657 416.956 419.495  1.00  0.00           O  
ATOM   2649  HN  TYR B  91     405.017 413.123 418.958  1.00  0.00           H  
ATOM   2650  HO  TYR B  91     411.316 416.211 419.641  1.00  0.00           H  
ATOM   2651  N   ASN B  92     403.125 413.721 416.626  1.00  0.00           N  
ATOM   2652  CA  ASN B  92     402.051 413.574 415.613  1.00  0.00           C  
ATOM   2653  C   ASN B  92     400.696 413.550 416.272  1.00  0.00           C  
ATOM   2654  O   ASN B  92     399.805 414.343 415.930  1.00  0.00           O  
ATOM   2655  CB  ASN B  92     402.307 412.280 414.844  1.00  0.00           C  
ATOM   2656  CG  ASN B  92     403.638 412.280 414.111  1.00  0.00           C  
ATOM   2657  ND2 ASN B  92     404.712 411.865 414.758  1.00  0.00           N  
ATOM   2658  OD1 ASN B  92     403.638 412.573 412.891  1.00  0.00           O  
ATOM   2659  HN  ASN B  92     403.564 412.854 416.931  1.00  0.00           H  
ATOM   2660 1HND ASN B  92     405.566 411.731 414.233  1.00  0.00           H  
ATOM   2661 2HND ASN B  92     404.578 411.389 415.637  1.00  0.00           H  
ATOM   2662  N   GLU B  93     400.488 412.720 417.297  1.00  0.00           N  
ATOM   2663  CA  GLU B  93     399.121 412.439 417.761  1.00  0.00           C  
ATOM   2664  C   GLU B  93     398.779 413.306 419.006  1.00  0.00           C  
ATOM   2665  O   GLU B  93     397.656 413.818 419.043  1.00  0.00           O  
ATOM   2666  CB  GLU B  93     398.926 410.950 418.103  1.00  0.00           C  
ATOM   2667  CG  GLU B  93     397.998 410.193 417.200  1.00  0.00           C  
ATOM   2668  CD  GLU B  93     397.009 411.108 416.479  1.00  0.00           C  
ATOM   2669  OE1 GLU B  93     395.959 411.462 417.053  1.00  0.00           O  
ATOM   2670  OE2 GLU B  93     397.144 411.133 415.222  1.00  0.00           O1-
ATOM   2671  HN  GLU B  93     401.282 412.256 417.700  1.00  0.00           H  
ATOM   2672  N   LEU B  94     399.585 413.147 420.068  1.00  0.00           N  
ATOM   2673  CA  LEU B  94     399.316 413.977 421.252  1.00  0.00           C  
ATOM   2674  C   LEU B  94     399.634 415.430 421.045  1.00  0.00           C  
ATOM   2675  O   LEU B  94     399.121 416.296 421.777  1.00  0.00           O  
ATOM   2676  CB  LEU B  94     400.159 413.416 422.424  1.00  0.00           C  
ATOM   2677  CG  LEU B  94     399.683 412.061 422.900  1.00  0.00           C  
ATOM   2678  CD1 LEU B  94     400.574 411.499 424.011  1.00  0.00           C  
ATOM   2679  CD2 LEU B  94     398.340 412.195 423.596  1.00  0.00           C  
ATOM   2680  HN  LEU B  94     400.146 412.305 420.166  1.00  0.00           H  
ATOM   2681  N   ARG B  95     400.537 415.710 420.129  1.00  0.00           N  
ATOM   2682  CA  ARG B  95     400.916 417.114 419.836  1.00  0.00           C  
ATOM   2683  C   ARG B  95     401.318 417.847 421.106  1.00  0.00           C  
ATOM   2684  O   ARG B  95     400.964 419.031 421.301  1.00  0.00           O  
ATOM   2685  CB  ARG B  95     399.756 417.822 419.165  1.00  0.00           C  
ATOM   2686  CG  ARG B  95     399.634 417.419 417.700  1.00  0.00           C  
ATOM   2687  CD  ARG B  95     398.389 418.079 417.090  1.00  0.00           C  
ATOM   2688  NE  ARG B  95     397.876 417.297 415.967  1.00  0.00           N  
ATOM   2689  CZ  ARG B  95     397.229 417.847 414.929  1.00  0.00           C  
ATOM   2690  NH1 ARG B  95     397.302 419.165 414.734  1.00  0.00           N1+
ATOM   2691  NH2 ARG B  95     396.667 417.065 414.001  1.00  0.00           N  
ATOM   2692  HN  ARG B  95     400.867 415.002 419.531  1.00  0.00           H  
ATOM   2693  HE  ARG B  95     397.937 416.296 415.991  1.00  0.00           H  
ATOM   2694 1HH1 ARG B  95     396.887 419.580 413.928  1.00  0.00           H  
ATOM   2695 2HH1 ARG B  95     397.620 419.739 415.503  1.00  0.00           H  
ATOM   2696 1HH2 ARG B  95     396.130 417.493 413.257  1.00  0.00           H  
ATOM   2697 2HH2 ARG B  95     396.680 416.077 414.124  1.00  0.00           H  
ATOM   2698  N   VAL B  96     402.161 417.212 421.936  1.00  0.00           N  
ATOM   2699  CA  VAL B  96     402.356 417.688 423.303  1.00  0.00           C  
ATOM   2700  C   VAL B  96     403.772 418.250 423.413  1.00  0.00           C  
ATOM   2701  O   VAL B  96     404.712 417.847 422.705  1.00  0.00           O  
ATOM   2702  CB  VAL B  96     402.209 416.504 424.268  1.00  0.00           C  
ATOM   2703  CG1 VAL B  96     402.747 415.186 423.743  1.00  0.00           C  
ATOM   2704  CG2 VAL B  96     400.793 416.345 424.805  1.00  0.00           C  
ATOM   2705  HN  VAL B  96     402.600 416.382 421.631  1.00  0.00           H  
ATOM   2706  N   ALA B  97     403.833 419.446 424.036  1.00  0.00           N  
ATOM   2707  CA  ALA B  97     405.188 419.946 424.365  1.00  0.00           C  
ATOM   2708  C   ALA B  97     405.762 419.165 425.574  1.00  0.00           C  
ATOM   2709  O   ALA B  97     405.029 418.933 426.550  1.00  0.00           O  
ATOM   2710  CB  ALA B  97     405.042 421.411 424.792  1.00  0.00           C  
ATOM   2711  HN  ALA B  97     403.027 419.824 424.475  1.00  0.00           H  
ATOM   2712  N   PRO B  98     407.031 418.799 425.500  1.00  0.00           N  
ATOM   2713  CA  PRO B  98     407.593 417.859 426.440  1.00  0.00           C  
ATOM   2714  C   PRO B  98     407.996 418.542 427.759  1.00  0.00           C  
ATOM   2715  O   PRO B  98     407.727 417.981 428.845  1.00  0.00           O  
ATOM   2716  CB  PRO B  98     408.765 417.261 425.696  1.00  0.00           C  
ATOM   2717  CG  PRO B  98     408.606 417.639 424.255  1.00  0.00           C  
ATOM   2718  CD  PRO B  98     407.910 418.970 424.329  1.00  0.00           C  
ATOM   2719  N   GLU B  99     408.215 419.861 427.686  1.00  0.00           N  
ATOM   2720  CA  GLU B  99     408.704 420.532 428.918  1.00  0.00           C  
ATOM   2721  C   GLU B  99     407.495 420.642 429.871  1.00  0.00           C  
ATOM   2722  O   GLU B  99     407.678 420.667 431.079  1.00  0.00           O  
ATOM   2723  CB  GLU B  99     409.265 421.912 428.613  1.00  0.00           C  
ATOM   2724  CG  GLU B  99     410.522 421.863 427.771  1.00  0.00           C  
ATOM   2725  CD  GLU B  99     410.718 423.132 426.953  1.00  0.00           C  
ATOM   2726  OE1 GLU B  99     411.670 423.181 426.147  1.00  0.00           O  
ATOM   2727  OE2 GLU B  99     409.985 424.097 427.197  1.00  0.00           O1-
ATOM   2728  HN  GLU B  99     408.447 420.215 426.782  1.00  0.00           H  
ATOM   2729  N   GLU B 100     406.372 420.996 429.285  1.00  0.00           N  
ATOM   2730  CA  GLU B 100     405.176 421.375 430.066  1.00  0.00           C  
ATOM   2731  C   GLU B 100     404.480 420.154 430.664  1.00  0.00           C  
ATOM   2732  O   GLU B 100     403.381 420.325 431.226  1.00  0.00           O  
ATOM   2733  CB  GLU B 100     404.199 422.168 429.211  1.00  0.00           C  
ATOM   2734  CG  GLU B 100     404.724 423.474 428.650  1.00  0.00           C  
ATOM   2735  CD  GLU B 100     403.870 424.072 427.539  1.00  0.00           C  
ATOM   2736  OE1 GLU B 100     403.040 423.376 426.941  1.00  0.00           O  
ATOM   2737  OE2 GLU B 100     403.845 425.330 427.441  1.00  0.00           O1-
ATOM   2738  HN  GLU B 100     406.335 421.021 428.259  1.00  0.00           H  
ATOM   2739  N   HIS B 101     404.639 419.019 429.956  1.00  0.00           N  
ATOM   2740  CA  HIS B 101     403.967 417.786 430.334  1.00  0.00           C  
ATOM   2741  C   HIS B 101     404.919 416.870 431.091  1.00  0.00           C  
ATOM   2742  O   HIS B 101     405.713 416.101 430.481  1.00  0.00           O  
ATOM   2743  CB  HIS B 101     403.320 417.078 429.138  1.00  0.00           C  
ATOM   2744  CG  HIS B 101     402.185 417.834 428.491  1.00  0.00           C  
ATOM   2745  CD2 HIS B 101     400.916 417.395 428.271  1.00  0.00           C  
ATOM   2746  ND1 HIS B 101     402.380 418.909 427.673  1.00  0.00           N  
ATOM   2747  CE1 HIS B 101     401.172 419.312 427.246  1.00  0.00           C  
ATOM   2748  NE2 HIS B 101     400.342 418.286 427.393  1.00  0.00           N  
ATOM   2749  HN  HIS B 101     405.493 418.921 429.395  1.00  0.00           H  
ATOM   2750  HD1 HIS B 101     403.223 419.458 427.612  1.00  0.00           H  
ATOM   2751  N   PRO B 102     404.688 416.687 432.373  1.00  0.00           N  
ATOM   2752  CA  PRO B 102     405.225 415.527 433.118  1.00  0.00           C  
ATOM   2753  C   PRO B 102     404.431 414.258 432.715  1.00  0.00           C  
ATOM   2754  O   PRO B 102     403.345 414.355 432.202  1.00  0.00           O  
ATOM   2755  CB  PRO B 102     404.980 415.869 434.570  1.00  0.00           C  
ATOM   2756  CG  PRO B 102     403.979 417.004 434.607  1.00  0.00           C  
ATOM   2757  CD  PRO B 102     404.272 417.737 433.313  1.00  0.00           C  
ATOM   2758  N   THR B 103     405.042 413.086 432.983  1.00  0.00           N  
ATOM   2759  CA  THR B 103     404.468 411.853 432.422  1.00  0.00           C  
ATOM   2760  C   THR B 103     404.321 410.828 433.557  1.00  0.00           C  
ATOM   2761  O   THR B 103     405.139 410.754 434.473  1.00  0.00           O  
ATOM   2762  CB  THR B 103     405.322 411.292 431.299  1.00  0.00           C  
ATOM   2763  CG2 THR B 103     405.481 409.790 431.323  1.00  0.00           C  
ATOM   2764  OG1 THR B 103     404.773 411.670 430.042  1.00  0.00           O  
ATOM   2765  HN  THR B 103     405.713 413.013 433.728  1.00  0.00           H  
ATOM   2766  HO  THR B 103     405.273 411.218 429.321  1.00  0.00           H  
ATOM   2767  N   LEU B 104     403.088 410.303 433.728  1.00  0.00           N  
ATOM   2768  CA  LEU B 104     402.966 409.070 434.521  1.00  0.00           C  
ATOM   2769  C   LEU B 104     402.734 407.837 433.667  1.00  0.00           C  
ATOM   2770  O   LEU B 104     401.978 407.886 432.715  1.00  0.00           O  
ATOM   2771  CB  LEU B 104     401.929 409.216 435.632  1.00  0.00           C  
ATOM   2772  CG  LEU B 104     401.892 408.105 436.670  1.00  0.00           C  
ATOM   2773  CD1 LEU B 104     401.868 408.679 438.086  1.00  0.00           C  
ATOM   2774  CD2 LEU B 104     400.537 407.397 436.597  1.00  0.00           C  
ATOM   2775  HN  LEU B 104     402.356 410.498 433.069  1.00  0.00           H  
ATOM   2776  N   LEU B 105     403.613 406.836 433.813  1.00  0.00           N  
ATOM   2777  CA  LEU B 105     403.674 405.786 432.812  1.00  0.00           C  
ATOM   2778  C   LEU B 105     403.528 404.395 433.496  1.00  0.00           C  
ATOM   2779  O   LEU B 105     404.028 404.187 434.619  1.00  0.00           O  
ATOM   2780  CB  LEU B 105     405.005 405.847 432.080  1.00  0.00           C  
ATOM   2781  CG  LEU B 105     405.127 404.919 430.896  1.00  0.00           C  
ATOM   2782  CD1 LEU B 105     406.006 405.408 429.773  1.00  0.00           C  
ATOM   2783  CD2 LEU B 105     405.688 403.564 431.238  1.00  0.00           C  
ATOM   2784  HN  LEU B 105     404.211 406.787 434.619  1.00  0.00           H  
ATOM   2785  N   THR B 106     402.502 403.699 433.044  1.00  0.00           N  
ATOM   2786  CA  THR B 106     402.051 402.490 433.728  1.00  0.00           C  
ATOM   2787  C   THR B 106     402.808 401.294 433.215  1.00  0.00           C  
ATOM   2788  O   THR B 106     403.113 401.245 432.007  1.00  0.00           O  
ATOM   2789  CB  THR B 106     400.537 402.332 433.569  1.00  0.00           C  
ATOM   2790  CG2 THR B 106     399.878 403.711 433.459  1.00  0.00           C  
ATOM   2791  OG1 THR B 106     400.256 401.599 432.397  1.00  0.00           O  
ATOM   2792  HN  THR B 106     402.173 403.845 432.117  1.00  0.00           H  
ATOM   2793  HO  THR B 106     399.329 401.270 432.361  1.00  0.00           H  
ATOM   2794  N   GLU B 107     403.552 400.598 434.094  1.00  0.00           N  
ATOM   2795  CA  GLU B 107     404.138 399.304 433.704  1.00  0.00           C  
ATOM   2796  C   GLU B 107     403.503 398.120 434.363  1.00  0.00           C  
ATOM   2797  O   GLU B 107     402.747 398.242 435.339  1.00  0.00           O  
ATOM   2798  CB  GLU B 107     405.652 399.329 433.887  1.00  0.00           C  
ATOM   2799  CG  GLU B 107     406.372 400.415 433.130  1.00  0.00           C  
ATOM   2800  CD  GLU B 107     407.861 400.183 432.935  1.00  0.00           C  
ATOM   2801  OE1 GLU B 107     408.411 399.109 433.289  1.00  0.00           O  
ATOM   2802  OE2 GLU B 107     408.533 401.208 432.629  1.00  0.00           O1-
ATOM   2803  HN  GLU B 107     403.418 400.720 435.095  1.00  0.00           H  
ATOM   2804  N   ALA B 108     403.894 396.936 433.948  1.00  0.00           N  
ATOM   2805  CA  ALA B 108     403.577 395.703 434.705  1.00  0.00           C  
ATOM   2806  C   ALA B 108     403.882 395.850 436.169  1.00  0.00           C  
ATOM   2807  O   ALA B 108     404.822 396.594 436.536  1.00  0.00           O  
ATOM   2808  CB  ALA B 108     404.407 394.543 434.119  1.00  0.00           C  
ATOM   2809  HN  ALA B 108     404.443 396.826 433.130  1.00  0.00           H  
ATOM   2810  N   PRO B 109     403.552 394.824 436.987  1.00  0.00           N  
ATOM   2811  CA  PRO B 109     404.114 394.788 438.354  1.00  0.00           C  
ATOM   2812  C   PRO B 109     405.579 394.482 438.391  1.00  0.00           C  
ATOM   2813  O   PRO B 109     406.323 395.276 439.014  1.00  0.00           O  
ATOM   2814  CB  PRO B 109     403.235 393.713 439.001  1.00  0.00           C  
ATOM   2815  CG  PRO B 109     401.904 393.970 438.379  1.00  0.00           C  
ATOM   2816  CD  PRO B 109     402.283 394.116 436.914  1.00  0.00           C  
ATOM   2817  N   LEU B 110     405.994 393.298 437.927  1.00  0.00           N  
ATOM   2818  CA  LEU B 110     407.410 392.932 438.159  1.00  0.00           C  
ATOM   2819  C   LEU B 110     408.215 393.274 436.902  1.00  0.00           C  
ATOM   2820  O   LEU B 110     408.215 392.493 435.962  1.00  0.00           O  
ATOM   2821  CB  LEU B 110     407.471 391.431 438.440  1.00  0.00           C  
ATOM   2822  CG  LEU B 110     406.714 391.003 439.709  1.00  0.00           C  
ATOM   2823  CD1 LEU B 110     406.458 389.514 439.685  1.00  0.00           C  
ATOM   2824  CD2 LEU B 110     407.581 391.223 440.930  1.00  0.00           C  
ATOM   2825  HN  LEU B 110     405.530 392.883 437.146  1.00  0.00           H  
ATOM   2826  N   ASN B 111     408.923 394.421 436.926  1.00  0.00           N  
ATOM   2827  CA  ASN B 111     409.753 394.751 435.779  1.00  0.00           C  
ATOM   2828  C   ASN B 111     411.145 395.239 436.279  1.00  0.00           C  
ATOM   2829  O   ASN B 111     411.243 395.959 437.280  1.00  0.00           O  
ATOM   2830  CB  ASN B 111     409.119 395.862 434.961  1.00  0.00           C  
ATOM   2831  CG  ASN B 111     408.838 395.496 433.521  1.00  0.00           C  
ATOM   2832  ND2 ASN B 111     408.252 396.387 432.727  1.00  0.00           N  
ATOM   2833  OD1 ASN B 111     409.045 394.324 433.142  1.00  0.00           O  
ATOM   2834  HN  ASN B 111     408.936 394.958 437.781  1.00  0.00           H  
ATOM   2835 1HND ASN B 111     408.020 396.094 431.799  1.00  0.00           H  
ATOM   2836 2HND ASN B 111     407.751 397.119 433.191  1.00  0.00           H  
ATOM   2837  N   PRO B 112     412.183 394.641 435.742  1.00  0.00           N  
ATOM   2838  CA  PRO B 112     413.477 394.543 436.426  1.00  0.00           C  
ATOM   2839  C   PRO B 112     414.014 395.923 436.707  1.00  0.00           C  
ATOM   2840  O   PRO B 112     413.550 396.948 436.182  1.00  0.00           O  
ATOM   2841  CB  PRO B 112     414.331 393.762 435.437  1.00  0.00           C  
ATOM   2842  CG  PRO B 112     413.550 393.518 434.204  1.00  0.00           C  
ATOM   2843  CD  PRO B 112     412.109 393.750 434.570  1.00  0.00           C  
ATOM   2844  N   LYS B 113     415.027 396.033 437.585  1.00  0.00           N  
ATOM   2845  CA  LYS B 113     415.417 397.314 438.123  1.00  0.00           C  
ATOM   2846  C   LYS B 113     416.357 398.059 437.195  1.00  0.00           C  
ATOM   2847  O   LYS B 113     416.138 399.268 437.000  1.00  0.00           O  
ATOM   2848  CB  LYS B 113     416.016 397.205 439.539  1.00  0.00           C  
ATOM   2849  CG  LYS B 113     417.224 396.301 439.587  1.00  0.00           C  
ATOM   2850  CD  LYS B 113     417.456 395.691 440.967  1.00  0.00           C  
ATOM   2851  CE  LYS B 113     418.591 394.678 440.881  1.00  0.00           C  
ATOM   2852  NZ  LYS B 113     419.934 395.276 440.662  1.00  0.00           N1+
ATOM   2853  HN  LYS B 113     415.479 395.203 437.915  1.00  0.00           H  
ATOM   2854  HZ1 LYS B 113     420.618 394.568 440.820  1.00  0.00           H  
ATOM   2855  HZ2 LYS B 113     419.971 395.581 439.722  1.00  0.00           H  
ATOM   2856  HZ3 LYS B 113     420.056 396.045 441.296  1.00  0.00           H  
ATOM   2857  N   ALA B 114     417.090 397.314 436.365  1.00  0.00           N  
ATOM   2858  CA  ALA B 114     417.761 397.900 435.229  1.00  0.00           C  
ATOM   2859  C   ALA B 114     416.797 398.291 434.106  1.00  0.00           C  
ATOM   2860  O   ALA B 114     417.029 399.341 433.484  1.00  0.00           O  
ATOM   2861  CB  ALA B 114     418.884 396.997 434.680  1.00  0.00           C  
ATOM   2862  HN  ALA B 114     417.200 396.350 436.621  1.00  0.00           H  
ATOM   2863  N   ASN B 115     415.747 397.546 433.875  1.00  0.00           N  
ATOM   2864  CA  ASN B 115     414.709 397.986 432.935  1.00  0.00           C  
ATOM   2865  C   ASN B 115     414.221 399.365 433.289  1.00  0.00           C  
ATOM   2866  O   ASN B 115     414.233 400.330 432.507  1.00  0.00           O  
ATOM   2867  CB  ASN B 115     413.550 396.997 432.849  1.00  0.00           C  
ATOM   2868  CG  ASN B 115     412.756 397.034 431.567  1.00  0.00           C  
ATOM   2869  ND2 ASN B 115     411.487 397.437 431.616  1.00  0.00           N  
ATOM   2870  OD1 ASN B 115     413.159 396.448 430.542  1.00  0.00           O  
ATOM   2871  HN  ASN B 115     415.686 396.594 434.204  1.00  0.00           H  
ATOM   2872 1HND ASN B 115     410.864 397.339 430.859  1.00  0.00           H  
ATOM   2873 2HND ASN B 115     411.133 397.693 432.507  1.00  0.00           H  
ATOM   2874  N   ARG B 116     413.745 399.487 434.546  1.00  0.00           N  
ATOM   2875  CA  ARG B 116     413.037 400.732 434.900  1.00  0.00           C  
ATOM   2876  C   ARG B 116     413.989 401.904 435.022  1.00  0.00           C  
ATOM   2877  O   ARG B 116     413.745 402.979 434.436  1.00  0.00           O  
ATOM   2878  CB  ARG B 116     412.280 400.562 436.230  1.00  0.00           C  
ATOM   2879  CG  ARG B 116     411.230 399.475 436.230  1.00  0.00           C  
ATOM   2880  CD  ARG B 116     410.132 399.683 437.256  1.00  0.00           C  
ATOM   2881  NE  ARG B 116     408.911 398.926 436.963  1.00  0.00           N  
ATOM   2882  CZ  ARG B 116     408.154 398.340 437.891  1.00  0.00           C  
ATOM   2883  NH1 ARG B 116     408.533 398.376 439.160  1.00  0.00           N1+
ATOM   2884  NH2 ARG B 116     407.007 397.766 437.549  1.00  0.00           N  
ATOM   2885  HN  ARG B 116     413.879 398.743 435.168  1.00  0.00           H  
ATOM   2886  HE  ARG B 116     408.569 398.950 436.023  1.00  0.00           H  
ATOM   2887 1HH1 ARG B 116     407.935 397.937 439.844  1.00  0.00           H  
ATOM   2888 2HH1 ARG B 116     409.241 399.023 439.441  1.00  0.00           H  
ATOM   2889 1HH2 ARG B 116     406.519 397.229 438.232  1.00  0.00           H  
ATOM   2890 2HH2 ARG B 116     406.641 397.900 436.609  1.00  0.00           H  
ATOM   2891  N   GLU B 117     415.222 401.587 435.413  1.00  0.00           N  
ATOM   2892  CA  GLU B 117     416.223 402.637 435.535  1.00  0.00           C  
ATOM   2893  C   GLU B 117     416.638 403.174 434.180  1.00  0.00           C  
ATOM   2894  O   GLU B 117     416.687 404.395 433.984  1.00  0.00           O  
ATOM   2895  CB  GLU B 117     417.432 402.173 436.353  1.00  0.00           C  
ATOM   2896  CG  GLU B 117     418.469 403.210 436.707  1.00  0.00           C  
ATOM   2897  CD  GLU B 117     419.861 402.649 436.963  1.00  0.00           C  
ATOM   2898  OE1 GLU B 117     419.983 401.428 437.170  1.00  0.00           O  
ATOM   2899  OE2 GLU B 117     420.764 403.503 437.134  1.00  0.00           O1-
ATOM   2900  HN  GLU B 117     415.332 400.757 435.962  1.00  0.00           H  
ATOM   2901  N   LYS B 118     416.663 402.319 433.154  1.00  0.00           N  
ATOM   2902  CA  LYS B 118     417.285 402.759 431.897  1.00  0.00           C  
ATOM   2903  C   LYS B 118     416.223 403.381 430.994  1.00  0.00           C  
ATOM   2904  O   LYS B 118     416.455 404.517 430.566  1.00  0.00           O  
ATOM   2905  CB  LYS B 118     417.847 401.526 431.165  1.00  0.00           C  
ATOM   2906  CG  LYS B 118     418.335 401.758 429.749  1.00  0.00           C  
ATOM   2907  CD  LYS B 118     419.421 400.745 429.382  1.00  0.00           C  
ATOM   2908  CE  LYS B 118     420.544 401.343 428.540  1.00  0.00           C  
ATOM   2909  NZ  LYS B 118     421.265 400.354 427.686  1.00  0.00           N1+
ATOM   2910  HN  LYS B 118     416.614 401.318 433.313  1.00  0.00           H  
ATOM   2911  HZ1 LYS B 118     421.826 400.867 427.063  1.00  0.00           H  
ATOM   2912  HZ2 LYS B 118     421.863 399.817 428.296  1.00  0.00           H  
ATOM   2913  HZ3 LYS B 118     420.605 399.780 427.234  1.00  0.00           H  
ATOM   2914  N   MET B 119     414.954 402.942 431.165  1.00  0.00           N  
ATOM   2915  CA  MET B 119     413.843 403.809 430.750  1.00  0.00           C  
ATOM   2916  C   MET B 119     413.977 405.212 431.323  1.00  0.00           C  
ATOM   2917  O   MET B 119     413.733 406.189 430.579  1.00  0.00           O  
ATOM   2918  CB  MET B 119     412.500 403.223 431.201  1.00  0.00           C  
ATOM   2919  CG  MET B 119     411.255 403.943 430.701  1.00  0.00           C  
ATOM   2920  SD  MET B 119     410.876 403.528 428.955  1.00  0.00           S  
ATOM   2921  CE  MET B 119     411.194 405.176 428.247  1.00  0.00           C  
ATOM   2922  HN  MET B 119     414.771 402.051 431.592  1.00  0.00           H  
ATOM   2923  N   THR B 120     414.001 405.334 432.654  1.00  0.00           N  
ATOM   2924  CA  THR B 120     413.904 406.653 433.240  1.00  0.00           C  
ATOM   2925  C   THR B 120     415.039 407.544 432.751  1.00  0.00           C  
ATOM   2926  O   THR B 120     414.795 408.728 432.458  1.00  0.00           O  
ATOM   2927  CB  THR B 120     413.916 406.567 434.778  1.00  0.00           C  
ATOM   2928  CG2 THR B 120     413.660 407.947 435.413  1.00  0.00           C  
ATOM   2929  OG1 THR B 120     412.988 405.627 435.254  1.00  0.00           O  
ATOM   2930  HN  THR B 120     414.124 404.517 433.215  1.00  0.00           H  
ATOM   2931  HO  THR B 120     412.927 405.701 436.255  1.00  0.00           H  
ATOM   2932  N   GLN B 121     416.272 407.068 432.861  1.00  0.00           N  
ATOM   2933  CA  GLN B 121     417.407 407.874 432.446  1.00  0.00           C  
ATOM   2934  C   GLN B 121     417.358 408.337 431.006  1.00  0.00           C  
ATOM   2935  O   GLN B 121     417.322 409.546 430.725  1.00  0.00           O  
ATOM   2936  CB  GLN B 121     418.726 407.190 432.800  1.00  0.00           C  
ATOM   2937  CG  GLN B 121     418.884 406.885 434.265  1.00  0.00           C  
ATOM   2938  CD  GLN B 121     420.349 406.592 434.607  1.00  0.00           C  
ATOM   2939  NE2 GLN B 121     420.667 406.458 435.889  1.00  0.00           N  
ATOM   2940  OE1 GLN B 121     421.143 406.311 433.704  1.00  0.00           O  
ATOM   2941  HN  GLN B 121     416.370 406.067 432.935  1.00  0.00           H  
ATOM   2942 1HNE GLN B 121     421.619 406.384 436.133  1.00  0.00           H  
ATOM   2943 2HNE GLN B 121     419.971 406.653 436.560  1.00  0.00           H  
ATOM   2944  N   ILE B 122     417.041 407.422 430.090  1.00  0.00           N  
ATOM   2945  CA  ILE B 122     417.004 407.825 428.662  1.00  0.00           C  
ATOM   2946  C   ILE B 122     415.881 408.765 428.357  1.00  0.00           C  
ATOM   2947  O   ILE B 122     416.101 409.790 427.673  1.00  0.00           O  
ATOM   2948  CB  ILE B 122     416.931 406.531 427.820  1.00  0.00           C  
ATOM   2949  CG1 ILE B 122     418.176 405.664 427.856  1.00  0.00           C  
ATOM   2950  CG2 ILE B 122     416.553 406.836 426.367  1.00  0.00           C  
ATOM   2951  CD1 ILE B 122     417.969 404.224 427.393  1.00  0.00           C  
ATOM   2952  HN  ILE B 122     416.907 406.482 430.322  1.00  0.00           H  
ATOM   2953  N   MET B 123     414.722 408.606 428.992  1.00  0.00           N  
ATOM   2954  CA  MET B 123     413.611 409.497 428.833  1.00  0.00           C  
ATOM   2955  C   MET B 123     413.855 410.889 429.358  1.00  0.00           C  
ATOM   2956  O   MET B 123     413.562 411.865 428.662  1.00  0.00           O  
ATOM   2957  CB  MET B 123     412.280 408.936 429.346  1.00  0.00           C  
ATOM   2958  CG  MET B 123     411.035 409.473 428.699  1.00  0.00           C  
ATOM   2959  SD  MET B 123     410.266 408.362 427.515  1.00  0.00           S  
ATOM   2960  CE  MET B 123     408.704 409.229 427.173  1.00  0.00           C  
ATOM   2961  HN  MET B 123     414.636 407.837 429.639  1.00  0.00           H  
ATOM   2962  N   PHE B 124     414.551 410.974 430.505  1.00  0.00           N  
ATOM   2963  CA  PHE B 124     414.990 412.292 430.969  1.00  0.00           C  
ATOM   2964  C   PHE B 124     416.016 412.891 430.017  1.00  0.00           C  
ATOM   2965  O   PHE B 124     415.808 414.026 429.578  1.00  0.00           O  
ATOM   2966  CB  PHE B 124     415.552 412.195 432.385  1.00  0.00           C  
ATOM   2967  CG  PHE B 124     414.587 412.439 433.521  1.00  0.00           C  
ATOM   2968  CD1 PHE B 124     413.916 411.389 434.131  1.00  0.00           C  
ATOM   2969  CD2 PHE B 124     414.185 413.733 433.838  1.00  0.00           C  
ATOM   2970  CE1 PHE B 124     412.976 411.609 435.144  1.00  0.00           C  
ATOM   2971  CE2 PHE B 124     413.318 413.977 434.900  1.00  0.00           C  
ATOM   2972  CZ  PHE B 124     412.659 412.915 435.522  1.00  0.00           C  
ATOM   2973  HN  PHE B 124     414.709 410.132 431.042  1.00  0.00           H  
ATOM   2974  N   GLU B 125     416.956 412.097 429.529  1.00  0.00           N  
ATOM   2975  CA  GLU B 125     418.066 412.671 428.748  1.00  0.00           C  
ATOM   2976  C   GLU B 125     417.517 413.306 427.466  1.00  0.00           C  
ATOM   2977  O   GLU B 125     417.664 414.514 427.234  1.00  0.00           O  
ATOM   2978  CB  GLU B 125     419.031 411.523 428.345  1.00  0.00           C  
ATOM   2979  CG  GLU B 125     419.824 411.804 427.100  1.00  0.00           C  
ATOM   2980  CD  GLU B 125     421.167 411.047 427.100  1.00  0.00           C  
ATOM   2981  OE1 GLU B 125     422.107 411.450 427.795  1.00  0.00           O  
ATOM   2982  OE2 GLU B 125     421.265 410.107 426.270  1.00  0.00           O1-
ATOM   2983  HN  GLU B 125     416.956 411.121 429.749  1.00  0.00           H  
ATOM   2984  N   THR B 126     416.760 412.549 426.672  1.00  0.00           N  
ATOM   2985  CA  THR B 126     416.382 412.939 425.342  1.00  0.00           C  
ATOM   2986  C   THR B 126     415.039 413.647 425.232  1.00  0.00           C  
ATOM   2987  O   THR B 126     415.002 414.697 424.622  1.00  0.00           O  
ATOM   2988  CB  THR B 126     416.467 411.792 424.341  1.00  0.00           C  
ATOM   2989  CG2 THR B 126     417.493 412.085 423.267  1.00  0.00           C  
ATOM   2990  OG1 THR B 126     416.797 410.571 424.988  1.00  0.00           O  
ATOM   2991  HN  THR B 126     416.418 411.658 427.026  1.00  0.00           H  
ATOM   2992  HO  THR B 126     416.846 409.875 424.280  1.00  0.00           H  
ATOM   2993  N   PHE B 127     414.062 413.184 425.952  1.00  0.00           N  
ATOM   2994  CA  PHE B 127     412.695 413.770 425.879  1.00  0.00           C  
ATOM   2995  C   PHE B 127     412.476 414.783 427.014  1.00  0.00           C  
ATOM   2996  O   PHE B 127     411.377 415.344 427.161  1.00  0.00           O  
ATOM   2997  CB  PHE B 127     411.646 412.671 426.013  1.00  0.00           C  
ATOM   2998  CG  PHE B 127     411.487 411.780 424.792  1.00  0.00           C  
ATOM   2999  CD1 PHE B 127     411.816 410.437 424.829  1.00  0.00           C  
ATOM   3000  CD2 PHE B 127     410.950 412.317 423.621  1.00  0.00           C  
ATOM   3001  CE1 PHE B 127     411.719 409.668 423.657  1.00  0.00           C  
ATOM   3002  CE2 PHE B 127     410.718 411.511 422.510  1.00  0.00           C  
ATOM   3003  CZ  PHE B 127     410.974 410.144 422.571  1.00  0.00           C  
ATOM   3004  HN  PHE B 127     414.111 412.280 426.404  1.00  0.00           H  
ATOM   3005  N   ASN B 128     413.391 414.807 427.966  1.00  0.00           N  
ATOM   3006  CA  ASN B 128     413.452 416.003 428.845  1.00  0.00           C  
ATOM   3007  C   ASN B 128     412.134 416.199 429.590  1.00  0.00           C  
ATOM   3008  O   ASN B 128     411.572 417.297 429.675  1.00  0.00           O  
ATOM   3009  CB  ASN B 128     413.843 417.249 428.052  1.00  0.00           C  
ATOM   3010  CG  ASN B 128     415.295 417.261 427.637  1.00  0.00           C  
ATOM   3011  ND2 ASN B 128     415.625 416.577 426.550  1.00  0.00           N  
ATOM   3012  OD1 ASN B 128     416.174 417.615 428.442  1.00  0.00           O  
ATOM   3013  HN  ASN B 128     414.258 414.331 427.783  1.00  0.00           H  
ATOM   3014 1HND ASN B 128     416.602 416.492 426.294  1.00  0.00           H  
ATOM   3015 2HND ASN B 128     414.905 416.406 425.867  1.00  0.00           H  
ATOM   3016  N   VAL B 129     411.572 415.076 430.090  1.00  0.00           N  
ATOM   3017  CA  VAL B 129     410.547 415.210 431.140  1.00  0.00           C  
ATOM   3018  C   VAL B 129     411.072 415.918 432.373  1.00  0.00           C  
ATOM   3019  O   VAL B 129     412.292 415.967 432.605  1.00  0.00           O  
ATOM   3020  CB  VAL B 129     410.022 413.806 431.506  1.00  0.00           C  
ATOM   3021  CG1 VAL B 129     409.424 413.098 430.310  1.00  0.00           C  
ATOM   3022  CG2 VAL B 129     411.084 412.976 432.202  1.00  0.00           C  
ATOM   3023  HN  VAL B 129     411.926 414.197 429.834  1.00  0.00           H  
ATOM   3024  N   PRO B 130     410.217 416.663 433.057  1.00  0.00           N  
ATOM   3025  CA  PRO B 130     410.681 417.273 434.326  1.00  0.00           C  
ATOM   3026  C   PRO B 130     410.193 416.479 435.522  1.00  0.00           C  
ATOM   3027  O   PRO B 130     410.938 416.272 436.475  1.00  0.00           O  
ATOM   3028  CB  PRO B 130     410.181 418.701 434.290  1.00  0.00           C  
ATOM   3029  CG  PRO B 130     408.960 418.616 433.447  1.00  0.00           C  
ATOM   3030  CD  PRO B 130     409.180 417.529 432.446  1.00  0.00           C  
ATOM   3031  N   ALA B 131     409.033 415.796 435.364  1.00  0.00           N  
ATOM   3032  CA  ALA B 131     408.716 414.722 436.304  1.00  0.00           C  
ATOM   3033  C   ALA B 131     408.313 413.452 435.608  1.00  0.00           C  
ATOM   3034  O   ALA B 131     407.617 413.464 434.607  1.00  0.00           O  
ATOM   3035  CB  ALA B 131     407.629 415.222 437.280  1.00  0.00           C  
ATOM   3036  HN  ALA B 131     408.508 415.906 434.521  1.00  0.00           H  
ATOM   3037  N   MET B 132     408.789 412.280 436.072  1.00  0.00           N  
ATOM   3038  CA  MET B 132     408.167 411.011 435.645  1.00  0.00           C  
ATOM   3039  C   MET B 132     407.874 410.071 436.768  1.00  0.00           C  
ATOM   3040  O   MET B 132     408.264 410.278 437.915  1.00  0.00           O  
ATOM   3041  CB  MET B 132     409.021 410.339 434.546  1.00  0.00           C  
ATOM   3042  CG  MET B 132     408.276 409.302 433.716  1.00  0.00           C  
ATOM   3043  SD  MET B 132     409.180 407.776 433.435  1.00  0.00           S  
ATOM   3044  CE  MET B 132     410.620 408.337 432.629  1.00  0.00           C  
ATOM   3045  HN  MET B 132     409.399 412.280 436.890  1.00  0.00           H  
ATOM   3046  N   TYR B 133     406.848 409.229 436.560  1.00  0.00           N  
ATOM   3047  CA  TYR B 133     406.555 408.167 437.549  1.00  0.00           C  
ATOM   3048  C   TYR B 133     406.250 406.860 436.853  1.00  0.00           C  
ATOM   3049  O   TYR B 133     405.444 406.848 435.901  1.00  0.00           O  
ATOM   3050  CB  TYR B 133     405.420 408.606 438.440  1.00  0.00           C  
ATOM   3051  CG  TYR B 133     405.334 407.849 439.746  1.00  0.00           C  
ATOM   3052  CD1 TYR B 133     406.055 408.252 440.869  1.00  0.00           C  
ATOM   3053  CD2 TYR B 133     404.358 406.873 439.929  1.00  0.00           C  
ATOM   3054  CE1 TYR B 133     405.872 407.678 442.126  1.00  0.00           C  
ATOM   3055  CE2 TYR B 133     404.272 406.177 441.150  1.00  0.00           C  
ATOM   3056  CZ  TYR B 133     404.968 406.653 442.261  1.00  0.00           C  
ATOM   3057  OH  TYR B 133     404.822 405.981 443.457  1.00  0.00           O  
ATOM   3058  HN  TYR B 133     406.323 409.265 435.693  1.00  0.00           H  
ATOM   3059  HO  TYR B 133     405.334 406.421 444.177  1.00  0.00           H  
ATOM   3060  N   VAL B 134     406.921 405.786 437.268  1.00  0.00           N  
ATOM   3061  CA  VAL B 134     406.543 404.468 436.743  1.00  0.00           C  
ATOM   3062  C   VAL B 134     405.591 403.760 437.708  1.00  0.00           C  
ATOM   3063  O   VAL B 134     405.945 403.381 438.831  1.00  0.00           O  
ATOM   3064  CB  VAL B 134     407.800 403.625 436.597  1.00  0.00           C  
ATOM   3065  CG1 VAL B 134     407.581 402.258 435.974  1.00  0.00           C  
ATOM   3066  CG2 VAL B 134     408.923 404.382 435.901  1.00  0.00           C  
ATOM   3067  HN  VAL B 134     407.666 405.884 437.952  1.00  0.00           H  
ATOM   3068  N   ALA B 135     404.297 403.772 437.354  1.00  0.00           N  
ATOM   3069  CA  ALA B 135     403.284 403.259 438.220  1.00  0.00           C  
ATOM   3070  C   ALA B 135     402.942 401.819 437.830  1.00  0.00           C  
ATOM   3071  O   ALA B 135     403.540 401.270 436.890  1.00  0.00           O  
ATOM   3072  CB  ALA B 135     402.014 404.114 438.159  1.00  0.00           C  
ATOM   3073  HN  ALA B 135     404.041 404.175 436.475  1.00  0.00           H  
ATOM   3074  N   ILE B 136     402.136 401.160 438.647  1.00  0.00           N  
ATOM   3075  CA  ILE B 136     401.880 399.744 438.391  1.00  0.00           C  
ATOM   3076  C   ILE B 136     400.391 399.524 438.037  1.00  0.00           C  
ATOM   3077  O   ILE B 136     399.500 400.134 438.660  1.00  0.00           O  
ATOM   3078  CB  ILE B 136     402.161 398.901 439.636  1.00  0.00           C  
ATOM   3079  CG1 ILE B 136     403.650 398.633 439.819  1.00  0.00           C  
ATOM   3080  CG2 ILE B 136     401.318 397.620 439.685  1.00  0.00           C  
ATOM   3081  CD1 ILE B 136     403.857 397.534 440.845  1.00  0.00           C  
ATOM   3082  HN  ILE B 136     401.978 401.550 439.575  1.00  0.00           H  
ATOM   3083  N   GLN B 137     400.159 398.853 436.890  1.00  0.00           N  
ATOM   3084  CA  GLN B 137     398.792 398.706 436.426  1.00  0.00           C  
ATOM   3085  C   GLN B 137     397.864 398.157 437.488  1.00  0.00           C  
ATOM   3086  O   GLN B 137     396.777 398.718 437.659  1.00  0.00           O  
ATOM   3087  CB  GLN B 137     398.730 397.778 435.205  1.00  0.00           C  
ATOM   3088  CG  GLN B 137     399.646 398.230 434.082  1.00  0.00           C  
ATOM   3089  CD  GLN B 137     399.695 397.180 432.983  1.00  0.00           C  
ATOM   3090  NE2 GLN B 137     400.293 397.510 431.848  1.00  0.00           N  
ATOM   3091  OE1 GLN B 137     399.023 396.130 433.105  1.00  0.00           O  
ATOM   3092  HN  GLN B 137     400.903 398.547 436.304  1.00  0.00           H  
ATOM   3093 1HNE GLN B 137     400.085 396.948 431.030  1.00  0.00           H  
ATOM   3094 2HNE GLN B 137     400.745 398.376 431.750  1.00  0.00           H  
ATOM   3095  N   ALA B 138     398.315 397.156 438.269  1.00  0.00           N  
ATOM   3096  CA  ALA B 138     397.437 396.594 439.282  1.00  0.00           C  
ATOM   3097  C   ALA B 138     396.790 397.644 440.198  1.00  0.00           C  
ATOM   3098  O   ALA B 138     395.557 397.815 440.259  1.00  0.00           O  
ATOM   3099  CB  ALA B 138     398.206 395.593 440.149  1.00  0.00           C  
ATOM   3100  HN  ALA B 138     399.231 396.838 438.171  1.00  0.00           H  
ATOM   3101  N   VAL B 139     397.644 398.474 440.808  1.00  0.00           N  
ATOM   3102  CA  VAL B 139     397.156 399.524 441.699  1.00  0.00           C  
ATOM   3103  C   VAL B 139     396.228 400.464 440.967  1.00  0.00           C  
ATOM   3104  O   VAL B 139     395.117 400.745 441.467  1.00  0.00           O  
ATOM   3105  CB  VAL B 139     398.352 400.281 442.273  1.00  0.00           C  
ATOM   3106  CG1 VAL B 139     397.998 401.160 443.481  1.00  0.00           C  
ATOM   3107  CG2 VAL B 139     399.475 399.329 442.688  1.00  0.00           C  
ATOM   3108  HN  VAL B 139     398.621 398.230 440.833  1.00  0.00           H  
ATOM   3109  N   LEU B 140     396.606 400.964 439.807  1.00  0.00           N  
ATOM   3110  CA  LEU B 140     395.776 401.904 439.075  1.00  0.00           C  
ATOM   3111  C   LEU B 140     394.421 401.318 438.684  1.00  0.00           C  
ATOM   3112  O   LEU B 140     393.396 402.014 438.879  1.00  0.00           O  
ATOM   3113  CB  LEU B 140     396.558 402.368 437.830  1.00  0.00           C  
ATOM   3114  CG  LEU B 140     397.791 403.198 438.110  1.00  0.00           C  
ATOM   3115  CD1 LEU B 140     398.376 403.894 436.877  1.00  0.00           C  
ATOM   3116  CD2 LEU B 140     397.473 404.358 439.026  1.00  0.00           C  
ATOM   3117  HN  LEU B 140     397.412 400.574 439.319  1.00  0.00           H  
ATOM   3118  N   SER B 141     394.348 400.024 438.428  1.00  0.00           N  
ATOM   3119  CA  SER B 141     393.042 399.365 438.208  1.00  0.00           C  
ATOM   3120  C   SER B 141     392.065 399.695 439.368  1.00  0.00           C  
ATOM   3121  O   SER B 141     390.845 399.744 439.148  1.00  0.00           O  
ATOM   3122  CB  SER B 141     393.201 397.839 438.171  1.00  0.00           C  
ATOM   3123  OG  SER B 141     392.126 397.278 437.415  1.00  0.00           O  
ATOM   3124  HN  SER B 141     395.190 399.463 438.440  1.00  0.00           H  
ATOM   3125  HO  SER B 141     392.224 396.301 437.317  1.00  0.00           H  
ATOM   3126  N   LEU B 142     392.590 399.573 440.576  1.00  0.00           N  
ATOM   3127  CA  LEU B 142     391.748 399.670 441.760  1.00  0.00           C  
ATOM   3128  C   LEU B 142     391.272 401.074 442.029  1.00  0.00           C  
ATOM   3129  O   LEU B 142     390.112 401.282 442.444  1.00  0.00           O  
ATOM   3130  CB  LEU B 142     392.358 398.987 442.969  1.00  0.00           C  
ATOM   3131  CG  LEU B 142     392.664 397.522 442.725  1.00  0.00           C  
ATOM   3132  CD1 LEU B 142     393.030 396.826 444.006  1.00  0.00           C  
ATOM   3133  CD2 LEU B 142     391.455 396.765 442.200  1.00  0.00           C  
ATOM   3134  HN  LEU B 142     393.506 399.182 440.649  1.00  0.00           H  
ATOM   3135  N   TYR B 143     392.065 402.063 441.638  1.00  0.00           N  
ATOM   3136  CA  TYR B 143     391.541 403.442 441.699  1.00  0.00           C  
ATOM   3137  C   TYR B 143     390.283 403.601 440.833  1.00  0.00           C  
ATOM   3138  O   TYR B 143     389.331 404.199 441.284  1.00  0.00           O  
ATOM   3139  CB  TYR B 143     392.627 404.382 441.174  1.00  0.00           C  
ATOM   3140  CG  TYR B 143     393.542 405.005 442.212  1.00  0.00           C  
ATOM   3141  CD1 TYR B 143     394.885 405.212 441.919  1.00  0.00           C  
ATOM   3142  CD2 TYR B 143     392.993 405.603 443.359  1.00  0.00           C  
ATOM   3143  CE1 TYR B 143     395.715 405.859 442.834  1.00  0.00           C  
ATOM   3144  CE2 TYR B 143     393.848 406.226 444.299  1.00  0.00           C  
ATOM   3145  CZ  TYR B 143     395.190 406.409 443.994  1.00  0.00           C  
ATOM   3146  OH  TYR B 143     396.021 407.019 444.922  1.00  0.00           O  
ATOM   3147  HN  TYR B 143     392.896 401.929 441.125  1.00  0.00           H  
ATOM   3148  HO  TYR B 143     396.692 406.384 445.325  1.00  0.00           H  
ATOM   3149  N   ALA B 144     390.259 402.930 439.673  1.00  0.00           N  
ATOM   3150  CA  ALA B 144     389.075 403.003 438.831  1.00  0.00           C  
ATOM   3151  C   ALA B 144     387.903 402.307 439.502  1.00  0.00           C  
ATOM   3152  O   ALA B 144     386.755 402.783 439.551  1.00  0.00           O  
ATOM   3153  CB  ALA B 144     389.380 402.356 437.476  1.00  0.00           C  
ATOM   3154  HN  ALA B 144     391.125 402.551 439.331  1.00  0.00           H  
ATOM   3155  N   SER B 145     388.147 401.038 439.844  1.00  0.00           N  
ATOM   3156  CA  SER B 145     387.073 400.134 440.271  1.00  0.00           C  
ATOM   3157  C   SER B 145     386.475 400.623 441.577  1.00  0.00           C  
ATOM   3158  O   SER B 145     385.303 400.391 441.797  1.00  0.00           O  
ATOM   3159  CB  SER B 145     387.708 398.743 440.491  1.00  0.00           C  
ATOM   3160  OG  SER B 145     386.902 397.913 441.309  1.00  0.00           O  
ATOM   3161  HN  SER B 145     389.087 400.720 439.661  1.00  0.00           H  
ATOM   3162  HO  SER B 145     387.439 397.156 441.687  1.00  0.00           H  
ATOM   3163  N   GLY B 146     387.329 401.221 442.419  1.00  0.00           N  
ATOM   3164  CA  GLY B 146     386.755 401.794 443.652  1.00  0.00           C  
ATOM   3165  C   GLY B 146     387.500 401.282 444.885  1.00  0.00           C  
ATOM   3166  O   GLY B 146     388.208 402.075 445.508  1.00  0.00           O  
ATOM   3167  HN  GLY B 146     388.208 401.550 442.041  1.00  0.00           H  
ATOM   3168  N   ARG B 147     387.183 400.061 445.300  1.00  0.00           N  
ATOM   3169  CA  ARG B 147     387.769 399.536 446.521  1.00  0.00           C  
ATOM   3170  C   ARG B 147     389.282 399.512 446.509  1.00  0.00           C  
ATOM   3171  O   ARG B 147     389.856 399.548 445.422  1.00  0.00           O  
ATOM   3172  CB  ARG B 147     387.195 398.157 446.863  1.00  0.00           C  
ATOM   3173  CG  ARG B 147     385.669 398.083 446.863  1.00  0.00           C  
ATOM   3174  CD  ARG B 147     385.156 397.485 445.581  1.00  0.00           C  
ATOM   3175  NE  ARG B 147     383.740 397.705 445.312  1.00  0.00           N  
ATOM   3176  CZ  ARG B 147     383.215 398.120 444.165  1.00  0.00           C  
ATOM   3177  NH1 ARG B 147     384.021 398.499 443.176  1.00  0.00           N1+
ATOM   3178  NH2 ARG B 147     381.909 398.376 444.080  1.00  0.00           N  
ATOM   3179  HN  ARG B 147     386.658 399.451 444.714  1.00  0.00           H  
ATOM   3180  HE  ARG B 147     383.093 397.522 446.082  1.00  0.00           H  
ATOM   3181 1HH1 ARG B 147     383.704 399.048 442.407  1.00  0.00           H  
ATOM   3182 2HH1 ARG B 147     384.973 398.108 443.152  1.00  0.00           H  
ATOM   3183 1HH2 ARG B 147     381.604 398.877 443.250  1.00  0.00           H  
ATOM   3184 2HH2 ARG B 147     381.311 398.145 444.849  1.00  0.00           H  
ATOM   3185  N   THR B 148     389.941 399.292 447.644  1.00  0.00           N  
ATOM   3186  CA  THR B 148     391.345 398.889 447.656  1.00  0.00           C  
ATOM   3187  C   THR B 148     391.553 397.546 448.376  1.00  0.00           C  
ATOM   3188  O   THR B 148     392.688 397.168 448.706  1.00  0.00           O  
ATOM   3189  CB  THR B 148     392.163 399.976 448.364  1.00  0.00           C  
ATOM   3190  CG2 THR B 148     391.736 400.110 449.829  1.00  0.00           C  
ATOM   3191  OG1 THR B 148     393.542 399.731 448.254  1.00  0.00           O  
ATOM   3192  HN  THR B 148     389.465 399.487 448.523  1.00  0.00           H  
ATOM   3193  HO  THR B 148     394.006 400.610 448.499  1.00  0.00           H  
ATOM   3194  N   THR B 149     390.515 396.704 448.303  1.00  0.00           N  
ATOM   3195  CA  THR B 149     390.735 395.276 448.633  1.00  0.00           C  
ATOM   3196  C   THR B 149     390.369 394.385 447.473  1.00  0.00           C  
ATOM   3197  O   THR B 149     389.185 394.263 447.168  1.00  0.00           O  
ATOM   3198  CB  THR B 149     389.868 394.946 449.854  1.00  0.00           C  
ATOM   3199  CG2 THR B 149     389.990 393.481 450.269  1.00  0.00           C  
ATOM   3200  OG1 THR B 149     390.247 395.789 450.952  1.00  0.00           O  
ATOM   3201  HN  THR B 149     389.587 397.107 448.267  1.00  0.00           H  
ATOM   3202  HO  THR B 149     389.526 395.825 451.624  1.00  0.00           H  
ATOM   3203  N   GLY B 150     391.284 393.518 446.997  1.00  0.00           N  
ATOM   3204  CA  GLY B 150     390.918 392.664 445.886  1.00  0.00           C  
ATOM   3205  C   GLY B 150     392.102 391.797 445.410  1.00  0.00           C  
ATOM   3206  O   GLY B 150     393.225 392.334 445.337  1.00  0.00           O  
ATOM   3207  HN  GLY B 150     392.224 393.628 447.302  1.00  0.00           H  
ATOM   3208  N   ILE B 151     391.748 390.747 444.678  1.00  0.00           N  
ATOM   3209  CA  ILE B 151     392.786 389.978 443.933  1.00  0.00           C  
ATOM   3210  C   ILE B 151     392.761 390.393 442.480  1.00  0.00           C  
ATOM   3211  O   ILE B 151     391.785 390.100 441.772  1.00  0.00           O  
ATOM   3212  CB  ILE B 151     392.529 388.477 444.116  1.00  0.00           C  
ATOM   3213  CG1 ILE B 151     391.821 388.074 445.386  1.00  0.00           C  
ATOM   3214  CG2 ILE B 151     393.787 387.646 443.921  1.00  0.00           C  
ATOM   3215  CD1 ILE B 151     391.345 386.633 445.422  1.00  0.00           C  
ATOM   3216  HN  ILE B 151     390.808 390.417 444.751  1.00  0.00           H  
ATOM   3217  N   VAL B 152     393.652 391.296 442.114  1.00  0.00           N  
ATOM   3218  CA  VAL B 152     393.640 391.895 440.784  1.00  0.00           C  
ATOM   3219  C   VAL B 152     394.116 390.869 439.722  1.00  0.00           C  
ATOM   3220  O   VAL B 152     395.227 390.381 439.795  1.00  0.00           O  
ATOM   3221  CB  VAL B 152     394.604 393.091 440.759  1.00  0.00           C  
ATOM   3222  CG1 VAL B 152     395.032 393.555 439.392  1.00  0.00           C  
ATOM   3223  CG2 VAL B 152     393.982 394.238 441.565  1.00  0.00           C  
ATOM   3224  HN  VAL B 152     394.373 391.541 442.773  1.00  0.00           H  
ATOM   3225  N   LEU B 153     393.274 390.625 438.745  1.00  0.00           N  
ATOM   3226  CA  LEU B 153     393.701 389.807 437.585  1.00  0.00           C  
ATOM   3227  C   LEU B 153     393.921 390.686 436.401  1.00  0.00           C  
ATOM   3228  O   LEU B 153     392.957 391.064 435.730  1.00  0.00           O  
ATOM   3229  CB  LEU B 153     392.627 388.745 437.268  1.00  0.00           C  
ATOM   3230  CG  LEU B 153     393.164 387.573 436.475  1.00  0.00           C  
ATOM   3231  CD1 LEU B 153     392.590 386.243 436.926  1.00  0.00           C  
ATOM   3232  CD2 LEU B 153     392.834 387.634 434.998  1.00  0.00           C  
ATOM   3233  HN  LEU B 153     392.358 391.028 438.770  1.00  0.00           H  
ATOM   3234  N   ASP B 154     395.178 391.003 436.047  1.00  0.00           N  
ATOM   3235  CA  ASP B 154     395.374 392.029 435.010  1.00  0.00           C  
ATOM   3236  C   ASP B 154     395.874 391.394 433.728  1.00  0.00           C  
ATOM   3237  O   ASP B 154     397.058 391.187 433.459  1.00  0.00           O  
ATOM   3238  CB  ASP B 154     396.277 393.152 435.510  1.00  0.00           C  
ATOM   3239  CG  ASP B 154     395.886 394.495 434.863  1.00  0.00           C  
ATOM   3240  OD1 ASP B 154     396.472 394.885 433.838  1.00  0.00           O  
ATOM   3241  OD2 ASP B 154     395.129 395.264 435.522  1.00  0.00           O1-
ATOM   3242  HN  ASP B 154     395.947 390.576 436.475  1.00  0.00           H  
ATOM   3243  N   SER B 155     394.910 390.942 432.898  1.00  0.00           N  
ATOM   3244  CA  SER B 155     395.251 390.002 431.812  1.00  0.00           C  
ATOM   3245  C   SER B 155     395.312 390.674 430.457  1.00  0.00           C  
ATOM   3246  O   SER B 155     394.250 391.113 429.993  1.00  0.00           O  
ATOM   3247  CB  SER B 155     394.348 388.782 431.812  1.00  0.00           C  
ATOM   3248  OG  SER B 155     395.068 387.585 431.506  1.00  0.00           O  
ATOM   3249  HN  SER B 155     393.958 391.052 433.203  1.00  0.00           H  
ATOM   3250  HO  SER B 155     394.751 386.829 432.104  1.00  0.00           H  
ATOM   3251  N   GLY B 156     396.472 390.674 429.797  1.00  0.00           N  
ATOM   3252  CA  GLY B 156     396.570 391.321 428.516  1.00  0.00           C  
ATOM   3253  C   GLY B 156     397.290 390.405 427.515  1.00  0.00           C  
ATOM   3254  O   GLY B 156     396.899 389.221 427.441  1.00  0.00           O  
ATOM   3255  HN  GLY B 156     397.253 390.186 430.200  1.00  0.00           H  
ATOM   3256  N   ASP B 157     397.717 391.028 426.404  1.00  0.00           N  
ATOM   3257  CA  ASP B 157     398.193 390.198 425.256  1.00  0.00           C  
ATOM   3258  C   ASP B 157     399.573 389.612 425.525  1.00  0.00           C  
ATOM   3259  O   ASP B 157     400.574 390.259 425.208  1.00  0.00           O  
ATOM   3260  CB  ASP B 157     398.254 391.077 423.999  1.00  0.00           C  
ATOM   3261  CG  ASP B 157     397.266 390.649 422.949  1.00  0.00           C  
ATOM   3262  OD1 ASP B 157     397.388 391.016 421.765  1.00  0.00           O  
ATOM   3263  OD2 ASP B 157     396.313 389.905 423.291  1.00  0.00           O1-
ATOM   3264  HN  ASP B 157     398.022 391.980 426.477  1.00  0.00           H  
ATOM   3265  N   GLY B 158     399.634 388.562 426.355  1.00  0.00           N  
ATOM   3266  CA  GLY B 158     400.916 387.988 426.697  1.00  0.00           C  
ATOM   3267  C   GLY B 158     400.867 387.451 428.137  1.00  0.00           C  
ATOM   3268  O   GLY B 158     401.099 386.267 428.381  1.00  0.00           O  
ATOM   3269  HN  GLY B 158     398.816 388.220 426.819  1.00  0.00           H  
ATOM   3270  N   VAL B 159     400.610 388.354 429.065  1.00  0.00           N  
ATOM   3271  CA  VAL B 159     400.793 388.049 430.493  1.00  0.00           C  
ATOM   3272  C   VAL B 159     399.475 387.976 431.250  1.00  0.00           C  
ATOM   3273  O   VAL B 159     398.560 388.782 430.981  1.00  0.00           O  
ATOM   3274  CB  VAL B 159     401.672 389.172 431.091  1.00  0.00           C  
ATOM   3275  CG1 VAL B 159     402.869 388.599 431.848  1.00  0.00           C  
ATOM   3276  CG2 VAL B 159     402.124 390.100 429.968  1.00  0.00           C  
ATOM   3277  HN  VAL B 159     400.500 389.319 428.809  1.00  0.00           H  
ATOM   3278  N   THR B 160     399.561 387.390 432.458  1.00  0.00           N  
ATOM   3279  CA  THR B 160     398.413 387.476 433.398  1.00  0.00           C  
ATOM   3280  C   THR B 160     398.901 387.830 434.778  1.00  0.00           C  
ATOM   3281  O   THR B 160     399.463 387.000 435.474  1.00  0.00           O  
ATOM   3282  CB  THR B 160     397.632 386.157 433.398  1.00  0.00           C  
ATOM   3283  CG2 THR B 160     398.547 384.949 433.179  1.00  0.00           C  
ATOM   3284  OG1 THR B 160     396.863 385.986 434.570  1.00  0.00           O  
ATOM   3285  HN  THR B 160     400.354 386.816 432.642  1.00  0.00           H  
ATOM   3286  HO  THR B 160     396.448 385.095 434.583  1.00  0.00           H  
ATOM   3287  N   HIS B 161     398.669 389.087 435.217  1.00  0.00           N  
ATOM   3288  CA  HIS B 161     399.194 389.478 436.548  1.00  0.00           C  
ATOM   3289  C   HIS B 161     398.169 388.977 437.585  1.00  0.00           C  
ATOM   3290  O   HIS B 161     397.131 389.636 437.781  1.00  0.00           O  
ATOM   3291  CB  HIS B 161     399.341 390.991 436.646  1.00  0.00           C  
ATOM   3292  CG  HIS B 161     400.146 391.565 435.510  1.00  0.00           C  
ATOM   3293  CD2 HIS B 161     399.854 392.542 434.631  1.00  0.00           C  
ATOM   3294  ND1 HIS B 161     401.477 391.235 435.291  1.00  0.00           N  
ATOM   3295  CE1 HIS B 161     401.794 391.687 434.082  1.00  0.00           C  
ATOM   3296  NE2 HIS B 161     400.903 392.590 433.728  1.00  0.00           N  
ATOM   3297  HN  HIS B 161     398.157 389.722 434.656  1.00  0.00           H  
ATOM   3298  HD1 HIS B 161     402.026 390.564 435.828  1.00  0.00           H  
ATOM   3299  N   ASN B 162     398.584 388.049 438.428  1.00  0.00           N  
ATOM   3300  CA  ASN B 162     397.815 387.708 439.612  1.00  0.00           C  
ATOM   3301  C   ASN B 162     398.340 388.342 440.857  1.00  0.00           C  
ATOM   3302  O   ASN B 162     399.414 387.952 441.345  1.00  0.00           O  
ATOM   3303  CB  ASN B 162     397.668 386.182 439.783  1.00  0.00           C  
ATOM   3304  CG  ASN B 162     396.838 385.547 438.696  1.00  0.00           C  
ATOM   3305  ND2 ASN B 162     397.266 385.669 437.439  1.00  0.00           N  
ATOM   3306  OD1 ASN B 162     395.679 385.156 438.940  1.00  0.00           O  
ATOM   3307  HN  ASN B 162     399.475 387.585 438.293  1.00  0.00           H  
ATOM   3308 1HND ASN B 162     396.729 385.229 436.682  1.00  0.00           H  
ATOM   3309 2HND ASN B 162     398.230 385.852 437.292  1.00  0.00           H  
ATOM   3310  N   VAL B 163     397.815 389.502 441.187  1.00  0.00           N  
ATOM   3311  CA  VAL B 163     398.450 390.405 442.188  1.00  0.00           C  
ATOM   3312  C   VAL B 163     397.449 390.735 443.298  1.00  0.00           C  
ATOM   3313  O   VAL B 163     396.472 391.431 443.115  1.00  0.00           O  
ATOM   3314  CB  VAL B 163     398.914 391.699 441.553  1.00  0.00           C  
ATOM   3315  CG1 VAL B 163     399.622 392.688 442.456  1.00  0.00           C  
ATOM   3316  CG2 VAL B 163     399.695 391.467 440.247  1.00  0.00           C  
ATOM   3317  HN  VAL B 163     396.936 389.856 440.820  1.00  0.00           H  
ATOM   3318  N   PRO B 164     397.742 390.210 444.470  1.00  0.00           N  
ATOM   3319  CA  PRO B 164     397.021 390.552 445.679  1.00  0.00           C  
ATOM   3320  C   PRO B 164     397.241 392.004 446.118  1.00  0.00           C  
ATOM   3321  O   PRO B 164     398.413 392.297 446.448  1.00  0.00           O  
ATOM   3322  CB  PRO B 164     397.473 389.539 446.704  1.00  0.00           C  
ATOM   3323  CG  PRO B 164     397.815 388.354 445.898  1.00  0.00           C  
ATOM   3324  CD  PRO B 164     398.425 388.892 444.604  1.00  0.00           C  
ATOM   3325  N   ILE B 165     396.167 392.712 446.399  1.00  0.00           N  
ATOM   3326  CA  ILE B 165     396.350 394.019 447.070  1.00  0.00           C  
ATOM   3327  C   ILE B 165     395.288 394.177 448.193  1.00  0.00           C  
ATOM   3328  O   ILE B 165     394.128 393.884 447.961  1.00  0.00           O  
ATOM   3329  CB  ILE B 165     396.094 395.117 446.033  1.00  0.00           C  
ATOM   3330  CG1 ILE B 165     397.266 395.300 445.093  1.00  0.00           C  
ATOM   3331  CG2 ILE B 165     395.691 396.448 446.680  1.00  0.00           C  
ATOM   3332  CD1 ILE B 165     397.095 396.411 444.092  1.00  0.00           C  
ATOM   3333  HN  ILE B 165     395.276 392.419 446.045  1.00  0.00           H  
ATOM   3334  N   TYR B 166     395.752 394.604 449.377  1.00  0.00           N  
ATOM   3335  CA  TYR B 166     394.861 394.604 450.549  1.00  0.00           C  
ATOM   3336  C   TYR B 166     395.044 395.911 451.355  1.00  0.00           C  
ATOM   3337  O   TYR B 166     396.143 396.143 451.917  1.00  0.00           O  
ATOM   3338  CB  TYR B 166     395.215 393.420 451.477  1.00  0.00           C  
ATOM   3339  CG  TYR B 166     394.202 393.188 452.551  1.00  0.00           C  
ATOM   3340  CD1 TYR B 166     393.066 392.395 452.332  1.00  0.00           C  
ATOM   3341  CD2 TYR B 166     394.360 393.762 453.821  1.00  0.00           C  
ATOM   3342  CE1 TYR B 166     392.065 392.297 453.296  1.00  0.00           C  
ATOM   3343  CE2 TYR B 166     393.481 393.408 454.871  1.00  0.00           C  
ATOM   3344  CZ  TYR B 166     392.310 392.725 454.590  1.00  0.00           C  
ATOM   3345  OH  TYR B 166     391.406 392.529 455.591  1.00  0.00           O  
ATOM   3346  HN  TYR B 166     396.741 394.727 449.512  1.00  0.00           H  
ATOM   3347  HO  TYR B 166     390.686 391.907 455.261  1.00  0.00           H  
ATOM   3348  N   GLU B 167     394.116 396.826 451.233  1.00  0.00           N  
ATOM   3349  CA  GLU B 167     394.043 397.937 452.148  1.00  0.00           C  
ATOM   3350  C   GLU B 167     395.312 398.792 452.197  1.00  0.00           C  
ATOM   3351  O   GLU B 167     396.094 398.596 453.137  1.00  0.00           O  
ATOM   3352  CB  GLU B 167     393.628 397.485 453.564  1.00  0.00           C  
ATOM   3353  CG  GLU B 167     393.079 398.608 454.419  1.00  0.00           C  
ATOM   3354  CD  GLU B 167     391.553 398.560 454.443  1.00  0.00           C  
ATOM   3355  OE1 GLU B 167     390.906 399.585 454.700  1.00  0.00           O  
ATOM   3356  OE2 GLU B 167     391.003 397.546 453.943  1.00  0.00           O1-
ATOM   3357  HN  GLU B 167     393.420 396.753 450.525  1.00  0.00           H  
ATOM   3358  N   GLY B 168     395.691 399.316 451.013  1.00  0.00           N  
ATOM   3359  CA  GLY B 168     396.924 400.098 450.989  1.00  0.00           C  
ATOM   3360  C   GLY B 168     398.120 399.280 450.537  1.00  0.00           C  
ATOM   3361  O   GLY B 168     399.048 399.792 449.915  1.00  0.00           O  
ATOM   3362  HN  GLY B 168     395.020 399.438 450.269  1.00  0.00           H  
ATOM   3363  N   TYR B 169     398.218 398.010 451.001  1.00  0.00           N  
ATOM   3364  CA  TYR B 169     399.426 397.266 450.708  1.00  0.00           C  
ATOM   3365  C   TYR B 169     399.341 396.533 449.353  1.00  0.00           C  
ATOM   3366  O   TYR B 169     398.389 395.850 449.023  1.00  0.00           O  
ATOM   3367  CB  TYR B 169     399.707 396.204 451.770  1.00  0.00           C  
ATOM   3368  CG  TYR B 169     399.805 396.716 453.210  1.00  0.00           C  
ATOM   3369  CD1 TYR B 169     398.669 396.753 454.028  1.00  0.00           C  
ATOM   3370  CD2 TYR B 169     400.940 397.363 453.662  1.00  0.00           C  
ATOM   3371  CE1 TYR B 169     398.730 397.217 455.334  1.00  0.00           C  
ATOM   3372  CE2 TYR B 169     400.989 397.913 454.968  1.00  0.00           C  
ATOM   3373  CZ  TYR B 169     399.939 397.681 455.835  1.00  0.00           C  
ATOM   3374  OH  TYR B 169     399.988 398.267 457.092  1.00  0.00           O  
ATOM   3375  HN  TYR B 169     397.571 397.656 451.660  1.00  0.00           H  
ATOM   3376  HO  TYR B 169     399.438 399.109 457.117  1.00  0.00           H  
ATOM   3377  N   ALA B 170     400.476 396.558 448.621  1.00  0.00           N  
ATOM   3378  CA  ALA B 170     400.708 395.642 447.522  1.00  0.00           C  
ATOM   3379  C   ALA B 170     401.465 394.397 447.986  1.00  0.00           C  
ATOM   3380  O   ALA B 170     402.466 394.604 448.682  1.00  0.00           O  
ATOM   3381  CB  ALA B 170     401.550 396.338 446.436  1.00  0.00           C  
ATOM   3382  HN  ALA B 170     401.221 397.192 448.877  1.00  0.00           H  
ATOM   3383  N   LEU B 171     400.879 393.225 447.815  1.00  0.00           N  
ATOM   3384  CA  LEU B 171     401.343 392.090 448.645  1.00  0.00           C  
ATOM   3385  C   LEU B 171     402.502 391.370 448.022  1.00  0.00           C  
ATOM   3386  O   LEU B 171     402.319 390.540 447.119  1.00  0.00           O  
ATOM   3387  CB  LEU B 171     400.159 391.150 448.914  1.00  0.00           C  
ATOM   3388  CG  LEU B 171     399.207 391.687 449.976  1.00  0.00           C  
ATOM   3389  CD1 LEU B 171     397.839 391.016 449.817  1.00  0.00           C  
ATOM   3390  CD2 LEU B 171     399.622 391.223 451.355  1.00  0.00           C  
ATOM   3391  HN  LEU B 171     400.024 393.188 447.302  1.00  0.00           H  
ATOM   3392  N   PRO B 172     403.748 391.602 448.499  1.00  0.00           N  
ATOM   3393  CA  PRO B 172     404.907 391.284 447.656  1.00  0.00           C  
ATOM   3394  C   PRO B 172     405.017 389.844 447.278  1.00  0.00           C  
ATOM   3395  O   PRO B 172     404.858 389.453 446.106  1.00  0.00           O  
ATOM   3396  CB  PRO B 172     406.116 391.821 448.425  1.00  0.00           C  
ATOM   3397  CG  PRO B 172     405.542 392.712 449.475  1.00  0.00           C  
ATOM   3398  CD  PRO B 172     404.150 392.212 449.744  1.00  0.00           C  
ATOM   3399  N   HIS B 173     405.066 388.928 448.254  1.00  0.00           N  
ATOM   3400  CA  HIS B 173     405.383 387.512 448.010  1.00  0.00           C  
ATOM   3401  C   HIS B 173     404.211 386.804 447.327  1.00  0.00           C  
ATOM   3402  O   HIS B 173     404.358 385.620 447.034  1.00  0.00           O  
ATOM   3403  CB  HIS B 173     405.762 386.816 449.329  1.00  0.00           C  
ATOM   3404  CG  HIS B 173     407.178 387.061 449.756  1.00  0.00           C  
ATOM   3405  CD2 HIS B 173     408.228 387.500 449.011  1.00  0.00           C  
ATOM   3406  ND1 HIS B 173     407.532 387.195 451.074  1.00  0.00           N  
ATOM   3407  CE1 HIS B 173     408.740 387.732 451.135  1.00  0.00           C  
ATOM   3408  NE2 HIS B 173     409.229 387.793 449.915  1.00  0.00           N  
ATOM   3409  HN  HIS B 173     405.151 389.282 449.207  1.00  0.00           H  
ATOM   3410  HD1 HIS B 173     406.982 386.926 451.868  1.00  0.00           H  
ATOM   3411  N   ALA B 174     403.040 387.427 447.290  1.00  0.00           N  
ATOM   3412  CA  ALA B 174     401.880 386.816 446.631  1.00  0.00           C  
ATOM   3413  C   ALA B 174     401.843 387.122 445.142  1.00  0.00           C  
ATOM   3414  O   ALA B 174     401.013 386.536 444.458  1.00  0.00           O  
ATOM   3415  CB  ALA B 174     400.562 387.256 447.290  1.00  0.00           C  
ATOM   3416  HN  ALA B 174     402.905 388.330 447.729  1.00  0.00           H  
ATOM   3417  N   ILE B 175     402.429 388.293 444.788  1.00  0.00           N  
ATOM   3418  CA  ILE B 175     402.441 388.672 443.384  1.00  0.00           C  
ATOM   3419  C   ILE B 175     402.991 387.598 442.480  1.00  0.00           C  
ATOM   3420  O   ILE B 175     404.199 387.292 442.627  1.00  0.00           O  
ATOM   3421  CB  ILE B 175     403.174 390.002 443.201  1.00  0.00           C  
ATOM   3422  CG1 ILE B 175     402.539 391.125 444.019  1.00  0.00           C  
ATOM   3423  CG2 ILE B 175     403.259 390.369 441.711  1.00  0.00           C  
ATOM   3424  CD1 ILE B 175     403.516 392.236 444.299  1.00  0.00           C  
ATOM   3425  HN  ILE B 175     403.088 388.684 445.447  1.00  0.00           H  
ATOM   3426  N   MET B 176     402.148 386.951 441.699  1.00  0.00           N  
ATOM   3427  CA  MET B 176     402.673 386.035 440.662  1.00  0.00           C  
ATOM   3428  C   MET B 176     402.356 386.584 439.258  1.00  0.00           C  
ATOM   3429  O   MET B 176     401.233 386.890 438.965  1.00  0.00           O  
ATOM   3430  CB  MET B 176     402.026 384.668 440.857  1.00  0.00           C  
ATOM   3431  CG  MET B 176     401.257 384.448 442.126  1.00  0.00           C  
ATOM   3432  SD  MET B 176     401.184 382.703 442.590  1.00  0.00           S  
ATOM   3433  CE  MET B 176     402.661 382.581 443.640  1.00  0.00           C  
ATOM   3434  HN  MET B 176     401.196 387.219 441.687  1.00  0.00           H  
ATOM   3435  N   ARG B 177     403.418 386.780 438.440  1.00  0.00           N  
ATOM   3436  CA  ARG B 177     403.162 387.244 437.073  1.00  0.00           C  
ATOM   3437  C   ARG B 177     403.430 386.096 436.108  1.00  0.00           C  
ATOM   3438  O   ARG B 177     404.407 385.339 436.340  1.00  0.00           O  
ATOM   3439  CB  ARG B 177     403.992 388.477 436.719  1.00  0.00           C  
ATOM   3440  CG  ARG B 177     404.321 388.696 435.266  1.00  0.00           C  
ATOM   3441  CD  ARG B 177     405.627 389.465 435.120  1.00  0.00           C  
ATOM   3442  NE  ARG B 177     406.628 388.672 434.399  1.00  0.00           N  
ATOM   3443  CZ  ARG B 177     407.715 389.209 433.850  1.00  0.00           C  
ATOM   3444  NH1 ARG B 177     408.093 390.430 434.180  1.00  0.00           N1+
ATOM   3445  NH2 ARG B 177     408.521 388.464 433.081  1.00  0.00           N  
ATOM   3446  HN  ARG B 177     404.309 386.462 438.721  1.00  0.00           H  
ATOM   3447  HE  ARG B 177     406.396 387.732 434.180  1.00  0.00           H  
ATOM   3448 1HH1 ARG B 177     409.033 390.735 434.021  1.00  0.00           H  
ATOM   3449 2HH1 ARG B 177     407.422 391.089 434.534  1.00  0.00           H  
ATOM   3450 1HH2 ARG B 177     409.351 388.879 432.666  1.00  0.00           H  
ATOM   3451 2HH2 ARG B 177     408.411 387.476 433.044  1.00  0.00           H  
ATOM   3452  N   LEU B 178     402.441 385.730 435.303  1.00  0.00           N  
ATOM   3453  CA  LEU B 178     402.490 384.448 434.595  1.00  0.00           C  
ATOM   3454  C   LEU B 178     402.551 384.766 433.081  1.00  0.00           C  
ATOM   3455  O   LEU B 178     401.685 385.474 432.532  1.00  0.00           O  
ATOM   3456  CB  LEU B 178     401.208 383.643 434.851  1.00  0.00           C  
ATOM   3457  CG  LEU B 178     401.440 382.141 434.766  1.00  0.00           C  
ATOM   3458  CD1 LEU B 178     402.185 381.567 435.938  1.00  0.00           C  
ATOM   3459  CD2 LEU B 178     400.098 381.433 434.802  1.00  0.00           C  
ATOM   3460  HN  LEU B 178     401.782 386.438 434.973  1.00  0.00           H  
ATOM   3461  N   ASP B 179     403.235 383.862 432.349  1.00  0.00           N  
ATOM   3462  CA  ASP B 179     403.320 384.021 430.896  1.00  0.00           C  
ATOM   3463  C   ASP B 179     402.368 383.020 430.188  1.00  0.00           C  
ATOM   3464  O   ASP B 179     402.600 381.836 430.176  1.00  0.00           O  
ATOM   3465  CB  ASP B 179     404.773 383.740 430.469  1.00  0.00           C  
ATOM   3466  CG  ASP B 179     405.518 385.022 430.188  1.00  0.00           C  
ATOM   3467  OD1 ASP B 179     405.066 386.096 430.615  1.00  0.00           O  
ATOM   3468  OD2 ASP B 179     406.653 384.937 429.688  1.00  0.00           O1-
ATOM   3469  HN  ASP B 179     403.906 383.313 432.861  1.00  0.00           H  
ATOM   3470  N   LEU B 180     401.172 383.557 429.846  1.00  0.00           N  
ATOM   3471  CA  LEU B 180     400.024 382.678 429.578  1.00  0.00           C  
ATOM   3472  C   LEU B 180     399.133 383.276 428.479  1.00  0.00           C  
ATOM   3473  O   LEU B 180     398.511 382.495 427.722  1.00  0.00           O  
ATOM   3474  CB  LEU B 180     399.231 382.434 430.859  1.00  0.00           C  
ATOM   3475  CG  LEU B 180     398.364 381.189 430.798  1.00  0.00           C  
ATOM   3476  CD1 LEU B 180     399.158 379.895 430.664  1.00  0.00           C  
ATOM   3477  CD2 LEU B 180     397.620 380.957 432.117  1.00  0.00           C  
ATOM   3478  HN  LEU B 180     401.111 384.521 429.565  1.00  0.00           H  
ATOM   3479  N   ALA B 181     398.608 384.485 428.735  1.00  0.00           N  
ATOM   3480  CA  ALA B 181     397.388 384.912 428.052  1.00  0.00           C  
ATOM   3481  C   ALA B 181     397.595 385.327 426.611  1.00  0.00           C  
ATOM   3482  O   ALA B 181     397.876 384.436 425.781  1.00  0.00           O  
ATOM   3483  CB  ALA B 181     396.643 385.999 428.857  1.00  0.00           C  
ATOM   3484  HN  ALA B 181     399.036 385.083 429.382  1.00  0.00           H  
ATOM   3485  N   GLY B 182     397.253 386.523 426.233  1.00  0.00           N  
ATOM   3486  CA  GLY B 182     396.802 386.829 424.854  1.00  0.00           C  
ATOM   3487  C   GLY B 182     397.693 386.255 423.792  1.00  0.00           C  
ATOM   3488  O   GLY B 182     397.168 385.608 422.852  1.00  0.00           O  
ATOM   3489  HN  GLY B 182     397.046 387.244 426.917  1.00  0.00           H  
ATOM   3490  N   ARG B 183     398.987 386.511 423.828  1.00  0.00           N  
ATOM   3491  CA  ARG B 183     399.890 386.060 422.766  1.00  0.00           C  
ATOM   3492  C   ARG B 183     399.841 384.546 422.571  1.00  0.00           C  
ATOM   3493  O   ARG B 183     399.817 384.033 421.448  1.00  0.00           O  
ATOM   3494  CB  ARG B 183     401.331 386.499 423.108  1.00  0.00           C  
ATOM   3495  CG  ARG B 183     401.709 387.866 422.534  1.00  0.00           C  
ATOM   3496  CD  ARG B 183     402.856 388.525 423.267  1.00  0.00           C  
ATOM   3497  NE  ARG B 183     402.686 389.978 423.303  1.00  0.00           N  
ATOM   3498  CZ  ARG B 183     403.650 390.869 423.193  1.00  0.00           C  
ATOM   3499  NH1 ARG B 183     404.907 390.466 422.998  1.00  0.00           N1+
ATOM   3500  NH2 ARG B 183     403.357 392.175 423.096  1.00  0.00           N  
ATOM   3501  HN  ARG B 183     399.390 386.926 424.646  1.00  0.00           H  
ATOM   3502  HE  ARG B 183     401.746 390.320 423.474  1.00  0.00           H  
ATOM   3503 1HH1 ARG B 183     405.640 391.162 422.937  1.00  0.00           H  
ATOM   3504 2HH1 ARG B 183     405.042 389.502 422.693  1.00  0.00           H  
ATOM   3505 1HH2 ARG B 183     404.089 392.822 423.108  1.00  0.00           H  
ATOM   3506 2HH2 ARG B 183     402.393 392.456 423.242  1.00  0.00           H  
ATOM   3507  N   ASP B 184     400.061 383.850 423.682  1.00  0.00           N  
ATOM   3508  CA  ASP B 184     399.988 382.385 423.645  1.00  0.00           C  
ATOM   3509  C   ASP B 184     398.669 381.897 422.998  1.00  0.00           C  
ATOM   3510  O   ASP B 184     398.645 381.128 422.021  1.00  0.00           O  
ATOM   3511  CB  ASP B 184     400.073 381.787 425.037  1.00  0.00           C  
ATOM   3512  CG  ASP B 184     401.428 381.763 425.684  1.00  0.00           C  
ATOM   3513  OD1 ASP B 184     402.417 382.324 425.159  1.00  0.00           O  
ATOM   3514  OD2 ASP B 184     401.526 381.091 426.758  1.00  0.00           O1-
ATOM   3515  HN  ASP B 184     399.817 384.314 424.548  1.00  0.00           H  
ATOM   3516  N   LEU B 185     397.571 382.446 423.462  1.00  0.00           N  
ATOM   3517  CA  LEU B 185     396.252 382.092 422.876  1.00  0.00           C  
ATOM   3518  C   LEU B 185     396.338 382.275 421.350  1.00  0.00           C  
ATOM   3519  O   LEU B 185     395.605 381.567 420.618  1.00  0.00           O  
ATOM   3520  CB  LEU B 185     395.178 383.020 423.486  1.00  0.00           C  
ATOM   3521  CG  LEU B 185     394.824 382.727 424.939  1.00  0.00           C  
ATOM   3522  CD1 LEU B 185     393.689 383.606 425.452  1.00  0.00           C  
ATOM   3523  CD2 LEU B 185     394.202 381.335 425.037  1.00  0.00           C  
ATOM   3524  HN  LEU B 185     397.583 382.959 424.316  1.00  0.00           H  
ATOM   3525  N   THR B 186     396.826 383.459 420.935  1.00  0.00           N  
ATOM   3526  CA  THR B 186     396.680 383.826 419.543  1.00  0.00           C  
ATOM   3527  C   THR B 186     397.461 382.886 418.628  1.00  0.00           C  
ATOM   3528  O   THR B 186     396.936 382.458 417.590  1.00  0.00           O  
ATOM   3529  CB  THR B 186     397.034 385.278 419.250  1.00  0.00           C  
ATOM   3530  CG2 THR B 186     397.729 385.461 417.920  1.00  0.00           C  
ATOM   3531  OG1 THR B 186     395.874 386.096 419.348  1.00  0.00           O  
ATOM   3532  HN  THR B 186     397.144 384.106 421.655  1.00  0.00           H  
ATOM   3533  HO  THR B 186     396.082 387.036 419.165  1.00  0.00           H  
ATOM   3534  N   ASP B 187     398.669 382.520 419.031  1.00  0.00           N  
ATOM   3535  CA  ASP B 187     399.365 381.421 418.372  1.00  0.00           C  
ATOM   3536  C   ASP B 187     398.535 380.164 418.396  1.00  0.00           C  
ATOM   3537  O   ASP B 187     398.462 379.456 417.383  1.00  0.00           O  
ATOM   3538  CB  ASP B 187     400.732 381.201 419.055  1.00  0.00           C  
ATOM   3539  CG  ASP B 187     401.599 382.434 419.043  1.00  0.00           C  
ATOM   3540  OD1 ASP B 187     402.478 382.605 419.910  1.00  0.00           O  
ATOM   3541  OD2 ASP B 187     401.379 383.289 418.164  1.00  0.00           O1-
ATOM   3542  HN  ASP B 187     399.097 383.057 419.775  1.00  0.00           H  
ATOM   3543  N   TYR B 188     397.949 379.822 419.568  1.00  0.00           N  
ATOM   3544  CA  TYR B 188     397.180 378.613 419.641  1.00  0.00           C  
ATOM   3545  C   TYR B 188     395.972 378.577 418.762  1.00  0.00           C  
ATOM   3546  O   TYR B 188     395.850 377.673 417.920  1.00  0.00           O  
ATOM   3547  CB  TYR B 188     396.912 378.162 421.082  1.00  0.00           C  
ATOM   3548  CG  TYR B 188     396.497 376.709 421.167  1.00  0.00           C  
ATOM   3549  CD1 TYR B 188     397.424 375.696 420.923  1.00  0.00           C  
ATOM   3550  CD2 TYR B 188     395.166 376.367 421.375  1.00  0.00           C  
ATOM   3551  CE1 TYR B 188     396.973 374.377 420.764  1.00  0.00           C  
ATOM   3552  CE2 TYR B 188     394.800 375.024 421.558  1.00  0.00           C  
ATOM   3553  CZ  TYR B 188     395.715 374.023 421.240  1.00  0.00           C  
ATOM   3554  OH  TYR B 188     395.300 372.705 421.167  1.00  0.00           O  
ATOM   3555  HN  TYR B 188     398.242 380.310 420.398  1.00  0.00           H  
ATOM   3556  HO  TYR B 188     395.972 372.156 420.679  1.00  0.00           H  
ATOM   3557  N   LEU B 189     395.264 379.712 418.579  1.00  0.00           N  
ATOM   3558  CA  LEU B 189     394.287 379.810 417.480  1.00  0.00           C  
ATOM   3559  C   LEU B 189     394.897 379.590 416.125  1.00  0.00           C  
ATOM   3560  O   LEU B 189     394.360 378.821 415.344  1.00  0.00           O  
ATOM   3561  CB  LEU B 189     393.616 381.177 417.517  1.00  0.00           C  
ATOM   3562  CG  LEU B 189     392.371 381.323 416.675  1.00  0.00           C  
ATOM   3563  CD1 LEU B 189     391.406 380.151 416.736  1.00  0.00           C  
ATOM   3564  CD2 LEU B 189     391.516 382.471 417.188  1.00  0.00           C  
ATOM   3565  HN  LEU B 189     395.459 380.518 419.141  1.00  0.00           H  
ATOM   3566  N   MET B 190     396.033 380.225 415.833  1.00  0.00           N  
ATOM   3567  CA  MET B 190     396.667 379.993 414.539  1.00  0.00           C  
ATOM   3568  C   MET B 190     396.973 378.528 414.270  1.00  0.00           C  
ATOM   3569  O   MET B 190     396.741 378.088 413.159  1.00  0.00           O  
ATOM   3570  CB  MET B 190     397.974 380.798 414.490  1.00  0.00           C  
ATOM   3571  CG  MET B 190     398.645 380.835 413.135  1.00  0.00           C  
ATOM   3572  SD  MET B 190     400.208 381.738 413.049  1.00  0.00           S  
ATOM   3573  CE  MET B 190     401.331 380.493 413.770  1.00  0.00           C  
ATOM   3574  HN  MET B 190     396.387 380.969 416.406  1.00  0.00           H  
ATOM   3575  N   LYS B 191     397.375 377.783 415.320  1.00  0.00           N  
ATOM   3576  CA  LYS B 191     397.778 376.404 415.063  1.00  0.00           C  
ATOM   3577  C   LYS B 191     396.594 375.464 414.893  1.00  0.00           C  
ATOM   3578  O   LYS B 191     396.619 374.561 414.038  1.00  0.00           O  
ATOM   3579  CB  LYS B 191     398.743 375.903 416.162  1.00  0.00           C  
ATOM   3580  CG  LYS B 191     400.024 376.697 416.162  1.00  0.00           C  
ATOM   3581  CD  LYS B 191     401.111 376.184 417.065  1.00  0.00           C  
ATOM   3582  CE  LYS B 191     402.527 376.575 416.638  1.00  0.00           C  
ATOM   3583  NZ  LYS B 191     403.430 375.415 416.479  1.00  0.00           N1+
ATOM   3584  HN  LYS B 191     397.693 378.308 416.138  1.00  0.00           H  
ATOM   3585  HZ1 LYS B 191     404.395 375.720 416.504  1.00  0.00           H  
ATOM   3586  HZ2 LYS B 191     403.284 374.817 417.236  1.00  0.00           H  
ATOM   3587  HZ3 LYS B 191     403.198 375.037 415.601  1.00  0.00           H  
ATOM   3588  N   ILE B 192     395.459 375.793 415.540  1.00  0.00           N  
ATOM   3589  CA  ILE B 192     394.214 375.073 415.320  1.00  0.00           C  
ATOM   3590  C   ILE B 192     393.420 375.635 414.124  1.00  0.00           C  
ATOM   3591  O   ILE B 192     392.664 374.915 413.477  1.00  0.00           O  
ATOM   3592  CB  ILE B 192     393.359 375.122 416.602  1.00  0.00           C  
ATOM   3593  CG1 ILE B 192     392.798 376.501 416.931  1.00  0.00           C  
ATOM   3594  CG2 ILE B 192     394.055 374.487 417.798  1.00  0.00           C  
ATOM   3595  CD1 ILE B 192     392.554 376.599 418.433  1.00  0.00           C  
ATOM   3596  HN  ILE B 192     395.496 376.501 416.260  1.00  0.00           H  
ATOM   3597  N   LEU B 193     393.896 376.782 413.611  1.00  0.00           N  
ATOM   3598  CA  LEU B 193     393.384 377.246 412.329  1.00  0.00           C  
ATOM   3599  C   LEU B 193     394.238 376.685 411.169  1.00  0.00           C  
ATOM   3600  O   LEU B 193     393.860 376.746 409.985  1.00  0.00           O  
ATOM   3601  CB  LEU B 193     393.457 378.772 412.244  1.00  0.00           C  
ATOM   3602  CG  LEU B 193     392.224 379.492 411.743  1.00  0.00           C  
ATOM   3603  CD1 LEU B 193     391.003 379.114 412.561  1.00  0.00           C  
ATOM   3604  CD2 LEU B 193     392.310 381.006 411.951  1.00  0.00           C  
ATOM   3605  HN  LEU B 193     394.434 377.393 414.160  1.00  0.00           H  
ATOM   3606  N   THR B 194     395.471 376.294 411.499  1.00  0.00           N  
ATOM   3607  CA  THR B 194     396.240 375.476 410.522  1.00  0.00           C  
ATOM   3608  C   THR B 194     395.947 373.999 410.632  1.00  0.00           C  
ATOM   3609  O   THR B 194     396.240 373.242 409.729  1.00  0.00           O  
ATOM   3610  CB  THR B 194     397.742 375.745 410.645  1.00  0.00           C  
ATOM   3611  CG2 THR B 194     398.120 377.112 410.095  1.00  0.00           C  
ATOM   3612  OG1 THR B 194     398.193 375.549 411.975  1.00  0.00           O  
ATOM   3613  HN  THR B 194     395.801 376.379 412.451  1.00  0.00           H  
ATOM   3614  HO  THR B 194     399.194 375.354 411.938  1.00  0.00           H  
ATOM   3615  N   GLU B 195     395.337 373.572 411.755  1.00  0.00           N  
ATOM   3616  CA  GLU B 195     394.653 372.278 411.780  1.00  0.00           C  
ATOM   3617  C   GLU B 195     393.445 372.327 410.864  1.00  0.00           C  
ATOM   3618  O   GLU B 195     393.152 371.338 410.144  1.00  0.00           O  
ATOM   3619  CB  GLU B 195     394.202 371.899 413.208  1.00  0.00           C  
ATOM   3620  CG  GLU B 195     393.103 370.862 413.257  1.00  0.00           C  
ATOM   3621  CD  GLU B 195     392.834 370.398 414.685  1.00  0.00           C  
ATOM   3622  OE1 GLU B 195     391.907 369.629 414.893  1.00  0.00           O  
ATOM   3623  OE2 GLU B 195     393.689 370.715 415.540  1.00  0.00           O1-
ATOM   3624  HN  GLU B 195     395.300 374.146 412.573  1.00  0.00           H  
ATOM   3625  N   ARG B 196     392.761 373.462 410.803  1.00  0.00           N  
ATOM   3626  CA  ARG B 196     391.614 373.645 409.888  1.00  0.00           C  
ATOM   3627  C   ARG B 196     392.102 373.547 408.435  1.00  0.00           C  
ATOM   3628  O   ARG B 196     391.370 373.071 407.544  1.00  0.00           O  
ATOM   3629  CB  ARG B 196     391.016 375.037 410.120  1.00  0.00           C  
ATOM   3630  CG  ARG B 196     389.990 375.098 411.243  1.00  0.00           C  
ATOM   3631  CD  ARG B 196     388.684 374.475 410.828  1.00  0.00           C  
ATOM   3632  NE  ARG B 196     388.086 373.730 411.951  1.00  0.00           N  
ATOM   3633  CZ  ARG B 196     386.792 373.523 412.122  1.00  0.00           C  
ATOM   3634  NH1 ARG B 196     385.925 373.865 411.169  1.00  0.00           N1+
ATOM   3635  NH2 ARG B 196     386.340 372.998 413.269  1.00  0.00           N  
ATOM   3636  HN  ARG B 196     392.932 374.121 411.548  1.00  0.00           H  
ATOM   3637  HE  ARG B 196     388.708 373.499 412.708  1.00  0.00           H  
ATOM   3638 1HH1 ARG B 196     384.949 373.669 411.267  1.00  0.00           H  
ATOM   3639 2HH1 ARG B 196     386.243 374.316 410.315  1.00  0.00           H  
ATOM   3640 1HH2 ARG B 196     385.352 372.888 413.416  1.00  0.00           H  
ATOM   3641 2HH2 ARG B 196     387.012 372.510 413.831  1.00  0.00           H  
ATOM   3642  N   GLY B 197     393.262 374.109 408.154  1.00  0.00           N  
ATOM   3643  CA  GLY B 197     393.689 374.182 406.750  1.00  0.00           C  
ATOM   3644  C   GLY B 197     394.336 375.537 406.470  1.00  0.00           C  
ATOM   3645  O   GLY B 197     395.129 375.708 405.518  1.00  0.00           O  
ATOM   3646  HN  GLY B 197     393.909 374.377 408.850  1.00  0.00           H  
ATOM   3647  N   TYR B 198     393.726 376.562 407.080  1.00  0.00           N  
ATOM   3648  CA  TYR B 198     394.116 377.954 406.750  1.00  0.00           C  
ATOM   3649  C   TYR B 198     395.508 378.210 407.251  1.00  0.00           C  
ATOM   3650  O   TYR B 198     395.715 378.247 408.484  1.00  0.00           O  
ATOM   3651  CB  TYR B 198     393.079 378.918 407.336  1.00  0.00           C  
ATOM   3652  CG  TYR B 198     391.675 378.564 406.946  1.00  0.00           C  
ATOM   3653  CD1 TYR B 198     390.894 377.722 407.739  1.00  0.00           C  
ATOM   3654  CD2 TYR B 198     391.077 379.150 405.835  1.00  0.00           C  
ATOM   3655  CE1 TYR B 198     389.636 377.271 407.288  1.00  0.00           C  
ATOM   3656  CE2 TYR B 198     389.746 378.833 405.469  1.00  0.00           C  
ATOM   3657  CZ  TYR B 198     389.075 377.820 406.140  1.00  0.00           C  
ATOM   3658  OH  TYR B 198     387.878 377.344 405.676  1.00  0.00           O  
ATOM   3659  HN  TYR B 198     393.335 376.392 407.971  1.00  0.00           H  
ATOM   3660  HO  TYR B 198     387.500 376.672 406.311  1.00  0.00           H  
ATOM   3661  N   SER B 199     396.533 378.040 406.421  1.00  0.00           N  
ATOM   3662  CA  SER B 199     397.900 378.125 406.958  1.00  0.00           C  
ATOM   3663  C   SER B 199     398.376 379.565 407.129  1.00  0.00           C  
ATOM   3664  O   SER B 199     398.584 380.237 406.128  1.00  0.00           O  
ATOM   3665  CB  SER B 199     398.853 377.344 406.055  1.00  0.00           C  
ATOM   3666  OG  SER B 199     398.694 375.940 406.226  1.00  0.00           O  
ATOM   3667  HN  SER B 199     396.423 378.137 405.420  1.00  0.00           H  
ATOM   3668  HO  SER B 199     398.987 375.464 405.396  1.00  0.00           H  
ATOM   3669  N   PHE B 200     398.413 380.017 408.362  1.00  0.00           N  
ATOM   3670  CA  PHE B 200     399.084 381.299 408.618  1.00  0.00           C  
ATOM   3671  C   PHE B 200     400.439 381.067 409.204  1.00  0.00           C  
ATOM   3672  O   PHE B 200     400.647 380.200 410.046  1.00  0.00           O  
ATOM   3673  CB  PHE B 200     398.218 382.104 409.619  1.00  0.00           C  
ATOM   3674  CG  PHE B 200     396.814 382.458 409.119  1.00  0.00           C  
ATOM   3675  CD1 PHE B 200     395.715 381.665 409.473  1.00  0.00           C  
ATOM   3676  CD2 PHE B 200     396.570 383.691 408.557  1.00  0.00           C  
ATOM   3677  CE1 PHE B 200     394.434 382.080 409.167  1.00  0.00           C  
ATOM   3678  CE2 PHE B 200     395.276 384.119 408.264  1.00  0.00           C  
ATOM   3679  CZ  PHE B 200     394.214 383.240 408.447  1.00  0.00           C  
ATOM   3680  HN  PHE B 200     397.852 379.565 409.082  1.00  0.00           H  
ATOM   3681  N   VAL B 201     401.428 381.897 408.801  1.00  0.00           N  
ATOM   3682  CA  VAL B 201     402.759 381.836 409.363  1.00  0.00           C  
ATOM   3683  C   VAL B 201     403.284 383.203 409.827  1.00  0.00           C  
ATOM   3684  O   VAL B 201     403.894 383.362 410.889  1.00  0.00           O  
ATOM   3685  CB  VAL B 201     403.772 381.287 408.325  1.00  0.00           C  
ATOM   3686  CG1 VAL B 201     405.090 380.908 408.984  1.00  0.00           C  
ATOM   3687  CG2 VAL B 201     403.186 380.103 407.581  1.00  0.00           C  
ATOM   3688  HN  VAL B 201     401.270 382.434 407.959  1.00  0.00           H  
ATOM   3689  N   THR B 202     403.198 384.192 408.923  1.00  0.00           N  
ATOM   3690  CA  THR B 202     403.894 385.461 409.216  1.00  0.00           C  
ATOM   3691  C   THR B 202     403.296 386.133 410.449  1.00  0.00           C  
ATOM   3692  O   THR B 202     402.368 385.645 411.121  1.00  0.00           O  
ATOM   3693  CB  THR B 202     403.723 386.414 408.032  1.00  0.00           C  
ATOM   3694  CG2 THR B 202     403.625 385.620 406.726  1.00  0.00           C  
ATOM   3695  OG1 THR B 202     402.588 387.256 408.203  1.00  0.00           O  
ATOM   3696  HN  THR B 202     402.649 384.070 408.081  1.00  0.00           H  
ATOM   3697  HO  THR B 202     402.612 387.939 407.446  1.00  0.00           H  
ATOM   3698  N   THR B 203     403.943 387.244 410.876  1.00  0.00           N  
ATOM   3699  CA  THR B 203     403.406 388.000 412.000  1.00  0.00           C  
ATOM   3700  C   THR B 203     402.271 388.892 411.523  1.00  0.00           C  
ATOM   3701  O   THR B 203     401.257 389.099 412.207  1.00  0.00           O  
ATOM   3702  CB  THR B 203     404.480 388.831 412.708  1.00  0.00           C  
ATOM   3703  CG2 THR B 203     405.432 387.891 413.477  1.00  0.00           C  
ATOM   3704  OG1 THR B 203     405.237 389.563 411.768  1.00  0.00           O  
ATOM   3705  HN  THR B 203     404.712 387.561 410.315  1.00  0.00           H  
ATOM   3706  HO  THR B 203     405.969 390.002 412.256  1.00  0.00           H  
ATOM   3707  N   ALA B 204     402.295 389.270 410.229  1.00  0.00           N  
ATOM   3708  CA  ALA B 204     401.379 390.295 409.729  1.00  0.00           C  
ATOM   3709  C   ALA B 204     400.024 389.709 409.363  1.00  0.00           C  
ATOM   3710  O   ALA B 204     399.011 390.222 409.888  1.00  0.00           O  
ATOM   3711  CB  ALA B 204     401.953 390.991 408.496  1.00  0.00           C  
ATOM   3712  HN  ALA B 204     403.162 389.124 409.729  1.00  0.00           H  
ATOM   3713  N   GLU B 205     399.976 388.525 408.801  1.00  0.00           N  
ATOM   3714  CA  GLU B 205     398.694 387.854 408.521  1.00  0.00           C  
ATOM   3715  C   GLU B 205     398.096 387.256 409.778  1.00  0.00           C  
ATOM   3716  O   GLU B 205     396.912 386.951 409.814  1.00  0.00           O  
ATOM   3717  CB  GLU B 205     398.816 386.829 407.397  1.00  0.00           C  
ATOM   3718  CG  GLU B 205     399.902 385.791 407.605  1.00  0.00           C  
ATOM   3719  CD  GLU B 205     400.110 384.839 406.458  1.00  0.00           C  
ATOM   3720  OE1 GLU B 205     400.098 385.254 405.273  1.00  0.00           O  
ATOM   3721  OE2 GLU B 205     400.696 383.752 406.738  1.00  0.00           O1-
ATOM   3722  HN  GLU B 205     400.818 388.098 408.472  1.00  0.00           H  
ATOM   3723  N   ARG B 206     398.828 387.366 410.901  1.00  0.00           N  
ATOM   3724  CA  ARG B 206     398.315 386.841 412.134  1.00  0.00           C  
ATOM   3725  C   ARG B 206     397.461 387.854 412.891  1.00  0.00           C  
ATOM   3726  O   ARG B 206     396.753 387.427 413.806  1.00  0.00           O  
ATOM   3727  CB  ARG B 206     399.451 386.414 413.074  1.00  0.00           C  
ATOM   3728  CG  ARG B 206     399.207 385.034 413.672  1.00  0.00           C  
ATOM   3729  CD  ARG B 206     400.354 384.680 414.624  1.00  0.00           C  
ATOM   3730  NE  ARG B 206     401.611 384.741 413.867  1.00  0.00           N  
ATOM   3731  CZ  ARG B 206     402.832 384.534 414.392  1.00  0.00           C  
ATOM   3732  NH1 ARG B 206     402.942 384.216 415.686  1.00  0.00           N1+
ATOM   3733  NH2 ARG B 206     403.931 384.753 413.672  1.00  0.00           N  
ATOM   3734  HN  ARG B 206     399.719 387.817 410.840  1.00  0.00           H  
ATOM   3735  HE  ARG B 206     401.550 385.120 412.939  1.00  0.00           H  
ATOM   3736 1HH1 ARG B 206     403.833 384.314 416.150  1.00  0.00           H  
ATOM   3737 2HH1 ARG B 206     402.112 383.875 416.162  1.00  0.00           H  
ATOM   3738 1HH2 ARG B 206     404.797 384.814 414.124  1.00  0.00           H  
ATOM   3739 2HH2 ARG B 206     403.857 384.814 412.659  1.00  0.00           H  
ATOM   3740  N   GLU B 207     397.095 388.965 412.219  1.00  0.00           N  
ATOM   3741  CA  GLU B 207     396.118 389.868 412.781  1.00  0.00           C  
ATOM   3742  C   GLU B 207     394.702 389.539 412.317  1.00  0.00           C  
ATOM   3743  O   GLU B 207     393.738 389.746 413.086  1.00  0.00           O  
ATOM   3744  CB  GLU B 207     396.399 391.345 412.476  1.00  0.00           C  
ATOM   3745  CG  GLU B 207     397.839 391.797 412.671  1.00  0.00           C  
ATOM   3746  CD  GLU B 207     397.937 393.140 413.379  1.00  0.00           C  
ATOM   3747  OE1 GLU B 207     398.914 393.420 414.099  1.00  0.00           O  
ATOM   3748  OE2 GLU B 207     397.192 394.043 412.939  1.00  0.00           O1-
ATOM   3749  HN  GLU B 207     397.656 389.282 411.462  1.00  0.00           H  
ATOM   3750  N   ILE B 208     394.604 388.745 411.279  1.00  0.00           N  
ATOM   3751  CA  ILE B 208     393.323 388.062 410.986  1.00  0.00           C  
ATOM   3752  C   ILE B 208     392.981 387.085 412.134  1.00  0.00           C  
ATOM   3753  O   ILE B 208     391.821 386.902 412.488  1.00  0.00           O  
ATOM   3754  CB  ILE B 208     393.445 387.268 409.656  1.00  0.00           C  
ATOM   3755  CG1 ILE B 208     394.006 388.110 408.557  1.00  0.00           C  
ATOM   3756  CG2 ILE B 208     392.114 386.621 409.326  1.00  0.00           C  
ATOM   3757  CD1 ILE B 208     393.921 387.463 407.166  1.00  0.00           C  
ATOM   3758  HN  ILE B 208     395.398 388.477 410.730  1.00  0.00           H  
ATOM   3759  N   VAL B 209     394.019 386.316 412.561  1.00  0.00           N  
ATOM   3760  CA  VAL B 209     393.823 385.461 413.696  1.00  0.00           C  
ATOM   3761  C   VAL B 209     393.591 386.157 415.015  1.00  0.00           C  
ATOM   3762  O   VAL B 209     392.798 385.718 415.869  1.00  0.00           O  
ATOM   3763  CB  VAL B 209     395.032 384.509 413.855  1.00  0.00           C  
ATOM   3764  CG1 VAL B 209     394.800 383.362 414.819  1.00  0.00           C  
ATOM   3765  CG2 VAL B 209     395.520 384.021 412.500  1.00  0.00           C  
ATOM   3766  HN  VAL B 209     394.885 386.426 412.048  1.00  0.00           H  
ATOM   3767  N   ARG B 210     394.153 387.354 415.186  1.00  0.00           N  
ATOM   3768  CA  ARG B 210     393.848 388.098 416.431  1.00  0.00           C  
ATOM   3769  C   ARG B 210     392.456 388.647 416.479  1.00  0.00           C  
ATOM   3770  O   ARG B 210     391.919 388.977 417.566  1.00  0.00           O  
ATOM   3771  CB  ARG B 210     394.934 389.111 416.760  1.00  0.00           C  
ATOM   3772  CG  ARG B 210     396.252 388.525 417.188  1.00  0.00           C  
ATOM   3773  CD  ARG B 210     397.131 389.465 417.993  1.00  0.00           C  
ATOM   3774  NE  ARG B 210     397.510 390.637 417.200  1.00  0.00           N  
ATOM   3775  CZ  ARG B 210     397.864 391.797 417.749  1.00  0.00           C  
ATOM   3776  NH1 ARG B 210     397.852 391.968 419.067  1.00  0.00           N1+
ATOM   3777  NH2 ARG B 210     398.389 392.773 417.004  1.00  0.00           N  
ATOM   3778  HN  ARG B 210     394.861 387.695 414.563  1.00  0.00           H  
ATOM   3779  HE  ARG B 210     397.534 390.552 416.211  1.00  0.00           H  
ATOM   3780 1HH1 ARG B 210     397.852 392.920 419.409  1.00  0.00           H  
ATOM   3781 2HH1 ARG B 210     397.668 391.150 419.653  1.00  0.00           H  
ATOM   3782 1HH2 ARG B 210     398.535 393.677 417.358  1.00  0.00           H  
ATOM   3783 2HH2 ARG B 210     398.535 392.578 416.016  1.00  0.00           H  
ATOM   3784  N   ASP B 211     391.882 388.965 415.320  1.00  0.00           N  
ATOM   3785  CA  ASP B 211     390.503 389.465 415.210  1.00  0.00           C  
ATOM   3786  C   ASP B 211     389.539 388.330 415.417  1.00  0.00           C  
ATOM   3787  O   ASP B 211     388.525 388.489 416.125  1.00  0.00           O  
ATOM   3788  CB  ASP B 211     390.271 390.137 413.843  1.00  0.00           C  
ATOM   3789  CG  ASP B 211     389.148 391.150 413.806  1.00  0.00           C  
ATOM   3790  OD1 ASP B 211     388.904 391.882 414.783  1.00  0.00           O  
ATOM   3791  OD2 ASP B 211     388.660 391.406 412.659  1.00  0.00           O1-
ATOM   3792  HN  ASP B 211     392.432 388.928 414.490  1.00  0.00           H  
ATOM   3793  N   ILE B 212     389.856 387.122 414.905  1.00  0.00           N  
ATOM   3794  CA  ILE B 212     388.977 385.986 415.259  1.00  0.00           C  
ATOM   3795  C   ILE B 212     388.916 385.791 416.760  1.00  0.00           C  
ATOM   3796  O   ILE B 212     387.866 385.742 417.432  1.00  0.00           O  
ATOM   3797  CB  ILE B 212     389.453 384.692 414.563  1.00  0.00           C  
ATOM   3798  CG1 ILE B 212     389.355 384.778 413.074  1.00  0.00           C  
ATOM   3799  CG2 ILE B 212     388.708 383.472 415.088  1.00  0.00           C  
ATOM   3800  CD1 ILE B 212     390.234 383.789 412.317  1.00  0.00           C  
ATOM   3801  HN  ILE B 212     390.723 386.963 414.465  1.00  0.00           H  
ATOM   3802  N   LYS B 213     390.125 385.791 417.383  1.00  0.00           N  
ATOM   3803  CA  LYS B 213     390.222 385.742 418.835  1.00  0.00           C  
ATOM   3804  C   LYS B 213     389.478 386.853 419.543  1.00  0.00           C  
ATOM   3805  O   LYS B 213     388.721 386.584 420.496  1.00  0.00           O  
ATOM   3806  CB  LYS B 213     391.687 385.681 419.299  1.00  0.00           C  
ATOM   3807  CG  LYS B 213     392.029 386.487 420.520  1.00  0.00           C  
ATOM   3808  CD  LYS B 213     393.140 385.876 421.326  1.00  0.00           C  
ATOM   3809  CE  LYS B 213     393.762 386.841 422.314  1.00  0.00           C  
ATOM   3810  NZ  LYS B 213     394.299 388.098 421.692  1.00  0.00           N1+
ATOM   3811  HN  LYS B 213     390.942 385.767 416.809  1.00  0.00           H  
ATOM   3812  HZ1 LYS B 213     394.519 388.708 422.449  1.00  0.00           H  
ATOM   3813  HZ2 LYS B 213     395.129 387.830 421.204  1.00  0.00           H  
ATOM   3814  HZ3 LYS B 213     393.628 388.477 421.082  1.00  0.00           H  
ATOM   3815  N   GLU B 214     389.404 388.049 418.945  1.00  0.00           N  
ATOM   3816  CA  GLU B 214     388.635 389.136 419.507  1.00  0.00           C  
ATOM   3817  C   GLU B 214     387.146 388.953 419.385  1.00  0.00           C  
ATOM   3818  O   GLU B 214     386.414 388.965 420.361  1.00  0.00           O  
ATOM   3819  CB  GLU B 214     389.111 390.454 418.896  1.00  0.00           C  
ATOM   3820  CG  GLU B 214     388.782 391.687 419.727  1.00  0.00           C  
ATOM   3821  CD  GLU B 214     389.771 392.847 419.519  1.00  0.00           C  
ATOM   3822  OE1 GLU B 214     390.881 392.749 420.056  1.00  0.00           O  
ATOM   3823  OE2 GLU B 214     389.319 393.896 418.994  1.00  0.00           O1-
ATOM   3824  HN  GLU B 214     389.954 388.196 418.115  1.00  0.00           H  
ATOM   3825  N   LYS B 215     386.646 388.904 418.140  1.00  0.00           N  
ATOM   3826  CA  LYS B 215     385.217 389.062 417.871  1.00  0.00           C  
ATOM   3827  C   LYS B 215     384.570 387.805 417.310  1.00  0.00           C  
ATOM   3828  O   LYS B 215     383.398 387.781 416.833  1.00  0.00           O  
ATOM   3829  CB  LYS B 215     384.961 390.271 416.931  1.00  0.00           C  
ATOM   3830  CG  LYS B 215     385.791 390.234 415.686  1.00  0.00           C  
ATOM   3831  CD  LYS B 215     385.413 391.309 414.673  1.00  0.00           C  
ATOM   3832  CE  LYS B 215     385.425 392.725 415.271  1.00  0.00           C  
ATOM   3833  NZ  LYS B 215     386.377 393.640 414.612  1.00  0.00           N1+
ATOM   3834  HN  LYS B 215     387.292 388.904 417.371  1.00  0.00           H  
ATOM   3835  HZ1 LYS B 215     386.353 394.519 415.125  1.00  0.00           H  
ATOM   3836  HZ2 LYS B 215     387.280 393.237 414.587  1.00  0.00           H  
ATOM   3837  HZ3 LYS B 215     386.023 393.799 413.708  1.00  0.00           H  
ATOM   3838  N   LEU B 216     385.242 386.658 417.505  1.00  0.00           N  
ATOM   3839  CA  LEU B 216     384.546 385.388 417.297  1.00  0.00           C  
ATOM   3840  C   LEU B 216     384.729 384.399 418.445  1.00  0.00           C  
ATOM   3841  O   LEU B 216     383.862 383.533 418.665  1.00  0.00           O  
ATOM   3842  CB  LEU B 216     384.973 384.705 415.991  1.00  0.00           C  
ATOM   3843  CG  LEU B 216     383.936 384.802 414.893  1.00  0.00           C  
ATOM   3844  CD1 LEU B 216     384.180 383.911 413.708  1.00  0.00           C  
ATOM   3845  CD2 LEU B 216     382.556 384.399 415.381  1.00  0.00           C  
ATOM   3846  HN  LEU B 216     386.230 386.682 417.627  1.00  0.00           H  
ATOM   3847  N   CYS B 217     385.962 384.229 418.933  1.00  0.00           N  
ATOM   3848  CA  CYS B 217     386.267 383.105 419.849  1.00  0.00           C  
ATOM   3849  C   CYS B 217     385.559 383.325 421.155  1.00  0.00           C  
ATOM   3850  O   CYS B 217     385.706 384.351 421.802  1.00  0.00           O  
ATOM   3851  CB  CYS B 217     387.781 383.032 420.044  1.00  0.00           C  
ATOM   3852  SG  CYS B 217     388.599 381.738 419.080  1.00  0.00           S  
ATOM   3853  HN  CYS B 217     386.707 384.839 418.604  1.00  0.00           H  
ATOM   3854  HG1 CYS B 217     389.832 382.019 419.519  1.00  0.00           H  
ATOM   3855  N   TYR B 218     384.888 382.263 421.643  1.00  0.00           N  
ATOM   3856  CA  TYR B 218     384.131 382.361 422.900  1.00  0.00           C  
ATOM   3857  C   TYR B 218     384.570 381.213 423.853  1.00  0.00           C  
ATOM   3858  O   TYR B 218     385.400 380.383 423.474  1.00  0.00           O  
ATOM   3859  CB  TYR B 218     382.629 382.312 422.644  1.00  0.00           C  
ATOM   3860  CG  TYR B 218     382.117 380.945 422.229  1.00  0.00           C  
ATOM   3861  CD1 TYR B 218     381.372 380.176 423.132  1.00  0.00           C  
ATOM   3862  CD2 TYR B 218     382.227 380.505 420.911  1.00  0.00           C  
ATOM   3863  CE1 TYR B 218     380.896 378.918 422.778  1.00  0.00           C  
ATOM   3864  CE2 TYR B 218     381.787 379.199 420.569  1.00  0.00           C  
ATOM   3865  CZ  TYR B 218     381.018 378.479 421.472  1.00  0.00           C  
ATOM   3866  OH  TYR B 218     380.371 377.344 421.045  1.00  0.00           O  
ATOM   3867  HN  TYR B 218     384.595 381.543 420.996  1.00  0.00           H  
ATOM   3868  HO  TYR B 218     380.713 376.526 421.484  1.00  0.00           H  
ATOM   3869  N   VAL B 219     384.399 381.458 425.146  1.00  0.00           N  
ATOM   3870  CA  VAL B 219     384.973 380.530 426.123  1.00  0.00           C  
ATOM   3871  C   VAL B 219     383.911 379.529 426.538  1.00  0.00           C  
ATOM   3872  O   VAL B 219     382.776 379.895 426.868  1.00  0.00           O  
ATOM   3873  CB  VAL B 219     385.461 381.311 427.332  1.00  0.00           C  
ATOM   3874  CG1 VAL B 219     386.450 380.591 428.223  1.00  0.00           C  
ATOM   3875  CG2 VAL B 219     385.901 382.727 427.014  1.00  0.00           C  
ATOM   3876  HN  VAL B 219     383.801 382.178 425.476  1.00  0.00           H  
ATOM   3877  N   ALA B 220     384.216 378.235 426.270  1.00  0.00           N  
ATOM   3878  CA  ALA B 220     383.252 377.185 426.489  1.00  0.00           C  
ATOM   3879  C   ALA B 220     382.739 377.234 427.917  1.00  0.00           C  
ATOM   3880  O   ALA B 220     383.569 377.441 428.821  1.00  0.00           O  
ATOM   3881  CB  ALA B 220     383.875 375.806 426.221  1.00  0.00           C  
ATOM   3882  HN  ALA B 220     385.168 377.991 426.062  1.00  0.00           H  
ATOM   3883  N   LEU B 221     381.445 377.026 428.137  1.00  0.00           N  
ATOM   3884  CA  LEU B 221     380.969 376.965 429.517  1.00  0.00           C  
ATOM   3885  C   LEU B 221     380.884 375.562 430.078  1.00  0.00           C  
ATOM   3886  O   LEU B 221     381.580 375.256 431.067  1.00  0.00           O  
ATOM   3887  CB  LEU B 221     379.602 377.625 429.639  1.00  0.00           C  
ATOM   3888  CG  LEU B 221     379.529 379.016 429.028  1.00  0.00           C  
ATOM   3889  CD1 LEU B 221     378.088 379.529 428.870  1.00  0.00           C  
ATOM   3890  CD2 LEU B 221     380.164 380.066 429.907  1.00  0.00           C  
ATOM   3891  HN  LEU B 221     380.811 376.819 427.393  1.00  0.00           H  
ATOM   3892  N   ASP B 222     380.237 374.622 429.382  1.00  0.00           N  
ATOM   3893  CA  ASP B 222     380.518 373.218 429.602  1.00  0.00           C  
ATOM   3894  C   ASP B 222     381.165 372.583 428.369  1.00  0.00           C  
ATOM   3895  O   ASP B 222     380.664 372.827 427.258  1.00  0.00           O  
ATOM   3896  CB  ASP B 222     379.260 372.473 430.054  1.00  0.00           C  
ATOM   3897  CG  ASP B 222     379.456 371.106 430.664  1.00  0.00           C  
ATOM   3898  OD1 ASP B 222     379.724 370.117 429.956  1.00  0.00           O  
ATOM   3899  OD2 ASP B 222     379.321 371.008 431.885  1.00  0.00           O1-
ATOM   3900  HN  ASP B 222     379.407 374.878 428.870  1.00  0.00           H  
ATOM   3901  N   PHE B 223     382.458 372.253 428.528  1.00  0.00           N  
ATOM   3902  CA  PHE B 223     383.215 371.912 427.295  1.00  0.00           C  
ATOM   3903  C   PHE B 223     382.727 370.630 426.648  1.00  0.00           C  
ATOM   3904  O   PHE B 223     382.581 370.630 425.415  1.00  0.00           O  
ATOM   3905  CB  PHE B 223     384.717 371.790 427.612  1.00  0.00           C  
ATOM   3906  CG  PHE B 223     385.632 371.973 426.416  1.00  0.00           C  
ATOM   3907  CD1 PHE B 223     386.243 373.206 426.172  1.00  0.00           C  
ATOM   3908  CD2 PHE B 223     385.925 370.911 425.574  1.00  0.00           C  
ATOM   3909  CE1 PHE B 223     387.073 373.340 425.049  1.00  0.00           C  
ATOM   3910  CE2 PHE B 223     386.926 370.996 424.609  1.00  0.00           C  
ATOM   3911  CZ  PHE B 223     387.537 372.229 424.353  1.00  0.00           C  
ATOM   3912  HN  PHE B 223     382.861 372.083 429.419  1.00  0.00           H  
ATOM   3913  N   GLU B 224     382.214 369.739 427.466  1.00  0.00           N  
ATOM   3914  CA  GLU B 224     381.567 368.530 426.917  1.00  0.00           C  
ATOM   3915  C   GLU B 224     380.298 368.872 426.123  1.00  0.00           C  
ATOM   3916  O   GLU B 224     380.188 368.408 424.976  1.00  0.00           O  
ATOM   3917  CB  GLU B 224     381.213 367.566 428.040  1.00  0.00           C  
ATOM   3918  CG  GLU B 224     382.373 366.870 428.699  1.00  0.00           C  
ATOM   3919  CD  GLU B 224     381.970 365.686 429.565  1.00  0.00           C  
ATOM   3920  OE1 GLU B 224     382.849 364.990 430.090  1.00  0.00           O  
ATOM   3921  OE2 GLU B 224     380.737 365.613 429.834  1.00  0.00           O1-
ATOM   3922  HN  GLU B 224     381.970 369.983 428.418  1.00  0.00           H  
ATOM   3923  N   ASN B 225     379.431 369.702 426.685  1.00  0.00           N  
ATOM   3924  CA  ASN B 225     378.198 370.081 425.952  1.00  0.00           C  
ATOM   3925  C   ASN B 225     378.540 370.911 424.695  1.00  0.00           C  
ATOM   3926  O   ASN B 225     377.832 370.837 423.682  1.00  0.00           O  
ATOM   3927  CB  ASN B 225     377.258 370.911 426.843  1.00  0.00           C  
ATOM   3928  CG  ASN B 225     375.781 370.752 426.514  1.00  0.00           C  
ATOM   3929  ND2 ASN B 225     375.439 369.641 425.879  1.00  0.00           N  
ATOM   3930  OD1 ASN B 225     374.951 371.545 426.990  1.00  0.00           O  
ATOM   3931  HN  ASN B 225     379.688 370.178 427.551  1.00  0.00           H  
ATOM   3932 1HND ASN B 225     374.500 369.592 425.513  1.00  0.00           H  
ATOM   3933 2HND ASN B 225     376.099 368.945 425.647  1.00  0.00           H  
ATOM   3934  N   GLU B 226     379.651 371.631 424.731  1.00  0.00           N  
ATOM   3935  CA  GLU B 226     380.042 372.473 423.572  1.00  0.00           C  
ATOM   3936  C   GLU B 226     380.493 371.619 422.424  1.00  0.00           C  
ATOM   3937  O   GLU B 226     379.956 371.631 421.301  1.00  0.00           O  
ATOM   3938  CB  GLU B 226     381.079 373.523 423.999  1.00  0.00           C  
ATOM   3939  CG  GLU B 226     380.664 374.963 423.865  1.00  0.00           C  
ATOM   3940  CD  GLU B 226     379.529 375.342 424.817  1.00  0.00           C  
ATOM   3941  OE1 GLU B 226     379.822 375.757 425.940  1.00  0.00           O  
ATOM   3942  OE2 GLU B 226     378.357 375.293 424.365  1.00  0.00           O1-
ATOM   3943  HN  GLU B 226     380.090 371.814 425.635  1.00  0.00           H  
ATOM   3944  N   MET B 227     381.409 370.679 422.717  1.00  0.00           N  
ATOM   3945  CA  MET B 227     381.775 369.641 421.753  1.00  0.00           C  
ATOM   3946  C   MET B 227     380.530 368.884 421.265  1.00  0.00           C  
ATOM   3947  O   MET B 227     380.396 368.530 420.081  1.00  0.00           O  
ATOM   3948  CB  MET B 227     382.666 368.604 422.473  1.00  0.00           C  
ATOM   3949  CG  MET B 227     384.143 368.860 422.241  1.00  0.00           C  
ATOM   3950  SD  MET B 227     385.107 367.444 422.864  1.00  0.00           S  
ATOM   3951  CE  MET B 227     385.010 367.603 424.609  1.00  0.00           C  
ATOM   3952  HN  MET B 227     381.812 370.667 423.608  1.00  0.00           H  
ATOM   3953  N   ALA B 228     379.626 368.555 422.205  1.00  0.00           N  
ATOM   3954  CA  ALA B 228     378.467 367.773 421.863  1.00  0.00           C  
ATOM   3955  C   ALA B 228     377.612 368.469 420.825  1.00  0.00           C  
ATOM   3956  O   ALA B 228     377.148 367.871 419.849  1.00  0.00           O  
ATOM   3957  CB  ALA B 228     377.637 367.395 423.096  1.00  0.00           C  
ATOM   3958  HN  ALA B 228     379.932 368.530 423.169  1.00  0.00           H  
ATOM   3959  N   THR B 229     377.295 369.751 421.094  1.00  0.00           N  
ATOM   3960  CA  THR B 229     376.453 370.496 420.129  1.00  0.00           C  
ATOM   3961  C   THR B 229     377.173 370.642 418.811  1.00  0.00           C  
ATOM   3962  O   THR B 229     376.611 370.325 417.737  1.00  0.00           O  
ATOM   3963  CB  THR B 229     376.135 371.863 420.752  1.00  0.00           C  
ATOM   3964  CG2 THR B 229     375.232 372.656 419.800  1.00  0.00           C  
ATOM   3965  OG1 THR B 229     375.476 371.692 421.973  1.00  0.00           O  
ATOM   3966  HN  THR B 229     377.429 370.105 422.034  1.00  0.00           H  
ATOM   3967  HO  THR B 229     374.915 372.485 422.229  1.00  0.00           H  
ATOM   3968  N   ALA B 230     378.467 371.008 418.823  1.00  0.00           N  
ATOM   3969  CA  ALA B 230     379.199 371.069 417.603  1.00  0.00           C  
ATOM   3970  C   ALA B 230     379.272 369.714 416.858  1.00  0.00           C  
ATOM   3971  O   ALA B 230     379.309 369.775 415.637  1.00  0.00           O  
ATOM   3972  CB  ALA B 230     380.615 371.606 417.834  1.00  0.00           C  
ATOM   3973  HN  ALA B 230     378.882 371.289 419.690  1.00  0.00           H  
ATOM   3974  N   ALA B 231     379.138 368.628 417.578  1.00  0.00           N  
ATOM   3975  CA  ALA B 231     379.102 367.322 416.907  1.00  0.00           C  
ATOM   3976  C   ALA B 231     377.747 367.139 416.199  1.00  0.00           C  
ATOM   3977  O   ALA B 231     377.661 366.663 415.051  1.00  0.00           O  
ATOM   3978  CB  ALA B 231     379.370 366.162 417.871  1.00  0.00           C  
ATOM   3979  HN  ALA B 231     379.370 368.640 418.555  1.00  0.00           H  
ATOM   3980  N   SER B 232     376.685 367.542 416.870  1.00  0.00           N  
ATOM   3981  CA  SER B 232     375.342 367.639 416.235  1.00  0.00           C  
ATOM   3982  C   SER B 232     375.403 368.689 415.125  1.00  0.00           C  
ATOM   3983  O   SER B 232     376.416 369.421 415.063  1.00  0.00           O  
ATOM   3984  CB  SER B 232     374.280 367.981 417.285  1.00  0.00           C  
ATOM   3985  OG  SER B 232     374.060 369.373 417.322  1.00  0.00           O  
ATOM   3986  HN  SER B 232     376.709 367.737 417.871  1.00  0.00           H  
ATOM   3987  HO  SER B 232     373.303 369.580 417.957  1.00  0.00           H  
ATOM   3988  N   SER B 233     374.414 368.787 414.282  1.00  0.00           N  
ATOM   3989  CA  SER B 233     374.438 369.714 413.147  1.00  0.00           C  
ATOM   3990  C   SER B 233     373.596 370.947 413.416  1.00  0.00           C  
ATOM   3991  O   SER B 233     373.401 371.838 412.573  1.00  0.00           O  
ATOM   3992  CB  SER B 233     373.962 369.019 411.853  1.00  0.00           C  
ATOM   3993  OG  SER B 233     372.705 368.396 412.061  1.00  0.00           O  
ATOM   3994  HN  SER B 233     373.669 368.103 414.270  1.00  0.00           H  
ATOM   3995  HO  SER B 233     372.437 368.030 411.169  1.00  0.00           H  
ATOM   3996  N   SER B 234     373.071 371.057 414.661  1.00  0.00           N  
ATOM   3997  CA  SER B 234     372.607 372.375 415.137  1.00  0.00           C  
ATOM   3998  C   SER B 234     373.816 373.315 415.234  1.00  0.00           C  
ATOM   3999  O   SER B 234     374.670 373.035 416.089  1.00  0.00           O  
ATOM   4000  CB  SER B 234     371.924 372.241 416.504  1.00  0.00           C  
ATOM   4001  OG  SER B 234     371.509 373.511 417.017  1.00  0.00           O  
ATOM   4002  HN  SER B 234     373.157 370.300 415.295  1.00  0.00           H  
ATOM   4003  HO  SER B 234     370.691 373.413 417.603  1.00  0.00           H  
ATOM   4004  N   SER B 235     374.207 373.877 414.087  1.00  0.00           N  
ATOM   4005  CA  SER B 235     375.598 374.365 413.904  1.00  0.00           C  
ATOM   4006  C   SER B 235     375.964 375.330 415.027  1.00  0.00           C  
ATOM   4007  O   SER B 235     375.208 376.270 415.308  1.00  0.00           O  
ATOM   4008  CB  SER B 235     375.671 375.110 412.561  1.00  0.00           C  
ATOM   4009  OG  SER B 235     376.990 375.134 412.048  1.00  0.00           O  
ATOM   4010  HN  SER B 235     373.486 374.182 413.440  1.00  0.00           H  
ATOM   4011  HO  SER B 235     376.917 375.488 411.108  1.00  0.00           H  
ATOM   4012  N   LEU B 236     377.148 375.134 415.637  1.00  0.00           N  
ATOM   4013  CA  LEU B 236     377.795 376.294 416.309  1.00  0.00           C  
ATOM   4014  C   LEU B 236     378.784 377.014 415.417  1.00  0.00           C  
ATOM   4015  O   LEU B 236     379.456 377.979 415.820  1.00  0.00           O  
ATOM   4016  CB  LEU B 236     378.430 375.781 417.615  1.00  0.00           C  
ATOM   4017  CG  LEU B 236     377.405 375.671 418.738  1.00  0.00           C  
ATOM   4018  CD1 LEU B 236     377.905 374.707 419.812  1.00  0.00           C  
ATOM   4019  CD2 LEU B 236     377.332 377.014 419.458  1.00  0.00           C  
ATOM   4020  HN  LEU B 236     377.686 374.353 415.308  1.00  0.00           H  
ATOM   4021  N   GLU B 237     378.979 376.501 414.197  1.00  0.00           N  
ATOM   4022  CA  GLU B 237     380.103 376.965 413.354  1.00  0.00           C  
ATOM   4023  C   GLU B 237     379.773 378.357 412.769  1.00  0.00           C  
ATOM   4024  O   GLU B 237     378.589 378.748 412.683  1.00  0.00           O  
ATOM   4025  CB  GLU B 237     380.237 375.977 412.170  1.00  0.00           C  
ATOM   4026  CG  GLU B 237     381.580 375.940 411.499  1.00  0.00           C  
ATOM   4027  CD  GLU B 237     382.068 374.500 411.230  1.00  0.00           C  
ATOM   4028  OE1 GLU B 237     383.130 374.341 410.608  1.00  0.00           O  
ATOM   4029  OE2 GLU B 237     381.360 373.560 411.621  1.00  0.00           O1-
ATOM   4030  HN  GLU B 237     378.406 375.757 413.867  1.00  0.00           H  
ATOM   4031  N   LYS B 238     380.811 379.175 412.732  1.00  0.00           N  
ATOM   4032  CA  LYS B 238     380.615 380.603 412.451  1.00  0.00           C  
ATOM   4033  C   LYS B 238     381.543 381.055 411.292  1.00  0.00           C  
ATOM   4034  O   LYS B 238     382.678 380.652 411.169  1.00  0.00           O  
ATOM   4035  CB  LYS B 238     380.908 381.433 413.708  1.00  0.00           C  
ATOM   4036  CG  LYS B 238     379.626 381.946 414.355  1.00  0.00           C  
ATOM   4037  CD  LYS B 238     378.735 382.715 413.403  1.00  0.00           C  
ATOM   4038  CE  LYS B 238     377.600 383.459 414.087  1.00  0.00           C  
ATOM   4039  NZ  LYS B 238     376.978 384.485 413.196  1.00  0.00           N1+
ATOM   4040  HN  LYS B 238     381.702 378.845 413.062  1.00  0.00           H  
ATOM   4041  HZ1 LYS B 238     376.221 384.888 413.684  1.00  0.00           H  
ATOM   4042  HZ2 LYS B 238     377.661 385.156 412.939  1.00  0.00           H  
ATOM   4043  HZ3 LYS B 238     376.660 383.972 412.390  1.00  0.00           H  
ATOM   4044  N   SER B 239     380.908 381.726 410.339  1.00  0.00           N  
ATOM   4045  CA  SER B 239     381.592 382.068 409.082  1.00  0.00           C  
ATOM   4046  C   SER B 239     382.349 383.386 409.253  1.00  0.00           C  
ATOM   4047  O   SER B 239     381.775 384.387 409.631  1.00  0.00           O  
ATOM   4048  CB  SER B 239     380.603 382.166 407.922  1.00  0.00           C  
ATOM   4049  OG  SER B 239     379.724 383.264 408.118  1.00  0.00           O  
ATOM   4050  HN  SER B 239     379.907 381.921 410.425  1.00  0.00           H  
ATOM   4051  HO  SER B 239     379.004 383.252 407.410  1.00  0.00           H  
ATOM   4052  N   TYR B 240     383.655 383.301 409.033  1.00  0.00           N  
ATOM   4053  CA  TYR B 240     384.521 384.473 409.302  1.00  0.00           C  
ATOM   4054  C   TYR B 240     385.144 385.010 407.983  1.00  0.00           C  
ATOM   4055  O   TYR B 240     385.742 384.302 407.202  1.00  0.00           O  
ATOM   4056  CB  TYR B 240     385.620 384.082 410.291  1.00  0.00           C  
ATOM   4057  CG  TYR B 240     386.548 385.254 410.596  1.00  0.00           C  
ATOM   4058  CD1 TYR B 240     386.133 386.218 411.511  1.00  0.00           C  
ATOM   4059  CD2 TYR B 240     387.646 385.522 409.802  1.00  0.00           C  
ATOM   4060  CE1 TYR B 240     386.865 387.390 411.707  1.00  0.00           C  
ATOM   4061  CE2 TYR B 240     388.452 386.658 410.071  1.00  0.00           C  
ATOM   4062  CZ  TYR B 240     387.976 387.646 410.925  1.00  0.00           C  
ATOM   4063  OH  TYR B 240     388.745 388.782 411.157  1.00  0.00           O  
ATOM   4064  HN  TYR B 240     384.119 382.422 408.813  1.00  0.00           H  
ATOM   4065  HO  TYR B 240     388.416 389.233 412.000  1.00  0.00           H  
ATOM   4066  N   GLU B 241     385.132 386.365 407.922  1.00  0.00           N  
ATOM   4067  CA  GLU B 241     385.547 386.963 406.653  1.00  0.00           C  
ATOM   4068  C   GLU B 241     387.073 386.902 406.519  1.00  0.00           C  
ATOM   4069  O   GLU B 241     387.842 387.598 407.202  1.00  0.00           O  
ATOM   4070  CB  GLU B 241     385.156 388.464 406.604  1.00  0.00           C  
ATOM   4071  CG  GLU B 241     383.655 388.708 406.555  1.00  0.00           C  
ATOM   4072  CD  GLU B 241     383.264 389.929 407.385  1.00  0.00           C  
ATOM   4073  OE1 GLU B 241     382.593 389.734 408.411  1.00  0.00           O  
ATOM   4074  OE2 GLU B 241     383.655 391.028 406.970  1.00  0.00           O1-
ATOM   4075  HN  GLU B 241     384.595 386.853 408.618  1.00  0.00           H  
ATOM   4076  N   LEU B 242     387.512 386.169 405.493  1.00  0.00           N  
ATOM   4077  CA  LEU B 242     388.904 386.243 405.042  1.00  0.00           C  
ATOM   4078  C   LEU B 242     389.026 387.195 403.882  1.00  0.00           C  
ATOM   4079  O   LEU B 242     388.232 387.122 402.930  1.00  0.00           O  
ATOM   4080  CB  LEU B 242     389.417 384.839 404.663  1.00  0.00           C  
ATOM   4081  CG  LEU B 242     390.894 384.619 404.919  1.00  0.00           C  
ATOM   4082  CD1 LEU B 242     391.333 384.961 406.323  1.00  0.00           C  
ATOM   4083  CD2 LEU B 242     391.309 383.179 404.749  1.00  0.00           C  
ATOM   4084  HN  LEU B 242     386.890 385.486 405.066  1.00  0.00           H  
ATOM   4085  N   PRO B 243     390.039 388.037 403.857  1.00  0.00           N  
ATOM   4086  CA  PRO B 243     389.990 389.270 403.064  1.00  0.00           C  
ATOM   4087  C   PRO B 243     389.636 389.001 401.636  1.00  0.00           C  
ATOM   4088  O   PRO B 243     388.940 389.832 400.989  1.00  0.00           O  
ATOM   4089  CB  PRO B 243     391.394 389.844 403.284  1.00  0.00           C  
ATOM   4090  CG  PRO B 243     391.602 389.539 404.736  1.00  0.00           C  
ATOM   4091  CD  PRO B 243     391.113 388.123 404.907  1.00  0.00           C  
ATOM   4092  N   ASP B 244     390.125 387.878 401.062  1.00  0.00           N  
ATOM   4093  CA  ASP B 244     390.051 387.683 399.609  1.00  0.00           C  
ATOM   4094  C   ASP B 244     388.623 387.256 399.182  1.00  0.00           C  
ATOM   4095  O   ASP B 244     388.379 387.231 398.010  1.00  0.00           O  
ATOM   4096  CB  ASP B 244     391.089 386.682 399.133  1.00  0.00           C  
ATOM   4097  CG  ASP B 244     390.955 385.291 399.731  1.00  0.00           C  
ATOM   4098  OD1 ASP B 244     390.344 385.181 400.818  1.00  0.00           O  
ATOM   4099  OD2 ASP B 244     391.846 384.460 399.414  1.00  0.00           O1-
ATOM   4100  HN  ASP B 244     390.833 387.390 401.575  1.00  0.00           H  
ATOM   4101  N   GLY B 245     387.866 386.719 400.159  1.00  0.00           N  
ATOM   4102  CA  GLY B 245     386.572 386.121 399.792  1.00  0.00           C  
ATOM   4103  C   GLY B 245     386.597 384.656 400.195  1.00  0.00           C  
ATOM   4104  O   GLY B 245     385.718 383.923 399.768  1.00  0.00           O  
ATOM   4105  HN  GLY B 245     388.098 386.963 401.099  1.00  0.00           H  
ATOM   4106  N   GLN B 246     387.524 384.290 401.074  1.00  0.00           N  
ATOM   4107  CA  GLN B 246     387.439 382.983 401.709  1.00  0.00           C  
ATOM   4108  C   GLN B 246     386.682 382.959 403.015  1.00  0.00           C  
ATOM   4109  O   GLN B 246     386.438 384.058 403.540  1.00  0.00           O  
ATOM   4110  CB  GLN B 246     388.855 382.422 401.953  1.00  0.00           C  
ATOM   4111  CG  GLN B 246     388.904 380.994 402.454  1.00  0.00           C  
ATOM   4112  CD  GLN B 246     388.660 379.993 401.318  1.00  0.00           C  
ATOM   4113  NE2 GLN B 246     388.599 378.699 401.672  1.00  0.00           N  
ATOM   4114  OE1 GLN B 246     389.038 380.334 400.183  1.00  0.00           O  
ATOM   4115  HN  GLN B 246     388.257 384.912 401.270  1.00  0.00           H  
ATOM   4116 1HNE GLN B 246     388.818 378.015 400.989  1.00  0.00           H  
ATOM   4117 2HNE GLN B 246     388.550 378.479 402.649  1.00  0.00           H  
ATOM   4118  N   VAL B 247     385.913 381.873 403.259  1.00  0.00           N  
ATOM   4119  CA  VAL B 247     385.083 381.860 404.492  1.00  0.00           C  
ATOM   4120  C   VAL B 247     385.681 380.884 405.481  1.00  0.00           C  
ATOM   4121  O   VAL B 247     385.815 379.675 405.176  1.00  0.00           O  
ATOM   4122  CB  VAL B 247     383.667 381.421 404.102  1.00  0.00           C  
ATOM   4123  CG1 VAL B 247     382.751 381.226 405.298  1.00  0.00           C  
ATOM   4124  CG2 VAL B 247     383.020 382.349 403.088  1.00  0.00           C  
ATOM   4125  HN  VAL B 247     386.145 380.994 402.881  1.00  0.00           H  
ATOM   4126  N   ILE B 248     386.316 381.409 406.519  1.00  0.00           N  
ATOM   4127  CA  ILE B 248     386.877 380.566 407.556  1.00  0.00           C  
ATOM   4128  C   ILE B 248     385.779 379.968 408.447  1.00  0.00           C  
ATOM   4129  O   ILE B 248     385.059 380.701 409.082  1.00  0.00           O  
ATOM   4130  CB  ILE B 248     387.866 381.299 408.435  1.00  0.00           C  
ATOM   4131  CG1 ILE B 248     388.696 382.361 407.727  1.00  0.00           C  
ATOM   4132  CG2 ILE B 248     388.745 380.347 409.253  1.00  0.00           C  
ATOM   4133  CD1 ILE B 248     389.893 382.825 408.545  1.00  0.00           C  
ATOM   4134  HN  ILE B 248     386.279 382.410 406.653  1.00  0.00           H  
ATOM   4135  N   THR B 249     385.437 378.699 408.191  1.00  0.00           N  
ATOM   4136  CA  THR B 249     384.338 378.088 408.899  1.00  0.00           C  
ATOM   4137  C   THR B 249     384.778 377.515 410.242  1.00  0.00           C  
ATOM   4138  O   THR B 249     385.522 376.538 410.266  1.00  0.00           O  
ATOM   4139  CB  THR B 249     383.618 377.014 408.044  1.00  0.00           C  
ATOM   4140  CG2 THR B 249     383.203 377.551 406.702  1.00  0.00           C  
ATOM   4141  OG1 THR B 249     384.473 375.891 407.886  1.00  0.00           O  
ATOM   4142  HN  THR B 249     385.999 378.101 407.605  1.00  0.00           H  
ATOM   4143  HO  THR B 249     384.204 375.330 407.092  1.00  0.00           H  
ATOM   4144  N   ILE B 250     384.460 378.198 411.340  1.00  0.00           N  
ATOM   4145  CA  ILE B 250     385.156 377.979 412.598  1.00  0.00           C  
ATOM   4146  C   ILE B 250     384.241 377.258 413.586  1.00  0.00           C  
ATOM   4147  O   ILE B 250     383.264 377.820 414.062  1.00  0.00           O  
ATOM   4148  CB  ILE B 250     385.657 379.309 413.196  1.00  0.00           C  
ATOM   4149  CG1 ILE B 250     386.182 380.249 412.122  1.00  0.00           C  
ATOM   4150  CG2 ILE B 250     386.694 379.041 414.294  1.00  0.00           C  
ATOM   4151  CD1 ILE B 250     386.938 381.433 412.695  1.00  0.00           C  
ATOM   4152  HN  ILE B 250     383.801 378.943 411.304  1.00  0.00           H  
ATOM   4153  N   GLY B 251     384.656 376.074 414.001  1.00  0.00           N  
ATOM   4154  CA  GLY B 251     383.728 375.232 414.771  1.00  0.00           C  
ATOM   4155  C   GLY B 251     384.326 374.902 416.162  1.00  0.00           C  
ATOM   4156  O   GLY B 251     384.155 375.635 417.114  1.00  0.00           O  
ATOM   4157  HN  GLY B 251     385.547 375.708 413.696  1.00  0.00           H  
ATOM   4158  N   ASN B 252     384.912 373.718 416.260  1.00  0.00           N  
ATOM   4159  CA  ASN B 252     385.535 373.303 417.493  1.00  0.00           C  
ATOM   4160  C   ASN B 252     386.475 374.341 418.103  1.00  0.00           C  
ATOM   4161  O   ASN B 252     386.572 374.500 419.324  1.00  0.00           O  
ATOM   4162  CB  ASN B 252     386.267 371.973 417.310  1.00  0.00           C  
ATOM   4163  CG  ASN B 252     385.547 370.740 417.834  1.00  0.00           C  
ATOM   4164  ND2 ASN B 252     384.229 370.776 417.786  1.00  0.00           N  
ATOM   4165  OD1 ASN B 252     386.169 369.751 418.225  1.00  0.00           O  
ATOM   4166  HN  ASN B 252     384.875 373.096 415.454  1.00  0.00           H  
ATOM   4167 1HND ASN B 252     383.740 369.910 417.969  1.00  0.00           H  
ATOM   4168 2HND ASN B 252     383.752 371.631 417.773  1.00  0.00           H  
ATOM   4169  N   GLU B 253     387.292 374.939 417.236  1.00  0.00           N  
ATOM   4170  CA  GLU B 253     388.367 375.842 417.688  1.00  0.00           C  
ATOM   4171  C   GLU B 253     387.842 377.148 418.262  1.00  0.00           C  
ATOM   4172  O   GLU B 253     388.550 377.771 419.031  1.00  0.00           O  
ATOM   4173  CB  GLU B 253     389.331 376.123 416.516  1.00  0.00           C  
ATOM   4174  CG  GLU B 253     389.075 375.293 415.283  1.00  0.00           C  
ATOM   4175  CD  GLU B 253     389.636 373.877 415.466  1.00  0.00           C  
ATOM   4176  OE1 GLU B 253     390.601 373.669 416.199  1.00  0.00           O  
ATOM   4177  OE2 GLU B 253     389.026 372.949 414.856  1.00  0.00           O1-
ATOM   4178  HN  GLU B 253     387.048 374.866 416.248  1.00  0.00           H  
ATOM   4179  N   ARG B 254     386.548 377.393 418.030  1.00  0.00           N  
ATOM   4180  CA  ARG B 254     386.023 378.711 418.457  1.00  0.00           C  
ATOM   4181  C   ARG B 254     385.803 378.699 419.971  1.00  0.00           C  
ATOM   4182  O   ARG B 254     385.913 379.736 420.593  1.00  0.00           O  
ATOM   4183  CB  ARG B 254     384.692 378.979 417.749  1.00  0.00           C  
ATOM   4184  CG  ARG B 254     384.485 380.432 417.358  1.00  0.00           C  
ATOM   4185  CD  ARG B 254     383.496 380.652 416.223  1.00  0.00           C  
ATOM   4186  NE  ARG B 254     382.214 380.042 416.577  1.00  0.00           N  
ATOM   4187  CZ  ARG B 254     381.238 380.652 417.261  1.00  0.00           C  
ATOM   4188  NH1 ARG B 254     381.421 381.921 417.627  1.00  0.00           N1+
ATOM   4189  NH2 ARG B 254     380.139 380.017 417.603  1.00  0.00           N  
ATOM   4190  HN  ARG B 254     386.096 376.953 417.273  1.00  0.00           H  
ATOM   4191  HE  ARG B 254     382.080 379.053 416.370  1.00  0.00           H  
ATOM   4192 1HH1 ARG B 254     380.847 382.349 418.359  1.00  0.00           H  
ATOM   4193 2HH1 ARG B 254     382.214 382.434 417.273  1.00  0.00           H  
ATOM   4194 1HH2 ARG B 254     379.382 380.530 418.042  1.00  0.00           H  
ATOM   4195 2HH2 ARG B 254     379.956 379.102 417.224  1.00  0.00           H  
ATOM   4196  N   PHE B 255     385.779 377.502 420.569  1.00  0.00           N  
ATOM   4197  CA  PHE B 255     385.889 377.441 422.034  1.00  0.00           C  
ATOM   4198  C   PHE B 255     387.146 376.746 422.510  1.00  0.00           C  
ATOM   4199  O   PHE B 255     387.524 376.965 423.682  1.00  0.00           O  
ATOM   4200  CB  PHE B 255     384.668 376.770 422.632  1.00  0.00           C  
ATOM   4201  CG  PHE B 255     384.265 375.452 421.985  1.00  0.00           C  
ATOM   4202  CD1 PHE B 255     385.010 374.292 422.205  1.00  0.00           C  
ATOM   4203  CD2 PHE B 255     383.130 375.391 421.216  1.00  0.00           C  
ATOM   4204  CE1 PHE B 255     384.521 373.071 421.729  1.00  0.00           C  
ATOM   4205  CE2 PHE B 255     382.727 374.194 420.605  1.00  0.00           C  
ATOM   4206  CZ  PHE B 255     383.459 373.022 420.825  1.00  0.00           C  
ATOM   4207  HN  PHE B 255     385.486 376.697 420.056  1.00  0.00           H  
ATOM   4208  N   ARG B 256     387.781 375.940 421.704  1.00  0.00           N  
ATOM   4209  CA  ARG B 256     389.062 375.354 422.046  1.00  0.00           C  
ATOM   4210  C   ARG B 256     390.088 376.416 422.461  1.00  0.00           C  
ATOM   4211  O   ARG B 256     390.564 376.428 423.608  1.00  0.00           O  
ATOM   4212  CB  ARG B 256     389.624 374.463 420.947  1.00  0.00           C  
ATOM   4213  CG  ARG B 256     390.515 373.340 421.411  1.00  0.00           C  
ATOM   4214  CD  ARG B 256     391.467 372.852 420.349  1.00  0.00           C  
ATOM   4215  NE  ARG B 256     390.808 372.388 419.141  1.00  0.00           N  
ATOM   4216  CZ  ARG B 256     391.333 371.533 418.262  1.00  0.00           C  
ATOM   4217  NH1 ARG B 256     392.615 371.155 418.372  1.00  0.00           N1+
ATOM   4218  NH2 ARG B 256     390.588 371.033 417.273  1.00  0.00           N  
ATOM   4219  HN  ARG B 256     387.354 375.708 420.837  1.00  0.00           H  
ATOM   4220  HE  ARG B 256     389.868 372.705 418.982  1.00  0.00           H  
ATOM   4221 1HH1 ARG B 256     393.091 370.691 417.603  1.00  0.00           H  
ATOM   4222 2HH1 ARG B 256     393.188 371.594 419.080  1.00  0.00           H  
ATOM   4223 1HH2 ARG B 256     390.906 370.239 416.760  1.00  0.00           H  
ATOM   4224 2HH2 ARG B 256     389.771 371.545 416.980  1.00  0.00           H  
ATOM   4225  N   CYS B 257     390.149 377.515 421.692  1.00  0.00           N  
ATOM   4226  CA  CYS B 257     391.174 378.528 421.875  1.00  0.00           C  
ATOM   4227  C   CYS B 257     391.455 378.894 423.315  1.00  0.00           C  
ATOM   4228  O   CYS B 257     392.566 378.577 423.779  1.00  0.00           O  
ATOM   4229  CB  CYS B 257     390.930 379.761 420.996  1.00  0.00           C  
ATOM   4230  SG  CYS B 257     392.175 381.067 421.265  1.00  0.00           S  
ATOM   4231  HN  CYS B 257     389.563 377.515 420.862  1.00  0.00           H  
ATOM   4232  HG1 CYS B 257     391.821 381.775 420.154  1.00  0.00           H  
ATOM   4233  N   PRO B 258     390.552 379.553 424.023  1.00  0.00           N  
ATOM   4234  CA  PRO B 258     390.955 380.310 425.208  1.00  0.00           C  
ATOM   4235  C   PRO B 258     390.979 379.407 426.465  1.00  0.00           C  
ATOM   4236  O   PRO B 258     391.675 379.822 427.393  1.00  0.00           O  
ATOM   4237  CB  PRO B 258     389.905 381.409 425.317  1.00  0.00           C  
ATOM   4238  CG  PRO B 258     388.696 380.664 424.878  1.00  0.00           C  
ATOM   4239  CD  PRO B 258     389.111 379.822 423.706  1.00  0.00           C  
ATOM   4240  N   GLU B 259     390.857 378.101 426.184  1.00  0.00           N  
ATOM   4241  CA  GLU B 259     391.113 377.136 427.283  1.00  0.00           C  
ATOM   4242  C   GLU B 259     392.566 376.660 427.209  1.00  0.00           C  
ATOM   4243  O   GLU B 259     392.993 375.989 428.174  1.00  0.00           O  
ATOM   4244  CB  GLU B 259     390.161 375.952 427.100  1.00  0.00           C  
ATOM   4245  CG  GLU B 259     389.575 375.427 428.394  1.00  0.00           C  
ATOM   4246  CD  GLU B 259     389.539 373.901 428.503  1.00  0.00           C  
ATOM   4247  OE1 GLU B 259     390.308 373.218 427.820  1.00  0.00           O  
ATOM   4248  OE2 GLU B 259     388.831 373.413 429.407  1.00  0.00           O1-
ATOM   4249  HN  GLU B 259     390.161 377.808 425.513  1.00  0.00           H  
ATOM   4250  N   THR B 260     393.433 377.466 426.538  1.00  0.00           N  
ATOM   4251  CA  THR B 260     394.849 377.527 426.892  1.00  0.00           C  
ATOM   4252  C   THR B 260     395.142 378.198 428.198  1.00  0.00           C  
ATOM   4253  O   THR B 260     395.898 377.637 429.028  1.00  0.00           O  
ATOM   4254  CB  THR B 260     395.667 378.174 425.757  1.00  0.00           C  
ATOM   4255  CG2 THR B 260     396.704 379.163 426.270  1.00  0.00           C  
ATOM   4256  OG1 THR B 260     396.240 377.148 424.963  1.00  0.00           O  
ATOM   4257  HN  THR B 260     393.103 378.088 425.842  1.00  0.00           H  
ATOM   4258  HO  THR B 260     396.899 377.576 424.316  1.00  0.00           H  
ATOM   4259  N   LEU B 261     394.336 379.211 428.540  1.00  0.00           N  
ATOM   4260  CA  LEU B 261     394.458 379.797 429.883  1.00  0.00           C  
ATOM   4261  C   LEU B 261     394.177 378.809 430.994  1.00  0.00           C  
ATOM   4262  O   LEU B 261     394.690 379.053 432.104  1.00  0.00           O  
ATOM   4263  CB  LEU B 261     393.567 381.030 430.066  1.00  0.00           C  
ATOM   4264  CG  LEU B 261     393.909 382.153 429.126  1.00  0.00           C  
ATOM   4265  CD1 LEU B 261     392.859 383.252 429.126  1.00  0.00           C  
ATOM   4266  CD2 LEU B 261     395.178 382.886 429.541  1.00  0.00           C  
ATOM   4267  HN  LEU B 261     393.750 379.675 427.856  1.00  0.00           H  
ATOM   4268  N   PHE B 262     393.225 377.893 430.798  1.00  0.00           N  
ATOM   4269  CA  PHE B 262     392.737 377.100 431.946  1.00  0.00           C  
ATOM   4270  C   PHE B 262     393.384 375.732 432.043  1.00  0.00           C  
ATOM   4271  O   PHE B 262     393.713 375.330 433.167  1.00  0.00           O  
ATOM   4272  CB  PHE B 262     391.211 376.978 431.824  1.00  0.00           C  
ATOM   4273  CG  PHE B 262     390.442 378.296 431.873  1.00  0.00           C  
ATOM   4274  CD1 PHE B 262     389.526 378.625 430.884  1.00  0.00           C  
ATOM   4275  CD2 PHE B 262     390.869 379.309 432.739  1.00  0.00           C  
ATOM   4276  CE1 PHE B 262     388.940 379.895 430.872  1.00  0.00           C  
ATOM   4277  CE2 PHE B 262     390.125 380.481 432.861  1.00  0.00           C  
ATOM   4278  CZ  PHE B 262     389.185 380.811 431.885  1.00  0.00           C  
ATOM   4279  HN  PHE B 262     393.030 377.600 429.858  1.00  0.00           H  
ATOM   4280  N   GLN B 263     393.433 374.963 430.945  1.00  0.00           N  
ATOM   4281  CA  GLN B 263     394.128 373.669 431.030  1.00  0.00           C  
ATOM   4282  C   GLN B 263     395.569 373.743 430.505  1.00  0.00           C  
ATOM   4283  O   GLN B 263     395.728 373.743 429.272  1.00  0.00           O  
ATOM   4284  CB  GLN B 263     393.359 372.607 430.225  1.00  0.00           C  
ATOM   4285  CG  GLN B 263     392.004 372.229 430.798  1.00  0.00           C  
ATOM   4286  CD  GLN B 263     391.589 370.776 430.530  1.00  0.00           C  
ATOM   4287  NE2 GLN B 263     390.930 370.544 429.407  1.00  0.00           N  
ATOM   4288  OE1 GLN B 263     391.724 369.910 431.409  1.00  0.00           O  
ATOM   4289  HN  GLN B 263     393.188 375.342 430.054  1.00  0.00           H  
ATOM   4290 1HNE GLN B 263     390.417 369.702 429.297  1.00  0.00           H  
ATOM   4291 2HNE GLN B 263     390.991 371.228 428.687  1.00  0.00           H  
ATOM   4292  N   PRO B 264     396.521 373.315 431.348  1.00  0.00           N  
ATOM   4293  CA  PRO B 264     397.900 373.230 430.933  1.00  0.00           C  
ATOM   4294  C   PRO B 264     398.108 372.290 429.736  1.00  0.00           C  
ATOM   4295  O   PRO B 264     398.914 372.534 428.821  1.00  0.00           O  
ATOM   4296  CB  PRO B 264     398.633 372.693 432.153  1.00  0.00           C  
ATOM   4297  CG  PRO B 264     397.754 373.071 433.289  1.00  0.00           C  
ATOM   4298  CD  PRO B 264     396.362 372.864 432.764  1.00  0.00           C  
ATOM   4299  N   SER B 265     397.229 371.277 429.639  1.00  0.00           N  
ATOM   4300  CA  SER B 265     397.400 370.288 428.589  1.00  0.00           C  
ATOM   4301  C   SER B 265     397.034 370.874 427.246  1.00  0.00           C  
ATOM   4302  O   SER B 265     397.668 370.667 426.196  1.00  0.00           O  
ATOM   4303  CB  SER B 265     396.619 369.006 428.894  1.00  0.00           C  
ATOM   4304  OG  SER B 265     396.777 368.066 427.844  1.00  0.00           O  
ATOM   4305  HN  SER B 265     396.533 371.106 430.347  1.00  0.00           H  
ATOM   4306  HO  SER B 265     396.045 367.395 427.905  1.00  0.00           H  
ATOM   4307  N   PHE B 266     396.094 371.826 427.258  1.00  0.00           N  
ATOM   4308  CA  PHE B 266     395.691 372.498 426.050  1.00  0.00           C  
ATOM   4309  C   PHE B 266     396.619 373.621 425.659  1.00  0.00           C  
ATOM   4310  O   PHE B 266     396.277 374.426 424.768  1.00  0.00           O  
ATOM   4311  CB  PHE B 266     394.238 372.937 426.147  1.00  0.00           C  
ATOM   4312  CG  PHE B 266     393.262 371.826 425.830  1.00  0.00           C  
ATOM   4313  CD1 PHE B 266     393.042 370.825 426.782  1.00  0.00           C  
ATOM   4314  CD2 PHE B 266     392.908 371.558 424.512  1.00  0.00           C  
ATOM   4315  CE1 PHE B 266     392.297 369.690 426.465  1.00  0.00           C  
ATOM   4316  CE2 PHE B 266     392.102 370.459 424.207  1.00  0.00           C  
ATOM   4317  CZ  PHE B 266     391.748 369.543 425.183  1.00  0.00           C  
ATOM   4318  HN  PHE B 266     395.752 372.168 428.137  1.00  0.00           H  
ATOM   4319  N   ILE B 267     397.876 373.621 426.099  1.00  0.00           N  
ATOM   4320  CA  ILE B 267     398.901 374.438 425.452  1.00  0.00           C  
ATOM   4321  C   ILE B 267     400.049 373.547 424.951  1.00  0.00           C  
ATOM   4322  O   ILE B 267     400.525 373.682 423.804  1.00  0.00           O  
ATOM   4323  CB  ILE B 267     399.426 375.537 426.392  1.00  0.00           C  
ATOM   4324  CG1 ILE B 267     398.499 375.830 427.563  1.00  0.00           C  
ATOM   4325  CG2 ILE B 267     399.829 376.782 425.610  1.00  0.00           C  
ATOM   4326  CD1 ILE B 267     399.207 376.624 428.638  1.00  0.00           C  
ATOM   4327  HN  ILE B 267     398.132 372.949 426.807  1.00  0.00           H  
ATOM   4328  N   GLY B 268     400.720 372.925 425.891  1.00  0.00           N  
ATOM   4329  CA  GLY B 268     401.892 372.083 425.586  1.00  0.00           C  
ATOM   4330  C   GLY B 268     403.088 372.595 426.367  1.00  0.00           C  
ATOM   4331  O   GLY B 268     404.187 371.997 426.343  1.00  0.00           O  
ATOM   4332  HN  GLY B 268     400.269 372.754 426.770  1.00  0.00           H  
ATOM   4333  N   MET B 269     402.844 373.486 427.368  1.00  0.00           N  
ATOM   4334  CA  MET B 269     403.882 373.779 428.320  1.00  0.00           C  
ATOM   4335  C   MET B 269     403.296 373.987 429.712  1.00  0.00           C  
ATOM   4336  O   MET B 269     402.112 374.365 429.761  1.00  0.00           O  
ATOM   4337  CB  MET B 269     404.700 375.000 427.905  1.00  0.00           C  
ATOM   4338  CG  MET B 269     403.906 376.160 427.356  1.00  0.00           C  
ATOM   4339  SD  MET B 269     404.968 377.612 427.075  1.00  0.00           S  
ATOM   4340  CE  MET B 269     405.566 377.209 425.403  1.00  0.00           C  
ATOM   4341  HN  MET B 269     401.990 373.999 427.368  1.00  0.00           H  
ATOM   4342  N   GLU B 270     403.955 373.560 430.774  1.00  0.00           N  
ATOM   4343  CA  GLU B 270     403.284 373.254 432.031  1.00  0.00           C  
ATOM   4344  C   GLU B 270     403.113 374.463 432.947  1.00  0.00           C  
ATOM   4345  O   GLU B 270     404.102 374.890 433.582  1.00  0.00           O  
ATOM   4346  CB  GLU B 270     403.967 372.095 432.764  1.00  0.00           C  
ATOM   4347  CG  GLU B 270     403.076 371.362 433.752  1.00  0.00           C  
ATOM   4348  CD  GLU B 270     403.821 370.776 434.949  1.00  0.00           C  
ATOM   4349  OE1 GLU B 270     404.614 371.484 435.571  1.00  0.00           O  
ATOM   4350  OE2 GLU B 270     403.503 369.629 435.303  1.00  0.00           O1-
ATOM   4351  HN  GLU B 270     404.895 373.242 430.640  1.00  0.00           H  
ATOM   4352  N   SER B 271     401.953 375.122 432.910  1.00  0.00           N  
ATOM   4353  CA  SER B 271     401.746 376.306 433.789  1.00  0.00           C  
ATOM   4354  C   SER B 271     400.549 376.025 434.692  1.00  0.00           C  
ATOM   4355  O   SER B 271     400.195 374.878 434.998  1.00  0.00           O  
ATOM   4356  CB  SER B 271     401.440 377.515 432.886  1.00  0.00           C  
ATOM   4357  OG  SER B 271     402.588 377.966 432.202  1.00  0.00           O  
ATOM   4358  HN  SER B 271     401.135 374.670 432.532  1.00  0.00           H  
ATOM   4359  HO  SER B 271     402.441 378.809 431.702  1.00  0.00           H  
ATOM   4360  N   ALA B 272     400.256 377.051 435.535  1.00  0.00           N  
ATOM   4361  CA  ALA B 272     398.999 376.978 436.292  1.00  0.00           C  
ATOM   4362  C   ALA B 272     397.839 377.527 435.498  1.00  0.00           C  
ATOM   4363  O   ALA B 272     397.961 378.650 434.961  1.00  0.00           O  
ATOM   4364  CB  ALA B 272     399.146 377.747 437.610  1.00  0.00           C  
ATOM   4365  HN  ALA B 272     400.610 377.966 435.364  1.00  0.00           H  
ATOM   4366  N   GLY B 273     396.643 376.978 435.706  1.00  0.00           N  
ATOM   4367  CA  GLY B 273     395.447 377.563 435.059  1.00  0.00           C  
ATOM   4368  C   GLY B 273     394.995 378.796 435.815  1.00  0.00           C  
ATOM   4369  O   GLY B 273     395.337 379.065 436.975  1.00  0.00           O  
ATOM   4370  HN  GLY B 273     396.521 376.282 436.426  1.00  0.00           H  
ATOM   4371  N   ILE B 274     394.275 379.675 435.095  1.00  0.00           N  
ATOM   4372  CA  ILE B 274     394.043 381.042 435.596  1.00  0.00           C  
ATOM   4373  C   ILE B 274     393.359 381.042 436.938  1.00  0.00           C  
ATOM   4374  O   ILE B 274     393.933 381.616 437.878  1.00  0.00           O  
ATOM   4375  CB  ILE B 274     393.225 381.824 434.583  1.00  0.00           C  
ATOM   4376  CG1 ILE B 274     393.909 382.190 433.276  1.00  0.00           C  
ATOM   4377  CG2 ILE B 274     392.639 383.081 435.242  1.00  0.00           C  
ATOM   4378  CD1 ILE B 274     395.056 383.179 433.435  1.00  0.00           C  
ATOM   4379  HN  ILE B 274     394.006 379.382 434.167  1.00  0.00           H  
ATOM   4380  N   HIS B 275     392.456 380.103 437.158  1.00  0.00           N  
ATOM   4381  CA  HIS B 275     391.736 380.029 438.452  1.00  0.00           C  
ATOM   4382  C   HIS B 275     392.639 379.468 439.514  1.00  0.00           C  
ATOM   4383  O   HIS B 275     392.456 379.773 440.723  1.00  0.00           O  
ATOM   4384  CB  HIS B 275     390.442 379.248 438.281  1.00  0.00           C  
ATOM   4385  CG  HIS B 275     390.491 378.076 437.305  1.00  0.00           C  
ATOM   4386  CD2 HIS B 275     390.100 378.003 436.011  1.00  0.00           C  
ATOM   4387  ND1 HIS B 275     391.260 376.953 437.549  1.00  0.00           N  
ATOM   4388  CE1 HIS B 275     391.174 376.160 436.499  1.00  0.00           C  
ATOM   4389  NE2 HIS B 275     390.564 376.807 435.522  1.00  0.00           N  
ATOM   4390  HN  HIS B 275     392.053 379.602 436.377  1.00  0.00           H  
ATOM   4391  HD1 HIS B 275     391.785 376.709 438.367  1.00  0.00           H  
ATOM   4392  N   GLU B 276     393.530 378.540 439.172  1.00  0.00           N  
ATOM   4393  CA  GLU B 276     394.360 377.930 440.234  1.00  0.00           C  
ATOM   4394  C   GLU B 276     395.349 379.016 440.723  1.00  0.00           C  
ATOM   4395  O   GLU B 276     395.813 378.906 441.858  1.00  0.00           O  
ATOM   4396  CB  GLU B 276     395.190 376.782 439.600  1.00  0.00           C  
ATOM   4397  CG  GLU B 276     394.324 375.623 439.111  1.00  0.00           C  
ATOM   4398  CD  GLU B 276     395.142 374.634 438.269  1.00  0.00           C  
ATOM   4399  OE1 GLU B 276     395.422 373.547 438.818  1.00  0.00           O  
ATOM   4400  OE2 GLU B 276     395.251 374.878 437.061  1.00  0.00           O1-
ATOM   4401  HN  GLU B 276     393.823 378.467 438.220  1.00  0.00           H  
ATOM   4402  N   THR B 277     395.837 379.810 439.807  1.00  0.00           N  
ATOM   4403  CA  THR B 277     396.863 380.798 440.161  1.00  0.00           C  
ATOM   4404  C   THR B 277     396.301 381.812 441.187  1.00  0.00           C  
ATOM   4405  O   THR B 277     396.838 381.885 442.310  1.00  0.00           O  
ATOM   4406  CB  THR B 277     397.363 381.531 438.916  1.00  0.00           C  
ATOM   4407  CG2 THR B 277     398.669 382.275 439.233  1.00  0.00           C  
ATOM   4408  OG1 THR B 277     397.559 380.664 437.817  1.00  0.00           O  
ATOM   4409  HN  THR B 277     395.325 379.858 438.928  1.00  0.00           H  
ATOM   4410  HO  THR B 277     397.913 381.189 437.048  1.00  0.00           H  
ATOM   4411  N   THR B 278     395.044 382.190 440.955  1.00  0.00           N  
ATOM   4412  CA  THR B 278     394.312 382.935 441.956  1.00  0.00           C  
ATOM   4413  C   THR B 278     394.141 382.141 443.237  1.00  0.00           C  
ATOM   4414  O   THR B 278     394.434 382.593 444.360  1.00  0.00           O  
ATOM   4415  CB  THR B 278     392.969 383.447 441.431  1.00  0.00           C  
ATOM   4416  CG2 THR B 278     392.236 384.302 442.468  1.00  0.00           C  
ATOM   4417  OG1 THR B 278     393.140 384.204 440.247  1.00  0.00           O  
ATOM   4418  HN  THR B 278     394.653 382.117 440.015  1.00  0.00           H  
ATOM   4419  HO  THR B 278     392.371 384.802 440.076  1.00  0.00           H  
ATOM   4420  N   TYR B 279     393.652 380.920 443.103  1.00  0.00           N  
ATOM   4421  CA  TYR B 279     393.530 380.042 444.263  1.00  0.00           C  
ATOM   4422  C   TYR B 279     394.763 380.005 445.117  1.00  0.00           C  
ATOM   4423  O   TYR B 279     394.666 380.188 446.326  1.00  0.00           O  
ATOM   4424  CB  TYR B 279     393.066 378.638 443.860  1.00  0.00           C  
ATOM   4425  CG  TYR B 279     392.456 377.832 444.995  1.00  0.00           C  
ATOM   4426  CD1 TYR B 279     391.089 377.917 445.276  1.00  0.00           C  
ATOM   4427  CD2 TYR B 279     393.201 376.892 445.703  1.00  0.00           C  
ATOM   4428  CE1 TYR B 279     390.503 377.075 446.216  1.00  0.00           C  
ATOM   4429  CE2 TYR B 279     392.664 376.282 446.851  1.00  0.00           C  
ATOM   4430  CZ  TYR B 279     391.296 376.331 447.083  1.00  0.00           C  
ATOM   4431  OH  TYR B 279     390.735 375.757 448.193  1.00  0.00           O  
ATOM   4432  HN  TYR B 279     393.176 380.652 442.249  1.00  0.00           H  
ATOM   4433  HO  TYR B 279     390.002 375.159 447.888  1.00  0.00           H  
ATOM   4434  N   ASN B 280     395.959 379.871 444.543  1.00  0.00           N  
ATOM   4435  CA  ASN B 280     397.144 379.712 445.349  1.00  0.00           C  
ATOM   4436  C   ASN B 280     397.546 381.018 446.008  1.00  0.00           C  
ATOM   4437  O   ASN B 280     398.035 381.030 447.156  1.00  0.00           O  
ATOM   4438  CB  ASN B 280     398.279 379.065 444.580  1.00  0.00           C  
ATOM   4439  CG  ASN B 280     399.341 378.394 445.435  1.00  0.00           C  
ATOM   4440  ND2 ASN B 280     400.610 378.503 445.081  1.00  0.00           N  
ATOM   4441  OD1 ASN B 280     398.999 377.661 446.362  1.00  0.00           O  
ATOM   4442  HN  ASN B 280     396.045 379.858 443.555  1.00  0.00           H  
ATOM   4443 1HND ASN B 280     401.318 378.369 445.752  1.00  0.00           H  
ATOM   4444 2HND ASN B 280     400.793 378.784 444.141  1.00  0.00           H  
ATOM   4445  N   SER B 281     397.266 382.166 445.349  1.00  0.00           N  
ATOM   4446  CA  SER B 281     397.473 383.435 446.069  1.00  0.00           C  
ATOM   4447  C   SER B 281     396.606 383.435 447.351  1.00  0.00           C  
ATOM   4448  O   SER B 281     397.119 383.594 448.462  1.00  0.00           O  
ATOM   4449  CB  SER B 281     397.107 384.595 445.154  1.00  0.00           C  
ATOM   4450  OG  SER B 281     398.047 384.705 444.092  1.00  0.00           O  
ATOM   4451  HN  SER B 281     396.960 382.153 444.409  1.00  0.00           H  
ATOM   4452  HO  SER B 281     397.949 385.583 443.616  1.00  0.00           H  
ATOM   4453  N   ILE B 282     395.312 383.142 447.144  1.00  0.00           N  
ATOM   4454  CA  ILE B 282     394.397 383.093 448.291  1.00  0.00           C  
ATOM   4455  C   ILE B 282     394.897 382.214 449.414  1.00  0.00           C  
ATOM   4456  O   ILE B 282     394.751 382.581 450.574  1.00  0.00           O  
ATOM   4457  CB  ILE B 282     392.993 382.654 447.791  1.00  0.00           C  
ATOM   4458  CG1 ILE B 282     392.224 383.777 447.107  1.00  0.00           C  
ATOM   4459  CG2 ILE B 282     392.163 381.995 448.877  1.00  0.00           C  
ATOM   4460  CD1 ILE B 282     391.821 384.827 448.132  1.00  0.00           C  
ATOM   4461  HN  ILE B 282     395.032 382.690 446.289  1.00  0.00           H  
ATOM   4462  N   MET B 283     395.349 381.030 449.084  1.00  0.00           N  
ATOM   4463  CA  MET B 283     395.801 380.090 450.146  1.00  0.00           C  
ATOM   4464  C   MET B 283     397.046 380.591 450.818  1.00  0.00           C  
ATOM   4465  O   MET B 283     397.266 380.298 452.002  1.00  0.00           O  
ATOM   4466  CB  MET B 283     396.069 378.723 449.487  1.00  0.00           C  
ATOM   4467  CG  MET B 283     396.118 377.612 450.525  1.00  0.00           C  
ATOM   4468  SD  MET B 283     394.458 377.014 450.928  1.00  0.00           S  
ATOM   4469  CE  MET B 283     394.568 375.305 450.305  1.00  0.00           C  
ATOM   4470  HN  MET B 283     395.239 380.664 448.157  1.00  0.00           H  
ATOM   4471  N   LYS B 284     397.949 381.201 450.024  1.00  0.00           N  
ATOM   4472  CA  LYS B 284     399.219 381.653 450.598  1.00  0.00           C  
ATOM   4473  C   LYS B 284     398.950 382.642 451.709  1.00  0.00           C  
ATOM   4474  O   LYS B 284     399.341 382.446 452.881  1.00  0.00           O  
ATOM   4475  CB  LYS B 284     400.134 382.214 449.524  1.00  0.00           C  
ATOM   4476  CG  LYS B 284     401.453 382.751 450.049  1.00  0.00           C  
ATOM   4477  CD  LYS B 284     402.441 382.922 448.889  1.00  0.00           C  
ATOM   4478  CE  LYS B 284     403.894 382.825 449.365  1.00  0.00           C  
ATOM   4479  NZ  LYS B 284     404.858 383.008 448.230  1.00  0.00           N1+
ATOM   4480  HN  LYS B 284     397.754 381.287 449.048  1.00  0.00           H  
ATOM   4481  HZ1 LYS B 284     405.762 383.081 448.657  1.00  0.00           H  
ATOM   4482  HZ2 LYS B 284     404.749 382.214 447.656  1.00  0.00           H  
ATOM   4483  HZ3 LYS B 284     404.578 383.850 447.778  1.00  0.00           H  
ATOM   4484  N   CYS B 285     398.254 383.752 451.392  1.00  0.00           N  
ATOM   4485  CA  CYS B 285     398.132 384.851 452.380  1.00  0.00           C  
ATOM   4486  C   CYS B 285     397.473 384.363 453.687  1.00  0.00           C  
ATOM   4487  O   CYS B 285     396.436 383.679 453.638  1.00  0.00           O  
ATOM   4488  CB  CYS B 285     397.266 385.974 451.782  1.00  0.00           C  
ATOM   4489  SG  CYS B 285     398.059 386.951 450.513  1.00  0.00           S  
ATOM   4490  HN  CYS B 285     397.864 383.850 450.476  1.00  0.00           H  
ATOM   4491  HG1 CYS B 285     397.058 387.854 450.427  1.00  0.00           H  
ATOM   4492  N   ASP B 286     397.791 385.059 454.773  1.00  0.00           N  
ATOM   4493  CA  ASP B 286     397.241 384.668 456.067  1.00  0.00           C  
ATOM   4494  C   ASP B 286     395.728 384.863 456.116  1.00  0.00           C  
ATOM   4495  O   ASP B 286     395.178 385.657 455.322  1.00  0.00           O  
ATOM   4496  CB  ASP B 286     397.864 385.535 457.153  1.00  0.00           C  
ATOM   4497  CG  ASP B 286     399.341 385.242 457.422  1.00  0.00           C  
ATOM   4498  OD1 ASP B 286     399.866 384.216 456.921  1.00  0.00           O  
ATOM   4499  OD2 ASP B 286     400.024 386.169 457.922  1.00  0.00           O1-
ATOM   4500  HN  ASP B 286     398.499 385.779 454.675  1.00  0.00           H  
ATOM   4501  N   ILE B 287     395.020 384.070 456.921  1.00  0.00           N  
ATOM   4502  CA  ILE B 287     393.579 384.009 456.873  1.00  0.00           C  
ATOM   4503  C   ILE B 287     392.859 385.315 457.043  1.00  0.00           C  
ATOM   4504  O   ILE B 287     391.992 385.632 456.201  1.00  0.00           O  
ATOM   4505  CB  ILE B 287     393.042 382.996 457.898  1.00  0.00           C  
ATOM   4506  CG1 ILE B 287     391.565 382.739 457.751  1.00  0.00           C  
ATOM   4507  CG2 ILE B 287     393.335 383.435 459.338  1.00  0.00           C  
ATOM   4508  CD1 ILE B 287     390.979 381.775 458.752  1.00  0.00           C  
ATOM   4509  HN  ILE B 287     395.496 383.655 457.703  1.00  0.00           H  
ATOM   4510  N   ASP B 288     393.506 386.255 457.715  1.00  0.00           N  
ATOM   4511  CA  ASP B 288     393.054 387.671 457.751  1.00  0.00           C  
ATOM   4512  C   ASP B 288     392.749 388.196 456.348  1.00  0.00           C  
ATOM   4513  O   ASP B 288     391.626 388.623 456.018  1.00  0.00           O  
ATOM   4514  CB  ASP B 288     394.104 388.550 458.435  1.00  0.00           C  
ATOM   4515  CG  ASP B 288     393.542 389.697 459.253  1.00  0.00           C  
ATOM   4516  OD1 ASP B 288     393.042 390.662 458.630  1.00  0.00           O  
ATOM   4517  OD2 ASP B 288     393.408 389.575 460.486  1.00  0.00           O1-
ATOM   4518  HN  ASP B 288     394.299 386.060 458.313  1.00  0.00           H  
ATOM   4519  N   ILE B 289     393.774 388.147 455.469  1.00  0.00           N  
ATOM   4520  CA  ILE B 289     393.665 388.806 454.175  1.00  0.00           C  
ATOM   4521  C   ILE B 289     392.896 387.939 453.186  1.00  0.00           C  
ATOM   4522  O   ILE B 289     391.907 388.342 452.588  1.00  0.00           O  
ATOM   4523  CB  ILE B 289     395.093 389.087 453.650  1.00  0.00           C  
ATOM   4524  CG1 ILE B 289     395.740 390.210 454.419  1.00  0.00           C  
ATOM   4525  CG2 ILE B 289     395.093 389.380 452.148  1.00  0.00           C  
ATOM   4526  CD1 ILE B 289     396.973 390.759 453.723  1.00  0.00           C  
ATOM   4527  HN  ILE B 289     394.604 387.720 455.835  1.00  0.00           H  
ATOM   4528  N   ARG B 290     393.152 386.609 453.296  1.00  0.00           N  
ATOM   4529  CA  ARG B 290     392.395 385.620 452.551  1.00  0.00           C  
ATOM   4530  C   ARG B 290     390.906 385.901 452.527  1.00  0.00           C  
ATOM   4531  O   ARG B 290     390.308 385.925 451.453  1.00  0.00           O  
ATOM   4532  CB  ARG B 290     392.688 384.229 453.101  1.00  0.00           C  
ATOM   4533  CG  ARG B 290     391.785 383.130 452.551  1.00  0.00           C  
ATOM   4534  CD  ARG B 290     392.310 381.750 452.844  1.00  0.00           C  
ATOM   4535  NE  ARG B 290     392.273 381.372 454.260  1.00  0.00           N  
ATOM   4536  CZ  ARG B 290     393.188 380.554 454.785  1.00  0.00           C  
ATOM   4537  NH1 ARG B 290     394.177 380.029 454.041  1.00  0.00           N1+
ATOM   4538  NH2 ARG B 290     393.079 380.127 456.042  1.00  0.00           N  
ATOM   4539  HN  ARG B 290     393.799 386.304 453.979  1.00  0.00           H  
ATOM   4540  HE  ARG B 290     391.565 381.738 454.846  1.00  0.00           H  
ATOM   4541 1HH1 ARG B 290     394.556 379.150 454.309  1.00  0.00           H  
ATOM   4542 2HH1 ARG B 290     394.385 380.481 453.149  1.00  0.00           H  
ATOM   4543 1HH2 ARG B 290     393.542 379.297 456.348  1.00  0.00           H  
ATOM   4544 2HH2 ARG B 290     392.432 380.591 456.665  1.00  0.00           H  
ATOM   4545  N   LYS B 291     390.295 386.084 453.723  1.00  0.00           N  
ATOM   4546  CA  LYS B 291     388.831 386.121 453.760  1.00  0.00           C  
ATOM   4547  C   LYS B 291     388.257 387.366 453.088  1.00  0.00           C  
ATOM   4548  O   LYS B 291     387.231 387.244 452.417  1.00  0.00           O  
ATOM   4549  CB  LYS B 291     388.379 386.108 455.225  1.00  0.00           C  
ATOM   4550  CG  LYS B 291     388.721 384.802 455.896  1.00  0.00           C  
ATOM   4551  CD  LYS B 291     388.025 383.582 455.334  1.00  0.00           C  
ATOM   4552  CE  LYS B 291     386.499 383.716 455.322  1.00  0.00           C  
ATOM   4553  NZ  LYS B 291     385.950 384.119 456.641  1.00  0.00           N1+
ATOM   4554  HN  LYS B 291     390.820 385.815 454.553  1.00  0.00           H  
ATOM   4555  HZ1 LYS B 291     384.973 384.058 456.567  1.00  0.00           H  
ATOM   4556  HZ2 LYS B 291     386.316 383.496 457.312  1.00  0.00           H  
ATOM   4557  HZ3 LYS B 291     386.255 385.046 456.812  1.00  0.00           H  
ATOM   4558  N   ASP B 292     388.989 388.464 453.101  1.00  0.00           N  
ATOM   4559  CA  ASP B 292     388.477 389.709 452.515  1.00  0.00           C  
ATOM   4560  C   ASP B 292     388.721 389.612 450.989  1.00  0.00           C  
ATOM   4561  O   ASP B 292     388.159 390.369 450.183  1.00  0.00           O  
ATOM   4562  CB  ASP B 292     389.209 390.930 453.088  1.00  0.00           C  
ATOM   4563  CG  ASP B 292     388.232 391.931 453.687  1.00  0.00           C  
ATOM   4564  OD1 ASP B 292     387.073 391.980 453.247  1.00  0.00           O  
ATOM   4565  OD2 ASP B 292     388.538 392.444 454.785  1.00  0.00           O1-
ATOM   4566  HN  ASP B 292     389.746 388.513 453.723  1.00  0.00           H  
ATOM   4567  N   LEU B 293     389.722 388.806 450.610  1.00  0.00           N  
ATOM   4568  CA  LEU B 293     390.088 388.611 449.219  1.00  0.00           C  
ATOM   4569  C   LEU B 293     389.001 387.817 448.474  1.00  0.00           C  
ATOM   4570  O   LEU B 293     388.623 388.135 447.351  1.00  0.00           O  
ATOM   4571  CB  LEU B 293     391.443 387.927 449.072  1.00  0.00           C  
ATOM   4572  CG  LEU B 293     392.603 388.855 449.304  1.00  0.00           C  
ATOM   4573  CD1 LEU B 293     393.848 388.538 448.462  1.00  0.00           C  
ATOM   4574  CD2 LEU B 293     392.249 390.259 448.816  1.00  0.00           C  
ATOM   4575  HN  LEU B 293     390.198 388.245 451.306  1.00  0.00           H  
ATOM   4576  N   TYR B 294     388.354 386.926 449.231  1.00  0.00           N  
ATOM   4577  CA  TYR B 294     387.170 386.218 448.669  1.00  0.00           C  
ATOM   4578  C   TYR B 294     386.047 387.231 448.364  1.00  0.00           C  
ATOM   4579  O   TYR B 294     386.096 388.416 448.755  1.00  0.00           O  
ATOM   4580  CB  TYR B 294     386.670 385.229 449.731  1.00  0.00           C  
ATOM   4581  CG  TYR B 294     387.585 384.045 449.890  1.00  0.00           C  
ATOM   4582  CD1 TYR B 294     387.903 383.215 448.804  1.00  0.00           C  
ATOM   4583  CD2 TYR B 294     387.915 383.582 451.160  1.00  0.00           C  
ATOM   4584  CE1 TYR B 294     388.403 381.921 449.011  1.00  0.00           C  
ATOM   4585  CE2 TYR B 294     388.782 382.483 451.318  1.00  0.00           C  
ATOM   4586  CZ  TYR B 294     388.855 381.567 450.269  1.00  0.00           C  
ATOM   4587  OH  TYR B 294     389.526 380.371 450.439  1.00  0.00           O  
ATOM   4588  HN  TYR B 294     388.831 386.450 449.988  1.00  0.00           H  
ATOM   4589  HO  TYR B 294     389.880 380.383 451.404  1.00  0.00           H  
ATOM   4590  N   ALA B 295     385.303 386.926 447.290  1.00  0.00           N  
ATOM   4591  CA  ALA B 295     384.302 387.891 446.838  1.00  0.00           C  
ATOM   4592  C   ALA B 295     384.924 389.221 446.436  1.00  0.00           C  
ATOM   4593  O   ALA B 295     384.167 390.125 446.069  1.00  0.00           O  
ATOM   4594  CB  ALA B 295     383.167 388.062 447.827  1.00  0.00           C  
ATOM   4595  HN  ALA B 295     385.242 385.962 446.997  1.00  0.00           H  
ATOM   4596  N   ASN B 296     386.206 389.185 445.996  1.00  0.00           N  
ATOM   4597  CA  ASN B 296     386.816 390.271 445.251  1.00  0.00           C  
ATOM   4598  C   ASN B 296     387.769 389.819 444.177  1.00  0.00           C  
ATOM   4599  O   ASN B 296     388.867 390.393 444.067  1.00  0.00           O  
ATOM   4600  CB  ASN B 296     387.561 391.260 446.167  1.00  0.00           C  
ATOM   4601  CG  ASN B 296     386.694 391.968 447.180  1.00  0.00           C  
ATOM   4602  ND2 ASN B 296     386.572 391.431 448.389  1.00  0.00           N  
ATOM   4603  OD1 ASN B 296     386.243 393.091 446.912  1.00  0.00           O  
ATOM   4604  HN  ASN B 296     386.816 388.501 446.399  1.00  0.00           H  
ATOM   4605 1HND ASN B 296     385.950 391.870 449.036  1.00  0.00           H  
ATOM   4606 2HND ASN B 296     386.743 390.466 448.474  1.00  0.00           H  
ATOM   4607  N   ASN B 297     387.341 388.904 443.298  1.00  0.00           N  
ATOM   4608  CA  ASN B 297     388.147 388.623 442.090  1.00  0.00           C  
ATOM   4609  C   ASN B 297     387.903 389.709 441.003  1.00  0.00           C  
ATOM   4610  O   ASN B 297     386.755 389.807 440.564  1.00  0.00           O  
ATOM   4611  CB  ASN B 297     387.756 387.268 441.467  1.00  0.00           C  
ATOM   4612  CG  ASN B 297     388.025 386.108 442.383  1.00  0.00           C  
ATOM   4613  ND2 ASN B 297     387.817 384.888 441.895  1.00  0.00           N  
ATOM   4614  OD1 ASN B 297     388.086 386.279 443.616  1.00  0.00           O  
ATOM   4615  HN  ASN B 297     386.499 388.440 443.506  1.00  0.00           H  
ATOM   4616 1HND ASN B 297     388.086 384.094 442.456  1.00  0.00           H  
ATOM   4617 2HND ASN B 297     387.817 384.753 440.894  1.00  0.00           H  
ATOM   4618  N   VAL B 298     388.794 390.710 440.955  1.00  0.00           N  
ATOM   4619  CA  VAL B 298     388.586 391.833 440.027  1.00  0.00           C  
ATOM   4620  C   VAL B 298     389.319 391.602 438.733  1.00  0.00           C  
ATOM   4621  O   VAL B 298     390.552 391.602 438.647  1.00  0.00           O  
ATOM   4622  CB  VAL B 298     389.014 393.152 440.698  1.00  0.00           C  
ATOM   4623  CG1 VAL B 298     390.283 393.079 441.504  1.00  0.00           C  
ATOM   4624  CG2 VAL B 298     389.062 394.312 439.722  1.00  0.00           C  
ATOM   4625  HN  VAL B 298     389.648 390.637 441.492  1.00  0.00           H  
ATOM   4626  N   MET B 299     388.574 391.321 437.659  1.00  0.00           N  
ATOM   4627  CA  MET B 299     389.197 390.894 436.401  1.00  0.00           C  
ATOM   4628  C   MET B 299     389.258 392.078 435.388  1.00  0.00           C  
ATOM   4629  O   MET B 299     388.257 392.517 434.839  1.00  0.00           O  
ATOM   4630  CB  MET B 299     388.440 389.758 435.742  1.00  0.00           C  
ATOM   4631  CG  MET B 299     388.391 388.440 436.511  1.00  0.00           C  
ATOM   4632  SD  MET B 299     388.074 387.048 435.413  1.00  0.00           S  
ATOM   4633  CE  MET B 299     389.514 387.170 434.326  1.00  0.00           C  
ATOM   4634  HN  MET B 299     387.585 391.541 437.646  1.00  0.00           H  
ATOM   4635  N   SER B 300     390.479 392.493 435.156  1.00  0.00           N  
ATOM   4636  CA  SER B 300     390.698 393.713 434.351  1.00  0.00           C  
ATOM   4637  C   SER B 300     391.858 393.542 433.386  1.00  0.00           C  
ATOM   4638  O   SER B 300     392.517 392.505 433.423  1.00  0.00           O  
ATOM   4639  CB  SER B 300     390.906 394.934 435.242  1.00  0.00           C  
ATOM   4640  OG  SER B 300     391.650 395.911 434.534  1.00  0.00           O  
ATOM   4641  HN  SER B 300     391.284 392.078 435.596  1.00  0.00           H  
ATOM   4642  HO  SER B 300     392.419 396.240 435.083  1.00  0.00           H  
ATOM   4643  N   GLY B 301     391.797 394.275 432.263  1.00  0.00           N  
ATOM   4644  CA  GLY B 301     392.749 394.031 431.189  1.00  0.00           C  
ATOM   4645  C   GLY B 301     392.029 393.726 429.895  1.00  0.00           C  
ATOM   4646  O   GLY B 301     390.955 393.091 429.907  1.00  0.00           O  
ATOM   4647  HN  GLY B 301     391.272 395.142 432.324  1.00  0.00           H  
ATOM   4648  N   GLY B 302     392.700 393.823 428.748  1.00  0.00           N  
ATOM   4649  CA  GLY B 302     392.078 393.530 427.466  1.00  0.00           C  
ATOM   4650  C   GLY B 302     391.492 392.139 427.356  1.00  0.00           C  
ATOM   4651  O   GLY B 302     390.356 391.956 426.965  1.00  0.00           O  
ATOM   4652  HN  GLY B 302     393.542 394.397 428.735  1.00  0.00           H  
ATOM   4653  N   THR B 303     392.175 391.150 427.966  1.00  0.00           N  
ATOM   4654  CA  THR B 303     391.846 389.758 427.637  1.00  0.00           C  
ATOM   4655  C   THR B 303     390.942 389.185 428.723  1.00  0.00           C  
ATOM   4656  O   THR B 303     390.527 388.049 428.564  1.00  0.00           O  
ATOM   4657  CB  THR B 303     393.079 388.904 427.380  1.00  0.00           C  
ATOM   4658  CG2 THR B 303     394.031 389.526 426.367  1.00  0.00           C  
ATOM   4659  OG1 THR B 303     393.799 388.660 428.577  1.00  0.00           O  
ATOM   4660  HN  THR B 303     392.993 391.382 428.528  1.00  0.00           H  
ATOM   4661  HO  THR B 303     394.714 388.306 428.369  1.00  0.00           H  
ATOM   4662  N   THR B 304     390.344 390.076 429.492  1.00  0.00           N  
ATOM   4663  CA  THR B 304     389.172 389.685 430.322  1.00  0.00           C  
ATOM   4664  C   THR B 304     387.891 390.161 429.602  1.00  0.00           C  
ATOM   4665  O   THR B 304     386.804 389.990 430.164  1.00  0.00           O  
ATOM   4666  CB  THR B 304     389.294 390.344 431.714  1.00  0.00           C  
ATOM   4667  CG2 THR B 304     390.552 389.856 432.410  1.00  0.00           C  
ATOM   4668  OG1 THR B 304     389.221 391.748 431.641  1.00  0.00           O  
ATOM   4669  HN  THR B 304     390.747 390.967 429.614  1.00  0.00           H  
ATOM   4670  HO  THR B 304     388.818 392.139 432.458  1.00  0.00           H  
ATOM   4671  N   MET B 305     387.976 390.454 428.333  1.00  0.00           N  
ATOM   4672  CA  MET B 305     386.792 390.491 427.429  1.00  0.00           C  
ATOM   4673  C   MET B 305     386.731 389.148 426.648  1.00  0.00           C  
ATOM   4674  O   MET B 305     387.524 388.916 425.720  1.00  0.00           O  
ATOM   4675  CB  MET B 305     386.938 391.614 426.392  1.00  0.00           C  
ATOM   4676  CG  MET B 305     385.645 392.139 425.806  1.00  0.00           C  
ATOM   4677  SD  MET B 305     385.657 393.958 425.647  1.00  0.00           S  
ATOM   4678  CE  MET B 305     385.559 394.421 427.417  1.00  0.00           C  
ATOM   4679  HN  MET B 305     388.867 390.686 427.881  1.00  0.00           H  
ATOM   4680  N   TYR B 306     386.133 388.123 427.271  1.00  0.00           N  
ATOM   4681  CA  TYR B 306     386.011 386.853 426.587  1.00  0.00           C  
ATOM   4682  C   TYR B 306     384.729 386.157 427.112  1.00  0.00           C  
ATOM   4683  O   TYR B 306     384.668 385.620 428.223  1.00  0.00           O  
ATOM   4684  CB  TYR B 306     387.219 385.962 426.904  1.00  0.00           C  
ATOM   4685  CG  TYR B 306     388.037 385.559 425.684  1.00  0.00           C  
ATOM   4686  CD1 TYR B 306     387.463 385.425 424.426  1.00  0.00           C  
ATOM   4687  CD2 TYR B 306     389.429 385.425 425.793  1.00  0.00           C  
ATOM   4688  CE1 TYR B 306     388.196 385.059 423.303  1.00  0.00           C  
ATOM   4689  CE2 TYR B 306     390.186 385.071 424.646  1.00  0.00           C  
ATOM   4690  CZ  TYR B 306     389.575 384.900 423.425  1.00  0.00           C  
ATOM   4691  OH  TYR B 306     390.271 384.387 422.339  1.00  0.00           O  
ATOM   4692  HN  TYR B 306     385.583 388.330 428.088  1.00  0.00           H  
ATOM   4693  HO  TYR B 306     391.211 384.290 422.583  1.00  0.00           H  
ATOM   4694  N   PRO B 307     383.704 386.145 426.245  1.00  0.00           N  
ATOM   4695  CA  PRO B 307     382.385 385.669 426.697  1.00  0.00           C  
ATOM   4696  C   PRO B 307     382.446 384.253 427.258  1.00  0.00           C  
ATOM   4697  O   PRO B 307     382.300 383.252 426.538  1.00  0.00           O  
ATOM   4698  CB  PRO B 307     381.543 385.754 425.452  1.00  0.00           C  
ATOM   4699  CG  PRO B 307     382.166 386.865 424.658  1.00  0.00           C  
ATOM   4700  CD  PRO B 307     383.643 386.865 424.976  1.00  0.00           C  
ATOM   4701  N   GLY B 308     382.324 384.155 428.589  1.00  0.00           N  
ATOM   4702  CA  GLY B 308     382.336 382.800 429.211  1.00  0.00           C  
ATOM   4703  C   GLY B 308     383.167 382.764 430.481  1.00  0.00           C  
ATOM   4704  O   GLY B 308     383.044 381.775 431.238  1.00  0.00           O  
ATOM   4705  HN  GLY B 308     382.422 384.973 429.138  1.00  0.00           H  
ATOM   4706  N   ILE B 309     384.302 383.484 430.505  1.00  0.00           N  
ATOM   4707  CA  ILE B 309     385.339 383.203 431.482  1.00  0.00           C  
ATOM   4708  C   ILE B 309     384.814 383.435 432.898  1.00  0.00           C  
ATOM   4709  O   ILE B 309     385.388 382.947 433.838  1.00  0.00           O  
ATOM   4710  CB  ILE B 309     386.597 384.033 431.250  1.00  0.00           C  
ATOM   4711  CG1 ILE B 309     386.353 385.522 431.360  1.00  0.00           C  
ATOM   4712  CG2 ILE B 309     387.305 383.667 429.944  1.00  0.00           C  
ATOM   4713  CD1 ILE B 309     387.537 386.365 430.896  1.00  0.00           C  
ATOM   4714  HN  ILE B 309     384.521 384.131 429.749  1.00  0.00           H  
ATOM   4715  N   ALA B 310     383.911 384.436 433.044  1.00  0.00           N  
ATOM   4716  CA  ALA B 310     383.337 384.668 434.363  1.00  0.00           C  
ATOM   4717  C   ALA B 310     382.666 383.423 434.900  1.00  0.00           C  
ATOM   4718  O   ALA B 310     382.996 382.886 435.962  1.00  0.00           O  
ATOM   4719  CB  ALA B 310     382.300 385.803 434.338  1.00  0.00           C  
ATOM   4720  HN  ALA B 310     383.582 384.961 432.275  1.00  0.00           H  
ATOM   4721  N   ASP B 311     381.787 382.800 434.094  1.00  0.00           N  
ATOM   4722  CA  ASP B 311     381.042 381.604 434.521  1.00  0.00           C  
ATOM   4723  C   ASP B 311     381.958 380.383 434.631  1.00  0.00           C  
ATOM   4724  O   ASP B 311     381.885 379.626 435.571  1.00  0.00           O  
ATOM   4725  CB  ASP B 311     379.919 381.311 433.508  1.00  0.00           C  
ATOM   4726  CG  ASP B 311     378.772 382.312 433.545  1.00  0.00           C  
ATOM   4727  OD1 ASP B 311     378.149 382.532 432.495  1.00  0.00           O  
ATOM   4728  OD2 ASP B 311     378.491 382.874 434.631  1.00  0.00           O1-
ATOM   4729  HN  ASP B 311     381.665 383.142 433.167  1.00  0.00           H  
ATOM   4730  N   ARG B 312     382.971 380.310 433.740  1.00  0.00           N  
ATOM   4731  CA  ARG B 312     383.948 379.248 433.801  1.00  0.00           C  
ATOM   4732  C   ARG B 312     384.705 379.297 435.132  1.00  0.00           C  
ATOM   4733  O   ARG B 312     384.692 378.394 435.962  1.00  0.00           O  
ATOM   4734  CB  ARG B 312     384.949 379.260 432.654  1.00  0.00           C  
ATOM   4735  CG  ARG B 312     385.889 378.088 432.690  1.00  0.00           C  
ATOM   4736  CD  ARG B 312     385.681 377.051 431.604  1.00  0.00           C  
ATOM   4737  NE  ARG B 312     386.902 376.233 431.458  1.00  0.00           N  
ATOM   4738  CZ  ARG B 312     387.048 375.049 432.056  1.00  0.00           C  
ATOM   4739  NH1 ARG B 312     386.218 374.646 433.008  1.00  0.00           N1+
ATOM   4740  NH2 ARG B 312     388.159 374.341 431.799  1.00  0.00           N  
ATOM   4741  HN  ARG B 312     383.057 381.067 433.069  1.00  0.00           H  
ATOM   4742  HE  ARG B 312     387.720 376.685 431.067  1.00  0.00           H  
ATOM   4743 1HH1 ARG B 312     386.401 373.816 433.508  1.00  0.00           H  
ATOM   4744 2HH1 ARG B 312     385.486 375.269 433.337  1.00  0.00           H  
ATOM   4745 1HH2 ARG B 312     388.220 373.389 432.129  1.00  0.00           H  
ATOM   4746 2HH2 ARG B 312     388.843 374.695 431.140  1.00  0.00           H  
ATOM   4747  N   MET B 313     385.132 380.542 435.474  1.00  0.00           N  
ATOM   4748  CA  MET B 313     385.999 380.701 436.658  1.00  0.00           C  
ATOM   4749  C   MET B 313     385.181 380.505 437.927  1.00  0.00           C  
ATOM   4750  O   MET B 313     385.535 379.724 438.818  1.00  0.00           O  
ATOM   4751  CB  MET B 313     386.646 382.092 436.597  1.00  0.00           C  
ATOM   4752  CG  MET B 313     387.952 382.153 437.390  1.00  0.00           C  
ATOM   4753  SD  MET B 313     388.977 383.521 436.768  1.00  0.00           S  
ATOM   4754  CE  MET B 313     390.002 383.911 438.135  1.00  0.00           C  
ATOM   4755  HN  MET B 313     384.863 381.311 434.888  1.00  0.00           H  
ATOM   4756  N   GLN B 314     383.997 381.128 437.988  1.00  0.00           N  
ATOM   4757  CA  GLN B 314     383.191 381.018 439.185  1.00  0.00           C  
ATOM   4758  C   GLN B 314     382.837 379.590 439.539  1.00  0.00           C  
ATOM   4759  O   GLN B 314     383.240 379.126 440.601  1.00  0.00           O  
ATOM   4760  CB  GLN B 314     381.909 381.848 439.038  1.00  0.00           C  
ATOM   4761  CG  GLN B 314     381.958 383.179 439.746  1.00  0.00           C  
ATOM   4762  CD  GLN B 314     380.786 384.045 439.380  1.00  0.00           C  
ATOM   4763  NE2 GLN B 314     379.895 384.265 440.356  1.00  0.00           N  
ATOM   4764  OE1 GLN B 314     380.811 384.778 438.367  1.00  0.00           O  
ATOM   4765  HN  GLN B 314     383.716 381.702 437.231  1.00  0.00           H  
ATOM   4766 1HNE GLN B 314     379.150 384.924 440.198  1.00  0.00           H  
ATOM   4767 2HNE GLN B 314     380.029 383.838 441.248  1.00  0.00           H  
ATOM   4768  N   LYS B 315     382.654 378.772 438.477  1.00  0.00           N  
ATOM   4769  CA  LYS B 315     382.239 377.356 438.708  1.00  0.00           C  
ATOM   4770  C   LYS B 315     383.374 376.599 439.319  1.00  0.00           C  
ATOM   4771  O   LYS B 315     383.276 375.903 440.320  1.00  0.00           O  
ATOM   4772  CB  LYS B 315     381.799 376.746 437.390  1.00  0.00           C  
ATOM   4773  CG  LYS B 315     381.372 375.305 437.427  1.00  0.00           C  
ATOM   4774  CD  LYS B 315     380.103 375.061 438.245  1.00  0.00           C  
ATOM   4775  CE  LYS B 315     380.237 373.730 438.989  1.00  0.00           C  
ATOM   4776  NZ  LYS B 315     378.931 373.169 439.429  1.00  0.00           N1+
ATOM   4777  HN  LYS B 315     382.422 379.175 437.598  1.00  0.00           H  
ATOM   4778  HZ1 LYS B 315     379.089 372.314 439.929  1.00  0.00           H  
ATOM   4779  HZ2 LYS B 315     378.503 373.816 440.027  1.00  0.00           H  
ATOM   4780  HZ3 LYS B 315     378.394 372.998 438.611  1.00  0.00           H  
ATOM   4781  N   GLU B 316     384.546 376.685 438.672  1.00  0.00           N  
ATOM   4782  CA  GLU B 316     385.730 375.940 439.160  1.00  0.00           C  
ATOM   4783  C   GLU B 316     386.145 376.331 440.552  1.00  0.00           C  
ATOM   4784  O   GLU B 316     386.328 375.452 441.394  1.00  0.00           O  
ATOM   4785  CB  GLU B 316     386.890 376.050 438.159  1.00  0.00           C  
ATOM   4786  CG  GLU B 316     386.536 375.818 436.707  1.00  0.00           C  
ATOM   4787  CD  GLU B 316     387.231 374.609 436.133  1.00  0.00           C  
ATOM   4788  OE1 GLU B 316     387.390 373.608 436.853  1.00  0.00           O  
ATOM   4789  OE2 GLU B 316     387.915 374.744 435.083  1.00  0.00           O1-
ATOM   4790  HN  GLU B 316     384.656 377.332 437.915  1.00  0.00           H  
ATOM   4791  N   ILE B 317     386.108 377.625 440.833  1.00  0.00           N  
ATOM   4792  CA  ILE B 317     386.646 378.076 442.139  1.00  0.00           C  
ATOM   4793  C   ILE B 317     385.681 377.844 443.274  1.00  0.00           C  
ATOM   4794  O   ILE B 317     386.072 377.234 444.287  1.00  0.00           O  
ATOM   4795  CB  ILE B 317     386.987 379.565 442.017  1.00  0.00           C  
ATOM   4796  CG1 ILE B 317     388.025 379.810 440.918  1.00  0.00           C  
ATOM   4797  CG2 ILE B 317     387.451 380.176 443.347  1.00  0.00           C  
ATOM   4798  CD1 ILE B 317     388.599 381.226 440.979  1.00  0.00           C  
ATOM   4799  HN  ILE B 317     385.669 378.284 440.198  1.00  0.00           H  
ATOM   4800  N   THR B 318     384.387 378.040 443.018  1.00  0.00           N  
ATOM   4801  CA  THR B 318     383.386 377.625 444.019  1.00  0.00           C  
ATOM   4802  C   THR B 318     383.374 376.147 444.263  1.00  0.00           C  
ATOM   4803  O   THR B 318     383.142 375.671 445.386  1.00  0.00           O  
ATOM   4804  CB  THR B 318     381.970 378.052 443.542  1.00  0.00           C  
ATOM   4805  CG2 THR B 318     380.908 377.673 444.568  1.00  0.00           C  
ATOM   4806  OG1 THR B 318     381.946 379.431 443.225  1.00  0.00           O  
ATOM   4807  HN  THR B 318     384.094 378.467 442.139  1.00  0.00           H  
ATOM   4808  HO  THR B 318     381.079 379.639 442.810  1.00  0.00           H  
ATOM   4809  N   ALA B 319     383.862 375.391 443.250  1.00  0.00           N  
ATOM   4810  CA  ALA B 319     384.155 373.975 443.457  1.00  0.00           C  
ATOM   4811  C   ALA B 319     385.339 373.706 444.324  1.00  0.00           C  
ATOM   4812  O   ALA B 319     385.303 372.803 445.190  1.00  0.00           O  
ATOM   4813  CB  ALA B 319     384.277 373.193 442.151  1.00  0.00           C  
ATOM   4814  HN  ALA B 319     384.070 375.842 442.371  1.00  0.00           H  
ATOM   4815  N   LEU B 320     386.426 374.500 444.189  1.00  0.00           N  
ATOM   4816  CA  LEU B 320     387.598 374.207 444.995  1.00  0.00           C  
ATOM   4817  C   LEU B 320     387.476 374.780 446.411  1.00  0.00           C  
ATOM   4818  O   LEU B 320     388.306 374.524 447.290  1.00  0.00           O  
ATOM   4819  CB  LEU B 320     388.867 374.744 444.360  1.00  0.00           C  
ATOM   4820  CG  LEU B 320     390.100 373.889 444.482  1.00  0.00           C  
ATOM   4821  CD1 LEU B 320     389.880 372.473 443.970  1.00  0.00           C  
ATOM   4822  CD2 LEU B 320     391.223 374.402 443.616  1.00  0.00           C  
ATOM   4823  HN  LEU B 320     386.462 375.024 443.347  1.00  0.00           H  
ATOM   4824  N   ALA B 321     386.523 375.684 446.606  1.00  0.00           N  
ATOM   4825  CA  ALA B 321     386.450 376.489 447.852  1.00  0.00           C  
ATOM   4826  C   ALA B 321     385.632 375.732 448.914  1.00  0.00           C  
ATOM   4827  O   ALA B 321     385.352 374.524 448.816  1.00  0.00           O  
ATOM   4828  CB  ALA B 321     385.767 377.820 447.571  1.00  0.00           C  
ATOM   4829  HN  ALA B 321     385.938 375.964 445.837  1.00  0.00           H  
ATOM   4830  N   PRO B 322     385.706 376.270 450.146  1.00  0.00           N  
ATOM   4831  CA  PRO B 322     384.912 375.745 451.270  1.00  0.00           C  
ATOM   4832  C   PRO B 322     383.435 375.891 451.074  1.00  0.00           C  
ATOM   4833  O   PRO B 322     382.959 376.831 450.378  1.00  0.00           O  
ATOM   4834  CB  PRO B 322     385.474 376.489 452.478  1.00  0.00           C  
ATOM   4835  CG  PRO B 322     386.914 376.636 452.136  1.00  0.00           C  
ATOM   4836  CD  PRO B 322     386.963 376.892 450.659  1.00  0.00           C  
ATOM   4837  N   SER B 323     382.629 375.220 451.904  1.00  0.00           N  
ATOM   4838  CA  SER B 323     381.201 375.452 451.953  1.00  0.00           C  
ATOM   4839  C   SER B 323     380.859 376.843 452.441  1.00  0.00           C  
ATOM   4840  O   SER B 323     381.323 377.332 453.503  1.00  0.00           O  
ATOM   4841  CB  SER B 323     380.505 374.402 452.820  1.00  0.00           C  
ATOM   4842  OG  SER B 323     379.236 374.878 453.235  1.00  0.00           O  
ATOM   4843  HN  SER B 323     383.069 374.536 452.502  1.00  0.00           H  
ATOM   4844  HO  SER B 323     378.857 374.341 453.979  1.00  0.00           H  
ATOM   4845  N   THR B 324     379.871 377.490 451.794  1.00  0.00           N  
ATOM   4846  CA  THR B 324     379.639 378.918 451.978  1.00  0.00           C  
ATOM   4847  C   THR B 324     380.920 379.736 452.051  1.00  0.00           C  
ATOM   4848  O   THR B 324     380.957 380.774 452.747  1.00  0.00           O  
ATOM   4849  CB  THR B 324     378.784 379.211 453.210  1.00  0.00           C  
ATOM   4850  CG2 THR B 324     377.405 378.601 453.137  1.00  0.00           C  
ATOM   4851  OG1 THR B 324     379.407 378.857 454.431  1.00  0.00           O  
ATOM   4852  HN  THR B 324     379.492 377.026 451.001  1.00  0.00           H  
ATOM   4853  HO  THR B 324     378.772 379.053 455.176  1.00  0.00           H  
ATOM   4854  N   MET B 325     381.848 379.529 451.111  1.00  0.00           N  
ATOM   4855  CA  MET B 325     382.764 380.591 450.696  1.00  0.00           C  
ATOM   4856  C   MET B 325     382.361 381.201 449.377  1.00  0.00           C  
ATOM   4857  O   MET B 325     382.117 380.481 448.425  1.00  0.00           O  
ATOM   4858  CB  MET B 325     384.216 380.066 450.586  1.00  0.00           C  
ATOM   4859  CG  MET B 325     385.217 380.823 451.416  1.00  0.00           C  
ATOM   4860  SD  MET B 325     385.083 380.322 453.162  1.00  0.00           S  
ATOM   4861  CE  MET B 325     386.841 380.371 453.650  1.00  0.00           C  
ATOM   4862  HN  MET B 325     381.812 378.662 450.610  1.00  0.00           H  
ATOM   4863  N   LYS B 326     382.178 382.544 449.365  1.00  0.00           N  
ATOM   4864  CA  LYS B 326     381.592 383.179 448.169  1.00  0.00           C  
ATOM   4865  C   LYS B 326     382.690 383.716 447.253  1.00  0.00           C  
ATOM   4866  O   LYS B 326     383.337 384.741 447.559  1.00  0.00           O  
ATOM   4867  CB  LYS B 326     380.627 384.277 448.596  1.00  0.00           C  
ATOM   4868  CG  LYS B 326     379.895 384.045 449.902  1.00  0.00           C  
ATOM   4869  CD  LYS B 326     379.346 385.315 450.488  1.00  0.00           C  
ATOM   4870  CE  LYS B 326     378.442 385.059 451.697  1.00  0.00           C  
ATOM   4871  NZ  LYS B 326     379.053 384.229 452.759  1.00  0.00           N1+
ATOM   4872  HN  LYS B 326     382.239 383.008 450.256  1.00  0.00           H  
ATOM   4873  HZ1 LYS B 326     378.381 384.033 453.442  1.00  0.00           H  
ATOM   4874  HZ2 LYS B 326     379.370 383.374 452.344  1.00  0.00           H  
ATOM   4875  HZ3 LYS B 326     379.797 384.753 453.162  1.00  0.00           H  
ATOM   4876  N   ILE B 327     382.703 383.252 445.984  1.00  0.00           N  
ATOM   4877  CA  ILE B 327     383.679 383.777 445.056  1.00  0.00           C  
ATOM   4878  C   ILE B 327     383.032 384.619 443.945  1.00  0.00           C  
ATOM   4879  O   ILE B 327     382.007 384.204 443.433  1.00  0.00           O  
ATOM   4880  CB  ILE B 327     384.424 382.617 444.385  1.00  0.00           C  
ATOM   4881  CG1 ILE B 327     385.437 381.958 445.300  1.00  0.00           C  
ATOM   4882  CG2 ILE B 327     385.083 383.032 443.054  1.00  0.00           C  
ATOM   4883  CD1 ILE B 327     386.646 382.849 445.581  1.00  0.00           C  
ATOM   4884  HN  ILE B 327     382.019 382.605 445.679  1.00  0.00           H  
ATOM   4885  N   LYS B 328     383.496 385.852 443.799  1.00  0.00           N  
ATOM   4886  CA  LYS B 328     382.837 386.780 442.883  1.00  0.00           C  
ATOM   4887  C   LYS B 328     383.826 387.341 441.882  1.00  0.00           C  
ATOM   4888  O   LYS B 328     384.619 388.245 442.224  1.00  0.00           O  
ATOM   4889  CB  LYS B 328     382.153 387.915 443.665  1.00  0.00           C  
ATOM   4890  CG  LYS B 328     381.250 388.757 442.761  1.00  0.00           C  
ATOM   4891  CD  LYS B 328     380.444 389.771 443.567  1.00  0.00           C  
ATOM   4892  CE  LYS B 328     379.224 390.271 442.798  1.00  0.00           C  
ATOM   4893  NZ  LYS B 328     378.271 391.016 443.689  1.00  0.00           N1+
ATOM   4894  HN  LYS B 328     384.473 386.011 444.031  1.00  0.00           H  
ATOM   4895  HZ1 LYS B 328     377.551 391.382 443.103  1.00  0.00           H  
ATOM   4896  HZ2 LYS B 328     377.930 390.393 444.385  1.00  0.00           H  
ATOM   4897  HZ3 LYS B 328     378.784 391.772 444.116  1.00  0.00           H  
ATOM   4898  N   ILE B 329     383.496 387.146 440.588  1.00  0.00           N  
ATOM   4899  CA  ILE B 329     384.180 387.854 439.514  1.00  0.00           C  
ATOM   4900  C   ILE B 329     383.496 389.172 439.136  1.00  0.00           C  
ATOM   4901  O   ILE B 329     382.373 389.209 438.635  1.00  0.00           O  
ATOM   4902  CB  ILE B 329     384.167 386.963 438.257  1.00  0.00           C  
ATOM   4903  CG1 ILE B 329     384.827 385.608 438.428  1.00  0.00           C  
ATOM   4904  CG2 ILE B 329     384.814 387.708 437.061  1.00  0.00           C  
ATOM   4905  CD1 ILE B 329     386.328 385.718 438.379  1.00  0.00           C  
ATOM   4906  HN  ILE B 329     382.605 386.682 440.369  1.00  0.00           H  
ATOM   4907  N   ILE B 330     384.290 390.259 439.185  1.00  0.00           N  
ATOM   4908  CA  ILE B 330     383.789 391.577 438.879  1.00  0.00           C  
ATOM   4909  C   ILE B 330     384.607 392.358 437.878  1.00  0.00           C  
ATOM   4910  O   ILE B 330     385.803 392.139 437.622  1.00  0.00           O  
ATOM   4911  CB  ILE B 330     383.533 392.419 440.125  1.00  0.00           C  
ATOM   4912  CG1 ILE B 330     384.607 392.285 441.162  1.00  0.00           C  
ATOM   4913  CG2 ILE B 330     382.117 392.249 440.698  1.00  0.00           C  
ATOM   4914  CD1 ILE B 330     384.607 393.408 442.163  1.00  0.00           C  
ATOM   4915  HN  ILE B 330     385.254 390.137 439.392  1.00  0.00           H  
ATOM   4916  N   ALA B 331     383.997 393.420 437.329  1.00  0.00           N  
ATOM   4917  CA  ALA B 331     384.619 394.092 436.157  1.00  0.00           C  
ATOM   4918  C   ALA B 331     384.351 395.581 436.243  1.00  0.00           C  
ATOM   4919  O   ALA B 331     383.264 396.069 436.584  1.00  0.00           O  
ATOM   4920  CB  ALA B 331     384.021 393.530 434.863  1.00  0.00           C  
ATOM   4921  HN  ALA B 331     383.057 393.640 437.524  1.00  0.00           H  
ATOM   4922  N   PRO B 332     385.437 396.362 436.218  1.00  0.00           N  
ATOM   4923  CA  PRO B 332     385.327 397.803 436.206  1.00  0.00           C  
ATOM   4924  C   PRO B 332     384.729 398.352 434.912  1.00  0.00           C  
ATOM   4925  O   PRO B 332     384.949 397.766 433.826  1.00  0.00           O  
ATOM   4926  CB  PRO B 332     386.792 398.279 436.316  1.00  0.00           C  
ATOM   4927  CG  PRO B 332     387.622 397.107 435.889  1.00  0.00           C  
ATOM   4928  CD  PRO B 332     386.816 395.886 436.243  1.00  0.00           C  
ATOM   4929  N   PRO B 333     384.253 399.585 434.912  1.00  0.00           N  
ATOM   4930  CA  PRO B 333     383.728 400.244 433.728  1.00  0.00           C  
ATOM   4931  C   PRO B 333     384.790 400.635 432.739  1.00  0.00           C  
ATOM   4932  O   PRO B 333     385.840 401.172 433.154  1.00  0.00           O  
ATOM   4933  CB  PRO B 333     382.947 401.416 434.241  1.00  0.00           C  
ATOM   4934  CG  PRO B 333     382.715 401.184 435.693  1.00  0.00           C  
ATOM   4935  CD  PRO B 333     383.850 400.281 436.133  1.00  0.00           C  
ATOM   4936  N   GLU B 334     384.790 400.049 431.531  1.00  0.00           N  
ATOM   4937  CA  GLU B 334     385.913 400.024 430.640  1.00  0.00           C  
ATOM   4938  C   GLU B 334     387.170 399.426 431.226  1.00  0.00           C
[truncated: 317,228 more chars]
