# Supplementary material for: Molecular basis and cellular functions of vinculin-actin directional catch bonding
Source: Nat Commun. 2023 Dec 14;14:8300. doi: 10.1038/s41467-023-43779-x (PMC10721916; doi:10.1038/s41467-023-43779-x)
Supplement: Supplementary file 5 — Supplementary Dataset 2 [file 41467_2023_43779_MOESM5_ESM.txt]

ATOM      1  N   LYS A 881     389.282 433.362 402.124  1.00  0.00           N  
ATOM      2  CA  LYS A 881     388.013 433.325 401.465  1.00  0.00           C  
ATOM      3  C   LYS A 881     387.170 432.092 401.819  1.00  0.00           C  
ATOM      4  O   LYS A 881     387.378 430.994 401.306  1.00  0.00           O  
ATOM      5  CB  LYS A 881     388.123 433.459 399.927  1.00  0.00           C  
ATOM      6  CG  LYS A 881     386.804 433.862 399.292  1.00  0.00           C  
ATOM      7  CD  LYS A 881     386.292 435.181 399.854  1.00  0.00           C  
ATOM      8  CE  LYS A 881     385.132 435.742 399.023  1.00  0.00           C  
ATOM      9  NZ  LYS A 881     384.766 437.122 399.426  1.00  0.00           N1+
ATOM     10  HN  LYS A 881     389.661 434.216 402.466  1.00  0.00           H  
ATOM     11  HZ1 LYS A 881     383.997 437.439 398.901  1.00  0.00           H  
ATOM     12  HZ2 LYS A 881     384.509 437.097 400.391  1.00  0.00           H  
ATOM     13  HZ3 LYS A 881     385.571 437.708 399.341  1.00  0.00           H  
ATOM     14  N   ASP A 882     385.999 432.349 402.454  1.00  0.00           N  
ATOM     15  CA  ASP A 882     385.010 431.262 402.612  1.00  0.00           C  
ATOM     16  C   ASP A 882     384.265 431.030 401.331  1.00  0.00           C  
ATOM     17  O   ASP A 882     383.594 431.946 400.830  1.00  0.00           O  
ATOM     18  CB  ASP A 882     384.045 431.628 403.748  1.00  0.00           C  
ATOM     19  CG  ASP A 882     384.180 430.725 404.968  1.00  0.00           C  
ATOM     20  OD1 ASP A 882     384.180 429.492 404.822  1.00  0.00           O  
ATOM     21  OD2 ASP A 882     384.546 431.250 406.055  1.00  0.00           O1-
ATOM     22  HN  ASP A 882     385.791 433.276 402.734  1.00  0.00           H  
ATOM     23  N   GLU A 883     384.412 429.858 400.745  1.00  0.00           N  
ATOM     24  CA  GLU A 883     383.606 429.529 399.548  1.00  0.00           C  
ATOM     25  C   GLU A 883     382.495 428.601 399.939  1.00  0.00           C  
ATOM     26  O   GLU A 883     382.507 428.113 401.086  1.00  0.00           O  
ATOM     27  CB  GLU A 883     384.497 428.967 398.450  1.00  0.00           C  
ATOM     28  CG  GLU A 883     385.327 430.042 397.729  1.00  0.00           C  
ATOM     29  CD  GLU A 883     385.657 429.688 396.289  1.00  0.00           C  
ATOM     30  OE1 GLU A 883     386.755 429.968 395.801  1.00  0.00           O  
ATOM     31  OE2 GLU A 883     384.692 429.346 395.544  1.00  0.00           O1-
ATOM     32  HN  GLU A 883     385.144 429.260 401.086  1.00  0.00           H  
ATOM     33  N   GLU A 884     381.726 428.088 398.975  1.00  0.00           N  
ATOM     34  CA  GLU A 884     380.481 427.393 399.329  1.00  0.00           C  
ATOM     35  C   GLU A 884     380.859 426.025 399.902  1.00  0.00           C  
ATOM     36  O   GLU A 884     381.372 425.183 399.121  1.00  0.00           O  
ATOM     37  CB  GLU A 884     379.590 427.185 398.096  1.00  0.00           C  
ATOM     38  CG  GLU A 884     378.198 426.648 398.376  1.00  0.00           C  
ATOM     39  CD  GLU A 884     377.173 427.124 397.351  1.00  0.00           C  
ATOM     40  OE1 GLU A 884     377.502 427.856 396.399  1.00  0.00           O  
ATOM     41  OE2 GLU A 884     375.989 426.782 397.522  1.00  0.00           O1-
ATOM     42  HN  GLU A 884     381.897 428.271 397.998  1.00  0.00           H  
ATOM     43  N   PHE A 885     380.945 425.879 401.196  1.00  0.00           N  
ATOM     44  CA  PHE A 885     381.372 424.573 401.758  1.00  0.00           C  
ATOM     45  C   PHE A 885     380.371 424.182 402.856  1.00  0.00           C  
ATOM     46  O   PHE A 885     380.188 424.927 403.796  1.00  0.00           O  
ATOM     47  CB  PHE A 885     382.800 424.670 402.307  1.00  0.00           C  
ATOM     48  CG  PHE A 885     383.435 423.315 402.637  1.00  0.00           C  
ATOM     49  CD1 PHE A 885     384.106 422.595 401.660  1.00  0.00           C  
ATOM     50  CD2 PHE A 885     383.484 422.876 403.943  1.00  0.00           C  
ATOM     51  CE1 PHE A 885     384.900 421.497 402.051  1.00  0.00           C  
ATOM     52  CE2 PHE A 885     384.229 421.777 404.321  1.00  0.00           C  
ATOM     53  CZ  PHE A 885     384.998 421.094 403.381  1.00  0.00           C  
ATOM     54  HN  PHE A 885     380.566 426.562 401.807  1.00  0.00           H  
ATOM     55  N   PRO A 886     379.431 423.291 402.490  1.00  0.00           N  
ATOM     56  CA  PRO A 886     378.589 422.681 403.491  1.00  0.00           C  
ATOM     57  C   PRO A 886     379.443 421.985 404.541  1.00  0.00           C  
ATOM     58  O   PRO A 886     380.188 421.021 404.236  1.00  0.00           O  
ATOM     59  CB  PRO A 886     377.734 421.716 402.686  1.00  0.00           C  
ATOM     60  CG  PRO A 886     378.076 421.887 401.257  1.00  0.00           C  
ATOM     61  CD  PRO A 886     379.407 422.607 401.208  1.00  0.00           C  
ATOM     62  N   GLU A 887     379.456 422.485 405.774  1.00  0.00           N  
ATOM     63  CA  GLU A 887     380.408 422.021 406.812  1.00  0.00           C  
ATOM     64  C   GLU A 887     380.054 420.581 407.239  1.00  0.00           C  
ATOM     65  O   GLU A 887     380.933 419.727 406.982  1.00  0.00           O  
ATOM     66  CB  GLU A 887     380.273 422.961 408.020  1.00  0.00           C  
ATOM     67  CG  GLU A 887     381.372 423.999 408.093  1.00  0.00           C  
ATOM     68  CD  GLU A 887     380.945 425.171 408.948  1.00  0.00           C  
ATOM     69  OE1 GLU A 887     379.761 425.562 408.862  1.00  0.00           O  
ATOM     70  OE2 GLU A 887     381.689 425.476 409.924  1.00  0.00           O1-
ATOM     71  HN  GLU A 887     378.906 423.303 406.006  1.00  0.00           H  
ATOM     72  N   GLN A 888     378.784 420.288 407.422  1.00  0.00           N  
ATOM     73  CA  GLN A 888     378.296 418.896 407.275  1.00  0.00           C  
ATOM     74  C   GLN A 888     377.185 418.921 406.201  1.00  0.00           C  
ATOM     75  O   GLN A 888     375.989 419.031 406.567  1.00  0.00           O  
ATOM     76  CB  GLN A 888     377.649 418.457 408.606  1.00  0.00           C  
ATOM     77  CG  GLN A 888     377.771 416.956 408.850  1.00  0.00           C  
ATOM     78  CD  GLN A 888     377.356 416.528 410.254  1.00  0.00           C  
ATOM     79  NE2 GLN A 888     376.282 415.747 410.327  1.00  0.00           N  
ATOM     80  OE1 GLN A 888     377.722 417.175 411.255  1.00  0.00           O  
ATOM     81  HN  GLN A 888     378.101 421.008 407.410  1.00  0.00           H  
ATOM     82 1HNE GLN A 888     375.964 415.405 411.243  1.00  0.00           H  
ATOM     83 2HNE GLN A 888     375.867 415.393 409.509  1.00  0.00           H  
ATOM     84  N   LYS A 889     377.551 418.384 405.029  1.00  0.00           N  
ATOM     85  CA  LYS A 889     376.538 417.822 404.114  1.00  0.00           C  
ATOM     86  C   LYS A 889     375.830 416.602 404.749  1.00  0.00           C  
ATOM     87  O   LYS A 889     376.453 415.637 405.176  1.00  0.00           O  
ATOM     88  CB  LYS A 889     377.258 417.395 402.832  1.00  0.00           C  
ATOM     89  CG  LYS A 889     376.331 417.371 401.624  1.00  0.00           C  
ATOM     90  CD  LYS A 889     375.854 418.726 401.160  1.00  0.00           C  
ATOM     91  CE  LYS A 889     374.438 418.640 400.623  1.00  0.00           C  
ATOM     92  NZ  LYS A 889     374.109 419.849 399.817  1.00  0.00           N1+
ATOM     93  HN  LYS A 889     378.516 418.115 404.883  1.00  0.00           H  
ATOM     94  HZ1 LYS A 889     373.206 419.714 399.390  1.00  0.00           H  
ATOM     95  HZ2 LYS A 889     374.097 420.642 400.391  1.00  0.00           H  
ATOM     96  HZ3 LYS A 889     374.817 419.897 399.084  1.00  0.00           H  
ATOM     97  N   ALA A 890     374.512 416.504 404.553  1.00  0.00           N  
ATOM     98  CA  ALA A 890     373.779 415.417 405.249  1.00  0.00           C  
ATOM     99  C   ALA A 890     374.158 414.099 404.614  1.00  0.00           C  
ATOM    100  O   ALA A 890     374.194 413.989 403.394  1.00  0.00           O  
ATOM    101  CB  ALA A 890     372.278 415.662 405.054  1.00  0.00           C  
ATOM    102  HN  ALA A 890     373.999 417.273 404.187  1.00  0.00           H  
ATOM    103  N   GLY A 891     374.634 413.171 405.469  1.00  0.00           N  
ATOM    104  CA  GLY A 891     375.183 411.914 404.895  1.00  0.00           C  
ATOM    105  C   GLY A 891     376.587 412.097 404.358  1.00  0.00           C  
ATOM    106  O   GLY A 891     377.490 411.279 404.602  1.00  0.00           O  
ATOM    107  HN  GLY A 891     374.829 413.440 406.396  1.00  0.00           H  
ATOM    108  N   GLU A 892     376.794 413.086 403.516  1.00  0.00           N  
ATOM    109  CA  GLU A 892     377.930 413.098 402.576  1.00  0.00           C  
ATOM    110  C   GLU A 892     379.187 413.647 403.259  1.00  0.00           C  
ATOM    111  O   GLU A 892     380.273 413.159 402.869  1.00  0.00           O  
ATOM    112  CB  GLU A 892     377.563 413.928 401.355  1.00  0.00           C  
ATOM    113  CG  GLU A 892     378.467 413.770 400.146  1.00  0.00           C  
ATOM    114  CD  GLU A 892     378.613 415.039 399.304  1.00  0.00           C  
ATOM    115  OE1 GLU A 892     379.590 415.796 399.475  1.00  0.00           O  
ATOM    116  OE2 GLU A 892     377.661 415.344 398.547  1.00  0.00           O1-
ATOM    117  HN  GLU A 892     376.135 413.855 403.491  1.00  0.00           H  
ATOM    118  N   ALA A 893     379.053 414.197 404.468  1.00  0.00           N  
ATOM    119  CA  ALA A 893     380.225 414.490 405.298  1.00  0.00           C  
ATOM    120  C   ALA A 893     380.872 413.232 405.835  1.00  0.00           C  
ATOM    121  O   ALA A 893     382.092 413.062 405.737  1.00  0.00           O  
ATOM    122  CB  ALA A 893     379.871 415.442 406.445  1.00  0.00           C  
ATOM    123  HN  ALA A 893     378.125 414.478 404.749  1.00  0.00           H  
ATOM    124  N   ILE A 894     380.029 412.256 406.201  1.00  0.00           N  
ATOM    125  CA  ILE A 894     380.554 411.023 406.763  1.00  0.00           C  
ATOM    126  C   ILE A 894     380.872 409.985 405.713  1.00  0.00           C  
ATOM    127  O   ILE A 894     381.763 409.131 405.859  1.00  0.00           O  
ATOM    128  CB  ILE A 894     379.626 410.486 407.837  1.00  0.00           C  
ATOM    129  CG1 ILE A 894     378.467 411.389 408.154  1.00  0.00           C  
ATOM    130  CG2 ILE A 894     380.457 410.193 409.119  1.00  0.00           C  
ATOM    131  CD1 ILE A 894     377.551 410.767 409.229  1.00  0.00           C  
ATOM    132  HN  ILE A 894     379.053 412.561 406.299  1.00  0.00           H  
ATOM    133  N   ASN A 895     380.261 410.083 404.517  1.00  0.00           N  
ATOM    134  CA  ASN A 895     380.554 409.094 403.491  1.00  0.00           C  
ATOM    135  C   ASN A 895     381.689 409.546 402.612  1.00  0.00           C  
ATOM    136  O   ASN A 895     382.703 408.838 402.454  1.00  0.00           O  
ATOM    137  CB  ASN A 895     379.272 408.765 402.722  1.00  0.00           C  
ATOM    138  CG  ASN A 895     379.211 407.349 402.161  1.00  0.00           C  
ATOM    139  ND2 ASN A 895     379.688 406.409 402.966  1.00  0.00           N  
ATOM    140  OD1 ASN A 895     378.528 407.129 401.147  1.00  0.00           O  
ATOM    141  HN  ASN A 895     379.504 410.718 404.395  1.00  0.00           H  
ATOM    142 1HND ASN A 895     379.639 405.469 402.637  1.00  0.00           H  
ATOM    143 2HND ASN A 895     379.944 406.628 403.894  1.00  0.00           H  
ATOM    144  N   GLN A 896     381.555 410.706 401.941  1.00  0.00           N  
ATOM    145  CA  GLN A 896     382.556 411.035 400.891  1.00  0.00           C  
ATOM    146  C   GLN A 896     383.887 411.340 401.575  1.00  0.00           C  
ATOM    147  O   GLN A 896     383.948 412.366 402.295  1.00  0.00           O  
ATOM    148  CB  GLN A 896     382.080 412.256 400.098  1.00  0.00           C  
ATOM    149  CG  GLN A 896     382.812 412.512 398.816  1.00  0.00           C  
ATOM    150  CD  GLN A 896     381.970 413.074 397.681  1.00  0.00           C  
ATOM    151  NE2 GLN A 896     381.970 414.392 397.510  1.00  0.00           N  
ATOM    152  OE1 GLN A 896     381.567 412.329 396.777  1.00  0.00           O  
ATOM    153  HN  GLN A 896     380.713 411.194 402.014  1.00  0.00           H  
ATOM    154 1HNE GLN A 896     381.287 414.807 396.875  1.00  0.00           H  
ATOM    155 2HNE GLN A 896     382.275 414.941 398.291  1.00  0.00           H  
ATOM    156  N   PRO A 897     384.949 410.632 401.245  1.00  0.00           N  
ATOM    157  CA  PRO A 897     386.133 410.645 402.136  1.00  0.00           C  
ATOM    158  C   PRO A 897     386.902 411.975 401.941  1.00  0.00           C  
ATOM    159  O   PRO A 897     387.732 412.390 402.734  1.00  0.00           O  
ATOM    160  CB  PRO A 897     386.938 409.448 401.660  1.00  0.00           C  
ATOM    161  CG  PRO A 897     386.011 408.582 400.867  1.00  0.00           C  
ATOM    162  CD  PRO A 897     385.120 409.595 400.208  1.00  0.00           C  
ATOM    163  N   MET A 898     386.829 412.463 400.684  1.00  0.00           N  
ATOM    164  CA  MET A 898     387.415 413.770 400.415  1.00  0.00           C  
ATOM    165  C   MET A 898     386.768 414.856 401.245  1.00  0.00           C  
ATOM    166  O   MET A 898     387.500 415.735 401.733  1.00  0.00           O  
ATOM    167  CB  MET A 898     387.378 414.062 398.926  1.00  0.00           C  
ATOM    168  CG  MET A 898     388.330 415.125 398.413  1.00  0.00           C  
ATOM    169  SD  MET A 898     387.537 416.199 397.180  1.00  0.00           S  
ATOM    170  CE  MET A 898     386.792 417.371 398.242  1.00  0.00           C  
ATOM    171  HN  MET A 898     386.194 412.048 400.049  1.00  0.00           H  
ATOM    172  N   MET A 899     385.449 414.807 401.453  1.00  0.00           N  
ATOM    173  CA  MET A 899     384.790 415.808 402.271  1.00  0.00           C  
ATOM    174  C   MET A 899     385.071 415.637 403.760  1.00  0.00           C  
ATOM    175  O   MET A 899     385.022 416.614 404.541  1.00  0.00           O  
ATOM    176  CB  MET A 899     383.289 415.845 401.978  1.00  0.00           C  
ATOM    177  CG  MET A 899     382.654 417.188 402.295  1.00  0.00           C  
ATOM    178  SD  MET A 899     381.140 417.493 401.331  1.00  0.00           S  
ATOM    179  CE  MET A 899     380.872 419.226 401.514  1.00  0.00           C  
ATOM    180  HN  MET A 899     384.924 414.075 401.025  1.00  0.00           H  
ATOM    181  N   MET A 900     385.303 414.392 404.187  1.00  0.00           N  
ATOM    182  CA  MET A 900     385.864 414.148 405.530  1.00  0.00           C  
ATOM    183  C   MET A 900     387.122 414.941 405.725  1.00  0.00           C  
ATOM    184  O   MET A 900     387.244 415.613 406.763  1.00  0.00           O  
ATOM    185  CB  MET A 900     386.060 412.646 405.713  1.00  0.00           C  
ATOM    186  CG  MET A 900     387.024 412.268 406.812  1.00  0.00           C  
ATOM    187  SD  MET A 900     387.061 410.486 407.080  1.00  0.00           S  
ATOM    188  CE  MET A 900     387.817 409.998 405.542  1.00  0.00           C  
ATOM    189  HN  MET A 900     385.266 413.635 403.503  1.00  0.00           H  
ATOM    190  N   ALA A 901     388.135 414.722 404.871  1.00  0.00           N  
ATOM    191  CA  ALA A 901     389.441 415.295 405.090  1.00  0.00           C  
ATOM    192  C   ALA A 901     389.404 416.797 404.846  1.00  0.00           C  
ATOM    193  O   ALA A 901     390.222 417.554 405.420  1.00  0.00           O  
ATOM    194  CB  ALA A 901     390.515 414.636 404.211  1.00  0.00           C  
ATOM    195  HN  ALA A 901     387.891 414.368 403.943  1.00  0.00           H  
ATOM    196  N   ALA A 902     388.489 417.249 404.016  1.00  0.00           N  
ATOM    197  CA  ALA A 902     388.391 418.713 403.784  1.00  0.00           C  
ATOM    198  C   ALA A 902     387.756 419.434 404.993  1.00  0.00           C  
ATOM    199  O   ALA A 902     388.037 420.618 405.273  1.00  0.00           O  
ATOM    200  CB  ALA A 902     387.549 419.019 402.551  1.00  0.00           C  
ATOM    201  HN  ALA A 902     388.013 416.663 403.394  1.00  0.00           H  
ATOM    202  N   ARG A 903     386.658 418.896 405.530  1.00  0.00           N  
ATOM    203  CA  ARG A 903     386.182 419.360 406.848  1.00  0.00           C  
ATOM    204  C   ARG A 903     387.292 419.299 407.874  1.00  0.00           C  
ATOM    205  O   ARG A 903     387.476 420.325 408.582  1.00  0.00           O  
ATOM    206  CB  ARG A 903     385.010 418.469 407.312  1.00  0.00           C  
ATOM    207  CG  ARG A 903     385.046 418.176 408.801  1.00  0.00           C  
ATOM    208  CD  ARG A 903     383.618 417.859 409.277  1.00  0.00           C  
ATOM    209  NE  ARG A 903     382.861 419.104 409.412  1.00  0.00           N  
ATOM    210  CZ  ARG A 903     382.971 419.934 410.449  1.00  0.00           C  
ATOM    211  NH1 ARG A 903     383.960 419.739 411.328  1.00  0.00           N1+
ATOM    212  NH2 ARG A 903     382.141 420.959 410.608  1.00  0.00           N  
ATOM    213  HN  ARG A 903     386.304 418.030 405.151  1.00  0.00           H  
ATOM    214  HE  ARG A 903     382.104 419.238 408.765  1.00  0.00           H  
ATOM    215 1HH1 ARG A 903     384.045 420.374 412.085  1.00  0.00           H  
ATOM    216 2HH1 ARG A 903     384.631 418.994 411.169  1.00  0.00           H  
ATOM    217 1HH2 ARG A 903     382.056 421.436 411.462  1.00  0.00           H  
ATOM    218 2HH2 ARG A 903     381.641 421.265 409.766  1.00  0.00           H  
ATOM    219  N   GLN A 904     388.147 418.286 407.849  1.00  0.00           N  
ATOM    220  CA  GLN A 904     389.233 418.213 408.813  1.00  0.00           C  
ATOM    221  C   GLN A 904     390.161 419.409 408.667  1.00  0.00           C  
ATOM    222  O   GLN A 904     390.491 420.056 409.668  1.00  0.00           O  
ATOM    223  CB  GLN A 904     389.966 416.882 408.752  1.00  0.00           C  
ATOM    224  CG  GLN A 904     390.173 416.174 410.083  1.00  0.00           C  
ATOM    225  CD  GLN A 904     391.443 415.332 410.022  1.00  0.00           C  
ATOM    226  NE2 GLN A 904     392.102 415.149 411.182  1.00  0.00           N  
ATOM    227  OE1 GLN A 904     391.589 414.526 409.094  1.00  0.00           O  
ATOM    228  HN  GLN A 904     387.988 417.480 407.251  1.00  0.00           H  
ATOM    229 1HNE GLN A 904     392.798 414.429 411.267  1.00  0.00           H  
ATOM    230 2HNE GLN A 904     391.846 415.674 411.987  1.00  0.00           H  
ATOM    231  N   LEU A 905     390.637 419.702 407.446  1.00  0.00           N  
ATOM    232  CA  LEU A 905     391.528 420.862 407.288  1.00  0.00           C  
ATOM    233  C   LEU A 905     390.881 422.156 407.727  1.00  0.00           C  
ATOM    234  O   LEU A 905     391.455 422.949 408.496  1.00  0.00           O  
ATOM    235  CB  LEU A 905     392.004 421.021 405.835  1.00  0.00           C  
ATOM    236  CG  LEU A 905     393.396 420.447 405.603  1.00  0.00           C  
ATOM    237  CD1 LEU A 905     393.652 419.189 406.421  1.00  0.00           C  
ATOM    238  CD2 LEU A 905     393.591 419.971 404.187  1.00  0.00           C  
ATOM    239  HN  LEU A 905     390.369 419.128 406.689  1.00  0.00           H  
ATOM    240  N   HIS A 906     389.685 422.424 407.214  1.00  0.00           N  
ATOM    241  CA  HIS A 906     388.965 423.621 407.593  1.00  0.00           C  
ATOM    242  C   HIS A 906     388.770 423.767 409.070  1.00  0.00           C  
ATOM    243  O   HIS A 906     388.953 424.829 409.619  1.00  0.00           O  
ATOM    244  CB  HIS A 906     387.598 423.706 406.873  1.00  0.00           C  
ATOM    245  CG  HIS A 906     387.781 424.097 405.408  1.00  0.00           C  
ATOM    246  CD2 HIS A 906     387.561 425.293 404.797  1.00  0.00           C  
ATOM    247  ND1 HIS A 906     387.878 423.169 404.407  1.00  0.00           N  
ATOM    248  CE1 HIS A 906     387.695 423.755 403.235  1.00  0.00           C  
ATOM    249  NE2 HIS A 906     387.305 424.988 403.479  1.00  0.00           N  
ATOM    250  HN  HIS A 906     389.136 421.655 406.836  1.00  0.00           H  
ATOM    251  HD1 HIS A 906     388.135 422.205 404.541  1.00  0.00           H  
ATOM    252  N   ASP A 907     388.416 422.668 409.729  1.00  0.00           N  
ATOM    253  CA  ASP A 907     388.257 422.705 411.194  1.00  0.00           C  
ATOM    254  C   ASP A 907     389.575 423.010 411.890  1.00  0.00           C  
ATOM    255  O   ASP A 907     389.563 423.987 412.671  1.00  0.00           O  
ATOM    256  CB  ASP A 907     387.683 421.350 411.658  1.00  0.00           C  
ATOM    257  CG  ASP A 907     387.134 421.350 413.074  1.00  0.00           C  
ATOM    258  OD1 ASP A 907     387.915 421.301 414.014  1.00  0.00           O  
ATOM    259  OD2 ASP A 907     385.901 421.118 413.232  1.00  0.00           O1-
ATOM    260  HN  ASP A 907     388.135 421.851 409.265  1.00  0.00           H  
ATOM    261  N   GLU A 908     390.674 422.473 411.426  1.00  0.00           N  
ATOM    262  CA  GLU A 908     391.968 422.766 412.085  1.00  0.00           C  
ATOM    263  C   GLU A 908     392.432 424.158 411.804  1.00  0.00           C  
ATOM    264  O   GLU A 908     393.030 424.902 412.585  1.00  0.00           O  
ATOM    265  CB  GLU A 908     393.005 421.716 411.646  1.00  0.00           C  
ATOM    266  CG  GLU A 908     392.773 420.374 412.256  1.00  0.00           C  
ATOM    267  CD  GLU A 908     393.982 419.495 412.427  1.00  0.00           C  
ATOM    268  OE1 GLU A 908     395.117 419.946 412.219  1.00  0.00           O  
ATOM    269  OE2 GLU A 908     393.823 418.445 413.123  1.00  0.00           O1-
ATOM    270  HN  GLU A 908     390.649 421.606 410.901  1.00  0.00           H  
ATOM    271  N   ALA A 909     391.980 424.670 410.620  1.00  0.00           N  
ATOM    272  CA  ALA A 909     392.212 426.062 410.254  1.00  0.00           C  
ATOM    273  C   ALA A 909     391.321 426.990 411.096  1.00  0.00           C  
ATOM    274  O   ALA A 909     391.455 428.235 411.047  1.00  0.00           O  
ATOM    275  CB  ALA A 909     391.858 426.306 408.777  1.00  0.00           C  
ATOM    276  HN  ALA A 909     391.333 424.133 410.071  1.00  0.00           H  
ATOM    277  N   ARG A 910     390.149 426.465 411.523  1.00  0.00           N  
ATOM    278  CA  ARG A 910     389.221 427.234 412.341  1.00  0.00           C  
ATOM    279  C   ARG A 910     389.575 427.209 413.794  1.00  0.00           C  
ATOM    280  O   ARG A 910     389.001 427.954 414.612  1.00  0.00           O  
ATOM    281  CB  ARG A 910     387.756 426.782 412.134  1.00  0.00           C  
ATOM    282  CG  ARG A 910     386.853 427.966 411.877  1.00  0.00           C  
ATOM    283  CD  ARG A 910     387.585 429.102 411.145  1.00  0.00           C  
ATOM    284  NE  ARG A 910     386.853 429.529 409.949  1.00  0.00           N  
ATOM    285  CZ  ARG A 910     387.024 430.725 409.375  1.00  0.00           C  
ATOM    286  NH1 ARG A 910     387.610 431.702 410.059  1.00  0.00           N1+
ATOM    287  NH2 ARG A 910     386.426 431.018 408.215  1.00  0.00           N  
ATOM    288  HN  ARG A 910     389.954 425.500 411.365  1.00  0.00           H  
ATOM    289  HE  ARG A 910     386.108 428.943 409.583  1.00  0.00           H  
ATOM    290 1HH1 ARG A 910     387.732 432.605 409.668  1.00  0.00           H  
ATOM    291 2HH1 ARG A 910     388.013 431.482 410.962  1.00  0.00           H  
ATOM    292 1HH2 ARG A 910     386.206 431.958 407.971  1.00  0.00           H  
ATOM    293 2HH2 ARG A 910     386.169 430.249 407.605  1.00  0.00           H  
ATOM    294  N   LYS A 911     390.344 426.221 414.270  1.00  0.00           N  
ATOM    295  CA  LYS A 911     390.625 426.025 415.686  1.00  0.00           C  
ATOM    296  C   LYS A 911     391.711 427.014 416.138  1.00  0.00           C  
ATOM    297  O   LYS A 911     391.614 427.661 417.212  1.00  0.00           O  
ATOM    298  CB  LYS A 911     391.162 424.597 415.894  1.00  0.00           C  
ATOM    299  CG  LYS A 911     390.991 424.036 417.273  1.00  0.00           C  
ATOM    300  CD  LYS A 911     389.563 423.840 417.737  1.00  0.00           C  
ATOM    301  CE  LYS A 911     389.429 422.595 418.628  1.00  0.00           C  
ATOM    302  NZ  LYS A 911     388.318 422.791 419.617  1.00  0.00           N1+
ATOM    303  HN  LYS A 911     390.662 425.500 413.611  1.00  0.00           H  
ATOM    304  HZ1 LYS A 911     388.245 421.997 420.178  1.00  0.00           H  
ATOM    305  HZ2 LYS A 911     388.599 423.572 420.203  1.00  0.00           H  
ATOM    306  HZ3 LYS A 911     387.500 422.974 419.092  1.00  0.00           H  
ATOM    307  N   TRP A 912     392.700 427.222 415.259  1.00  0.00           N  
ATOM    308  CA  TRP A 912     393.665 428.296 415.466  1.00  0.00           C  
ATOM    309  C   TRP A 912     393.701 429.260 414.246  1.00  0.00           C  
ATOM    310  O   TRP A 912     393.005 429.077 413.245  1.00  0.00           O  
ATOM    311  CB  TRP A 912     395.068 427.698 415.662  1.00  0.00           C  
ATOM    312  CG  TRP A 912     395.203 426.257 415.186  1.00  0.00           C  
ATOM    313  CD1 TRP A 912     395.776 425.940 413.953  1.00  0.00           C  
ATOM    314  CD2 TRP A 912     395.203 425.098 415.967  1.00  0.00           C  
ATOM    315  CE2 TRP A 912     395.544 424.023 415.100  1.00  0.00           C  
ATOM    316  CE3 TRP A 912     394.922 424.792 417.310  1.00  0.00           C  
ATOM    317  NE1 TRP A 912     395.630 424.536 413.831  1.00  0.00           N  
ATOM    318  CZ2 TRP A 912     395.557 422.693 415.527  1.00  0.00           C  
ATOM    319  CZ3 TRP A 912     394.678 423.462 417.664  1.00  0.00           C  
ATOM    320  CH2 TRP A 912     395.105 422.424 416.809  1.00  0.00           C  
ATOM    321  HN  TRP A 912     392.810 426.599 414.502  1.00  0.00           H  
ATOM    322  HE1 TRP A 912     395.850 424.011 413.000  1.00  0.00           H  
ATOM    323  N   SER A 913     394.287 430.432 414.526  1.00  0.00           N  
ATOM    324  CA  SER A 913     394.458 431.433 413.501  1.00  0.00           C  
ATOM    325  C   SER A 913     395.007 430.908 412.207  1.00  0.00           C  
ATOM    326  O   SER A 913     396.240 430.701 412.024  1.00  0.00           O  
ATOM    327  CB  SER A 913     395.203 432.666 414.001  1.00  0.00           C  
ATOM    328  OG  SER A 913     395.081 433.716 413.037  1.00  0.00           O  
ATOM    329  HN  SER A 913     394.739 430.505 415.442  1.00  0.00           H  
ATOM    330  HO  SER A 913     395.459 433.362 412.158  1.00  0.00           H  
ATOM    331  N   SER A 914     394.165 430.957 411.169  1.00  0.00           N  
ATOM    332  CA  SER A 914     394.604 430.737 409.778  1.00  0.00           C  
ATOM    333  C   SER A 914     395.422 431.909 409.277  1.00  0.00           C  
ATOM    334  O   SER A 914     396.631 431.799 408.997  1.00  0.00           O  
ATOM    335  CB  SER A 914     393.359 430.542 408.887  1.00  0.00           C  
ATOM    336  OG  SER A 914     393.726 429.932 407.654  1.00  0.00           O  
ATOM    337  HN  SER A 914     393.188 431.128 411.414  1.00  0.00           H  
ATOM    338  HO  SER A 914     394.348 429.163 407.800  1.00  0.00           H  
ATOM    339  N   LYS A 915     394.861 433.093 409.338  1.00  0.00           N  
ATOM    340  CA  LYS A 915     395.569 434.253 408.752  1.00  0.00           C  
ATOM    341  C   LYS A 915     396.814 434.595 409.558  1.00  0.00           C  
ATOM    342  O   LYS A 915     396.704 434.595 410.803  1.00  0.00           O  
ATOM    343  CB  LYS A 915     394.617 435.437 408.655  1.00  0.00           C  
ATOM    344  CG  LYS A 915     393.835 435.730 409.924  1.00  0.00           C  
ATOM    345  CD  LYS A 915     393.579 437.207 410.181  1.00  0.00           C  
ATOM    346  CE  LYS A 915     393.823 438.049 408.936  1.00  0.00           C  
ATOM    347  NZ  LYS A 915     393.958 439.502 409.180  1.00  0.00           N1+
ATOM    348  HN  LYS A 915     394.043 433.276 409.912  1.00  0.00           H  
ATOM    349  HZ1 LYS A 915     394.324 439.893 408.313  1.00  0.00           H  
ATOM    350  HZ2 LYS A 915     393.091 439.893 409.436  1.00  0.00           H  
ATOM    351  HZ3 LYS A 915     394.678 439.587 409.863  1.00  0.00           H  
ATOM    352  N   GLY A 916     397.998 434.521 408.948  1.00  0.00           N  
ATOM    353  CA  GLY A 916     399.207 434.717 409.766  1.00  0.00           C  
ATOM    354  C   GLY A 916     400.122 433.508 409.656  1.00  0.00           C  
ATOM    355  O   GLY A 916     401.318 433.630 409.668  1.00  0.00           O  
ATOM    356  HN  GLY A 916     398.071 434.460 407.935  1.00  0.00           H  
ATOM    357  N   ASN A 917     399.487 432.336 409.692  1.00  0.00           N  
ATOM    358  CA  ASN A 917     400.256 431.079 409.631  1.00  0.00           C  
ATOM    359  C   ASN A 917     400.244 430.481 408.240  1.00  0.00           C  
ATOM    360  O   ASN A 917     399.207 430.103 407.678  1.00  0.00           O  
ATOM    361  CB  ASN A 917     399.719 430.115 410.693  1.00  0.00           C  
ATOM    362  CG  ASN A 917     399.817 430.676 412.085  1.00  0.00           C  
ATOM    363  ND2 ASN A 917     398.987 430.188 413.025  1.00  0.00           N  
ATOM    364  OD1 ASN A 917     400.720 431.470 412.427  1.00  0.00           O  
ATOM    365  HN  ASN A 917     398.523 432.300 409.949  1.00  0.00           H  
ATOM    366 1HND ASN A 917     399.036 430.518 413.965  1.00  0.00           H  
ATOM    367 2HND ASN A 917     398.242 429.614 412.708  1.00  0.00           H  
ATOM    368  N   ASP A 918     401.404 430.542 407.581  1.00  0.00           N  
ATOM    369  CA  ASP A 918     401.465 430.237 406.152  1.00  0.00           C  
ATOM    370  C   ASP A 918     401.025 428.772 405.896  1.00  0.00           C  
ATOM    371  O   ASP A 918     400.476 428.503 404.822  1.00  0.00           O  
ATOM    372  CB  ASP A 918     402.893 430.444 405.627  1.00  0.00           C  
ATOM    373  CG  ASP A 918     402.979 431.580 404.626  1.00  0.00           C  
ATOM    374  OD1 ASP A 918     403.137 431.323 403.430  1.00  0.00           O  
ATOM    375  OD2 ASP A 918     402.710 432.715 405.054  1.00  0.00           O1-
ATOM    376  HN  ASP A 918     402.209 430.847 408.069  1.00  0.00           H  
ATOM    377  N   ILE A 919     401.526 427.844 406.677  1.00  0.00           N  
ATOM    378  CA  ILE A 919     401.184 426.440 406.470  1.00  0.00           C  
ATOM    379  C   ILE A 919     399.707 426.123 406.665  1.00  0.00           C  
ATOM    380  O   ILE A 919     399.170 425.269 406.006  1.00  0.00           O  
ATOM    381  CB  ILE A 919     402.051 425.525 407.349  1.00  0.00           C  
ATOM    382  CG1 ILE A 919     403.516 425.940 407.336  1.00  0.00           C  
ATOM    383  CG2 ILE A 919     401.904 424.060 406.946  1.00  0.00           C  
ATOM    384  CD1 ILE A 919     404.443 424.719 407.275  1.00  0.00           C  
ATOM    385  HN  ILE A 919     401.929 428.101 407.556  1.00  0.00           H  
ATOM    386  N   ILE A 920     399.158 426.746 407.727  1.00  0.00           N  
ATOM    387  CA  ILE A 920     397.778 426.416 408.130  1.00  0.00           C  
ATOM    388  C   ILE A 920     396.814 427.026 407.080  1.00  0.00           C  
ATOM    389  O   ILE A 920     395.996 426.306 406.482  1.00  0.00           O  
ATOM    390  CB  ILE A 920     397.473 426.941 409.534  1.00  0.00           C  
ATOM    391  CG1 ILE A 920     398.425 426.404 410.583  1.00  0.00           C  
ATOM    392  CG2 ILE A 920     395.996 426.697 409.888  1.00  0.00           C  
ATOM    393  CD1 ILE A 920     398.132 426.831 412.000  1.00  0.00           C  
ATOM    394  HN  ILE A 920     399.634 427.429 408.240  1.00  0.00           H  
ATOM    395  N   ALA A 921     397.302 428.149 406.506  1.00  0.00           N  
ATOM    396  CA  ALA A 921     396.667 428.735 405.322  1.00  0.00           C  
ATOM    397  C   ALA A 921     396.826 427.820 404.114  1.00  0.00           C  
ATOM    398  O   ALA A 921     395.825 427.563 403.430  1.00  0.00           O  
ATOM    399  CB  ALA A 921     397.241 430.127 405.054  1.00  0.00           C  
ATOM    400  HN  ALA A 921     397.949 428.748 407.031  1.00  0.00           H  
ATOM    401  N   ALA A 922     398.059 427.405 403.845  1.00  0.00           N  
ATOM    402  CA  ALA A 922     398.254 426.428 402.747  1.00  0.00           C  
ATOM    403  C   ALA A 922     397.339 425.244 402.844  1.00  0.00           C  
ATOM    404  O   ALA A 922     396.851 424.756 401.831  1.00  0.00           O  
ATOM    405  CB  ALA A 922     399.719 426.013 402.734  1.00  0.00           C  
ATOM    406  HN  ALA A 922     398.730 427.429 404.578  1.00  0.00           H  
ATOM    407  N   ALA A 923     397.192 424.719 404.065  1.00  0.00           N  
ATOM    408  CA  ALA A 923     396.411 423.486 404.236  1.00  0.00           C  
ATOM    409  C   ALA A 923     394.922 423.755 403.906  1.00  0.00           C  
ATOM    410  O   ALA A 923     394.348 423.120 402.991  1.00  0.00           O  
ATOM    411  CB  ALA A 923     396.558 423.022 405.701  1.00  0.00           C  
ATOM    412  HN  ALA A 923     397.607 425.195 404.822  1.00  0.00           H  
ATOM    413  N   LYS A 924     394.446 424.951 404.297  1.00  0.00           N  
ATOM    414  CA  LYS A 924     393.103 425.391 403.943  1.00  0.00           C  
ATOM    415  C   LYS A 924     392.944 425.623 402.454  1.00  0.00           C  
ATOM    416  O   LYS A 924     392.065 425.012 401.843  1.00  0.00           O  
ATOM    417  CB  LYS A 924     392.712 426.611 404.773  1.00  0.00           C  
ATOM    418  CG  LYS A 924     391.638 427.515 404.175  1.00  0.00           C  
ATOM    419  CD  LYS A 924     391.748 428.943 404.602  1.00  0.00           C  
ATOM    420  CE  LYS A 924     393.140 429.553 404.395  1.00  0.00           C  
ATOM    421  NZ  LYS A 924     393.274 430.920 404.968  1.00  0.00           N1+
ATOM    422  HN  LYS A 924     394.971 425.439 405.005  1.00  0.00           H  
ATOM    423  HZ1 LYS A 924     394.165 431.262 404.688  1.00  0.00           H  
ATOM    424  HZ2 LYS A 924     392.542 431.482 404.651  1.00  0.00           H  
ATOM    425  HZ3 LYS A 924     393.225 430.798 405.969  1.00  0.00           H  
ATOM    426  N   ARG A 925     393.982 426.172 401.794  1.00  0.00           N  
ATOM    427  CA  ARG A 925     393.958 426.294 400.330  1.00  0.00           C  
ATOM    428  C   ARG A 925     393.860 424.951 399.658  1.00  0.00           C  
ATOM    429  O   ARG A 925     393.164 424.829 398.633  1.00  0.00           O  
ATOM    430  CB  ARG A 925     395.178 427.039 399.792  1.00  0.00           C  
ATOM    431  CG  ARG A 925     394.934 427.661 398.450  1.00  0.00           C  
ATOM    432  CD  ARG A 925     396.167 427.771 397.571  1.00  0.00           C  
ATOM    433  NE  ARG A 925     396.057 428.931 396.680  1.00  0.00           N  
ATOM    434  CZ  ARG A 925     397.107 429.663 396.289  1.00  0.00           C  
ATOM    435  NH1 ARG A 925     398.279 429.541 396.936  1.00  0.00           N1+
ATOM    436  NH2 ARG A 925     396.948 430.664 395.447  1.00  0.00           N  
ATOM    437  HN  ARG A 925     394.666 426.709 402.283  1.00  0.00           H  
ATOM    438  HE  ARG A 925     395.178 429.102 396.252  1.00  0.00           H  
ATOM    439 1HH1 ARG A 925     399.084 429.956 396.521  1.00  0.00           H  
ATOM    440 2HH1 ARG A 925     398.364 428.943 397.742  1.00  0.00           H  
ATOM    441 1HH2 ARG A 925     397.766 431.091 395.020  1.00  0.00           H  
ATOM    442 2HH2 ARG A 925     396.033 431.006 395.227  1.00  0.00           H  
ATOM    443  N   MET A 926     394.641 423.975 400.085  1.00  0.00           N  
ATOM    444  CA  MET A 926     394.604 422.656 399.438  1.00  0.00           C  
ATOM    445  C   MET A 926     393.225 422.034 399.597  1.00  0.00           C  
ATOM    446  O   MET A 926     392.651 421.436 398.706  1.00  0.00           O  
ATOM    447  CB  MET A 926     395.703 421.753 399.976  1.00  0.00           C  
ATOM    448  CG  MET A 926     395.715 420.386 399.304  1.00  0.00           C  
ATOM    449  SD  MET A 926     396.021 420.471 397.510  1.00  0.00           S  
ATOM    450  CE  MET A 926     396.875 418.921 397.229  1.00  0.00           C  
ATOM    451  HN  MET A 926     395.337 424.170 400.769  1.00  0.00           H  
ATOM    452  N   ALA A 927     392.700 422.205 400.818  1.00  0.00           N  
ATOM    453  CA  ALA A 927     391.333 421.729 401.099  1.00  0.00           C  
ATOM    454  C   ALA A 927     390.320 422.400 400.232  1.00  0.00           C  
ATOM    455  O   ALA A 927     389.417 421.716 399.707  1.00  0.00           O  
ATOM    456  CB  ALA A 927     391.028 421.948 402.588  1.00  0.00           C  
ATOM    457  HN  ALA A 927     393.176 422.815 401.489  1.00  0.00           H  
ATOM    458  N   LEU A 928     390.515 423.694 399.951  1.00  0.00           N  
ATOM    459  CA  LEU A 928     389.514 424.402 399.146  1.00  0.00           C  
ATOM    460  C   LEU A 928     389.697 424.023 397.668  1.00  0.00           C  
ATOM    461  O   LEU A 928     388.745 423.877 396.875  1.00  0.00           O  
ATOM    462  CB  LEU A 928     389.734 425.916 399.316  1.00  0.00           C  
ATOM    463  CG  LEU A 928     388.867 426.501 400.391  1.00  0.00           C  
ATOM    464  CD1 LEU A 928     389.490 427.771 400.952  1.00  0.00           C  
ATOM    465  CD2 LEU A 928     387.512 426.953 399.915  1.00  0.00           C  
ATOM    466  HN  LEU A 928     391.223 424.231 400.427  1.00  0.00           H  
ATOM    467  N   LEU A 929     390.942 423.926 397.205  1.00  0.00           N  
ATOM    468  CA  LEU A 929     391.223 423.572 395.850  1.00  0.00           C  
ATOM    469  C   LEU A 929     391.003 422.107 395.544  1.00  0.00           C  
ATOM    470  O   LEU A 929     390.674 421.777 394.385  1.00  0.00           O  
ATOM    471  CB  LEU A 929     392.651 423.962 395.435  1.00  0.00           C  
ATOM    472  CG  LEU A 929     392.859 425.464 395.386  1.00  0.00           C  
ATOM    473  CD1 LEU A 929     394.263 425.879 394.934  1.00  0.00           C  
ATOM    474  CD2 LEU A 929     391.956 426.086 394.312  1.00  0.00           C  
ATOM    475  HN  LEU A 929     391.687 423.853 397.888  1.00  0.00           H  
ATOM    476  N   MET A 930     390.857 421.252 396.558  1.00  0.00           N  
ATOM    477  CA  MET A 930     390.417 419.885 396.240  1.00  0.00           C  
ATOM    478  C   MET A 930     388.867 419.873 396.179  1.00  0.00           C  
ATOM    479  O   MET A 930     388.330 419.409 395.154  1.00  0.00           O  
ATOM    480  CB  MET A 930     390.906 418.921 397.327  1.00  0.00           C  
ATOM    481  CG  MET A 930     390.869 417.444 396.985  1.00  0.00           C  
ATOM    482  SD  MET A 930     391.882 417.151 395.496  1.00  0.00           S  
ATOM    483  CE  MET A 930     393.518 417.615 396.143  1.00  0.00           C  
ATOM    484  HN  MET A 930     391.309 421.399 397.461  1.00  0.00           H  
ATOM    485  N   ALA A 931     388.257 420.752 396.997  1.00  0.00           N  
ATOM    486  CA  ALA A 931     386.792 420.898 396.936  1.00  0.00           C  
ATOM    487  C   ALA A 931     386.389 421.545 395.581  1.00  0.00           C  
ATOM    488  O   ALA A 931     385.315 421.289 395.081  1.00  0.00           O  
ATOM    489  CB  ALA A 931     386.304 421.838 398.047  1.00  0.00           C  
ATOM    490  HN  ALA A 931     388.733 421.094 397.815  1.00  0.00           H  
ATOM    491  N   GLU A 932     387.268 422.400 395.044  1.00  0.00           N  
ATOM    492  CA  GLU A 932     386.926 423.108 393.799  1.00  0.00           C  
ATOM    493  C   GLU A 932     387.109 422.168 392.603  1.00  0.00           C  
ATOM    494  O   GLU A 932     386.340 422.205 391.663  1.00  0.00           O  
ATOM    495  CB  GLU A 932     387.878 424.292 393.616  1.00  0.00           C  
ATOM    496  CG  GLU A 932     387.292 425.464 392.871  1.00  0.00           C  
ATOM    497  CD  GLU A 932     387.927 425.708 391.504  1.00  0.00           C  
ATOM    498  OE1 GLU A 932     387.402 425.220 390.491  1.00  0.00           O  
ATOM    499  OE2 GLU A 932     389.038 426.282 391.516  1.00  0.00           O1-
ATOM    500  HN  GLU A 932     388.220 422.424 395.398  1.00  0.00           H  
ATOM    501  N   MET A 933     388.196 421.375 392.603  1.00  0.00           N  
ATOM    502  CA  MET A 933     388.354 420.300 391.626  1.00  0.00           C  
ATOM    503  C   MET A 933     387.207 419.287 391.711  1.00  0.00           C  
ATOM    504  O   MET A 933     386.536 419.067 390.674  1.00  0.00           O  
ATOM    505  CB  MET A 933     389.673 419.580 391.858  1.00  0.00           C  
ATOM    506  CG  MET A 933     390.027 418.591 390.771  1.00  0.00           C  
ATOM    507  SD  MET A 933     391.797 418.604 390.369  1.00  0.00           S  
ATOM    508  CE  MET A 933     391.882 416.907 389.746  1.00  0.00           C  
ATOM    509  HN  MET A 933     388.965 421.558 393.237  1.00  0.00           H  
ATOM    510  N   SER A 934     386.743 418.958 392.883  1.00  0.00           N  
ATOM    511  CA  SER A 934     385.522 418.140 393.042  1.00  0.00           C  
ATOM    512  C   SER A 934     384.338 418.762 392.371  1.00  0.00           C  
ATOM    513  O   SER A 934     383.582 418.030 391.699  1.00  0.00           O  
ATOM    514  CB  SER A 934     385.242 417.896 394.531  1.00  0.00           C  
ATOM    515  OG  SER A 934     385.339 416.516 394.812  1.00  0.00           O  
ATOM    516  HN  SER A 934     387.231 419.275 393.726  1.00  0.00           H  
ATOM    517  HO  SER A 934     385.278 416.382 395.801  1.00  0.00           H  
ATOM    518  N   ARG A 935     384.058 420.032 392.651  1.00  0.00           N  
ATOM    519  CA  ARG A 935     382.910 420.703 392.065  1.00  0.00           C  
ATOM    520  C   ARG A 935     383.057 420.801 390.527  1.00  0.00           C  
ATOM    521  O   ARG A 935     382.104 420.544 389.771  1.00  0.00           O  
ATOM    522  CB  ARG A 935     382.690 422.083 392.688  1.00  0.00           C  
ATOM    523  CG  ARG A 935     381.274 422.620 392.468  1.00  0.00           C  
ATOM    524  CD  ARG A 935     380.737 423.438 393.628  1.00  0.00           C  
ATOM    525  NE  ARG A 935     379.822 424.475 393.140  1.00  0.00           N  
ATOM    526  CZ  ARG A 935     378.882 425.061 393.884  1.00  0.00           C  
ATOM    527  NH1 ARG A 935     378.870 424.878 395.203  1.00  0.00           N1+
ATOM    528  NH2 ARG A 935     378.076 425.977 393.347  1.00  0.00           N  
ATOM    529  HN  ARG A 935     384.692 420.605 393.188  1.00  0.00           H  
ATOM    530  HE  ARG A 935     379.993 424.817 392.200  1.00  0.00           H  
ATOM    531 1HH1 ARG A 935     378.186 425.354 395.740  1.00  0.00           H  
ATOM    532 2HH1 ARG A 935     379.712 424.512 395.642  1.00  0.00           H  
ATOM    533 1HH2 ARG A 935     377.429 426.501 393.909  1.00  0.00           H  
ATOM    534 2HH2 ARG A 935     378.137 426.123 392.334  1.00  0.00           H  
ATOM    535  N   LEU A 936     384.204 421.289 390.076  1.00  0.00           N  
ATOM    536  CA  LEU A 936     384.497 421.313 388.635  1.00  0.00           C  
ATOM    537  C   LEU A 936     384.045 420.081 387.915  1.00  0.00           C  
ATOM    538  O   LEU A 936     383.289 420.081 386.926  1.00  0.00           O  
ATOM    539  CB  LEU A 936     385.999 421.521 388.391  1.00  0.00           C  
ATOM    540  CG  LEU A 936     386.475 421.399 386.963  1.00  0.00           C  
ATOM    541  CD1 LEU A 936     386.658 422.705 386.230  1.00  0.00           C  
ATOM    542  CD2 LEU A 936     387.878 420.789 386.951  1.00  0.00           C  
ATOM    543  HN  LEU A 936     384.985 421.301 390.686  1.00  0.00           H  
ATOM    544  N   VAL A 937     384.412 418.896 388.452  1.00  0.00           N  
ATOM    545  CA  VAL A 937     384.143 417.664 387.671  1.00  0.00           C  
ATOM    546  C   VAL A 937     382.751 417.102 388.013  1.00  0.00           C  
ATOM    547  O   VAL A 937     382.104 416.492 387.170  1.00  0.00           O  
ATOM    548  CB  VAL A 937     385.193 416.577 388.000  1.00  0.00           C  
ATOM    549  CG1 VAL A 937     386.584 416.919 387.512  1.00  0.00           C  
ATOM    550  CG2 VAL A 937     385.205 416.211 389.478  1.00  0.00           C  
ATOM    551  HN  VAL A 937     384.985 418.848 389.246  1.00  0.00           H  
ATOM    552  N   ARG A 938     382.166 417.688 389.075  1.00  0.00           N  
ATOM    553  CA  ARG A 938     380.750 417.432 389.355  1.00  0.00           C  
ATOM    554  C   ARG A 938     379.846 418.127 388.391  1.00  0.00           C  
ATOM    555  O   ARG A 938     378.992 417.480 387.769  1.00  0.00           O  
ATOM    556  CB  ARG A 938     380.396 417.664 390.820  1.00  0.00           C  
ATOM    557  CG  ARG A 938     379.041 418.298 391.028  1.00  0.00           C  
ATOM    558  CD  ARG A 938     379.028 419.617 391.760  1.00  0.00           C  
ATOM    559  NE  ARG A 938     378.003 419.653 392.810  1.00  0.00           N  
ATOM    560  CZ  ARG A 938     378.186 420.325 393.945  1.00  0.00           C  
ATOM    561  NH1 ARG A 938     379.431 420.520 394.409  1.00  0.00           N1+
ATOM    562  NH2 ARG A 938     377.136 420.850 394.580  1.00  0.00           N  
ATOM    563  HN  ARG A 938     382.751 418.018 389.819  1.00  0.00           H  
ATOM    564  HE  ARG A 938     377.051 419.421 392.554  1.00  0.00           H  
ATOM    565 1HH1 ARG A 938     379.529 420.947 395.312  1.00  0.00           H  
ATOM    566 2HH1 ARG A 938     380.212 420.166 393.884  1.00  0.00           H  
ATOM    567 1HH2 ARG A 938     377.234 421.033 395.569  1.00  0.00           H  
ATOM    568 2HH2 ARG A 938     376.282 420.996 394.104  1.00  0.00           H  
ATOM    569  N   GLY A 939     380.042 419.458 388.208  1.00  0.00           N  
ATOM    570  CA  GLY A 939     379.211 420.215 387.280  1.00  0.00           C  
ATOM    571  C   GLY A 939     379.443 419.653 385.852  1.00  0.00           C  
ATOM    572  O   GLY A 939     378.528 419.653 384.998  1.00  0.00           O  
ATOM    573  HN  GLY A 939     380.725 419.873 388.818  1.00  0.00           H  
ATOM    574  N   GLY A 940     380.713 419.519 385.510  1.00  0.00           N  
ATOM    575  CA  GLY A 940     381.030 418.665 384.338  1.00  0.00           C  
ATOM    576  C   GLY A 940     382.446 418.909 383.875  1.00  0.00           C  
ATOM    577  O   GLY A 940     382.947 420.044 383.899  1.00  0.00           O  
ATOM    578  HN  GLY A 940     381.482 419.849 386.060  1.00  0.00           H  
ATOM    579  N   SER A 941     383.081 417.908 383.276  1.00  0.00           N  
ATOM    580  CA  SER A 941     384.387 418.079 382.642  1.00  0.00           C  
ATOM    581  C   SER A 941     384.192 418.640 381.250  1.00  0.00           C  
ATOM    582  O   SER A 941     383.130 418.384 380.652  1.00  0.00           O  
ATOM    583  CB  SER A 941     385.120 416.724 382.605  1.00  0.00           C  
ATOM    584  OG  SER A 941     386.340 416.821 381.897  1.00  0.00           O  
ATOM    585  HN  SER A 941     382.715 416.980 383.374  1.00  0.00           H  
ATOM    586  HO  SER A 941     386.938 417.480 382.361  1.00  0.00           H  
ATOM    587  N   GLY A 942     385.071 419.531 380.798  1.00  0.00           N  
ATOM    588  CA  GLY A 942     384.790 420.203 379.517  1.00  0.00           C  
ATOM    589  C   GLY A 942     385.718 421.387 379.297  1.00  0.00           C  
ATOM    590  O   GLY A 942     386.682 421.301 378.503  1.00  0.00           O  
ATOM    591  HN  GLY A 942     386.023 419.434 381.067  1.00  0.00           H  
ATOM    592  N   ASN A 943     385.364 422.571 379.810  1.00  0.00           N  
ATOM    593  CA  ASN A 943     386.072 423.816 379.468  1.00  0.00           C  
ATOM    594  C   ASN A 943     387.561 423.669 379.614  1.00  0.00           C  
ATOM    595  O   ASN A 943     388.074 423.340 380.688  1.00  0.00           O  
ATOM    596  CB  ASN A 943     385.559 424.988 380.298  1.00  0.00           C  
ATOM    597  CG  ASN A 943     384.106 425.305 379.956  1.00  0.00           C  
ATOM    598  ND2 ASN A 943     383.191 425.171 380.920  1.00  0.00           N  
ATOM    599  OD1 ASN A 943     383.752 425.281 378.772  1.00  0.00           O  
ATOM    600  HN  ASN A 943     384.473 422.644 380.286  1.00  0.00           H  
ATOM    601 1HND ASN A 943     382.227 424.976 380.713  1.00  0.00           H  
ATOM    602 2HND ASN A 943     383.545 424.963 381.848  1.00  0.00           H  
ATOM    603  N   LYS A 944     388.293 423.853 378.503  1.00  0.00           N  
ATOM    604  CA  LYS A 944     389.722 423.523 378.516  1.00  0.00           C  
ATOM    605  C   LYS A 944     390.503 424.512 379.407  1.00  0.00           C  
ATOM    606  O   LYS A 944     391.187 424.036 380.322  1.00  0.00           O  
ATOM    607  CB  LYS A 944     390.283 423.523 377.075  1.00  0.00           C  
ATOM    608  CG  LYS A 944     391.711 423.035 377.002  1.00  0.00           C  
ATOM    609  CD  LYS A 944     392.444 423.474 375.732  1.00  0.00           C  
ATOM    610  CE  LYS A 944     391.479 423.804 374.585  1.00  0.00           C  
ATOM    611  NZ  LYS A 944     391.870 423.267 373.267  1.00  0.00           N1+
ATOM    612  HN  LYS A 944     387.817 423.853 377.625  1.00  0.00           H  
ATOM    613  HZ1 LYS A 944     391.113 423.462 372.656  1.00  0.00           H  
ATOM    614  HZ2 LYS A 944     392.737 423.669 372.974  1.00  0.00           H  
ATOM    615  HZ3 LYS A 944     391.980 422.290 373.364  1.00  0.00           H  
ATOM    616  N   ARG A 945     390.076 425.769 379.419  1.00  0.00           N  
ATOM    617  CA  ARG A 945     390.686 426.770 380.334  1.00  0.00           C  
ATOM    618  C   ARG A 945     390.381 426.367 381.750  1.00  0.00           C  
ATOM    619  O   ARG A 945     391.284 426.367 382.593  1.00  0.00           O  
ATOM    620  CB  ARG A 945     390.125 428.174 380.005  1.00  0.00           C  
ATOM    621  CG  ARG A 945     390.662 428.723 378.687  1.00  0.00           C  
ATOM    622  CD  ARG A 945     390.820 430.225 378.723  1.00  0.00           C  
ATOM    623  NE  ARG A 945     391.272 430.750 380.017  1.00  0.00           N  
ATOM    624  CZ  ARG A 945     392.090 431.787 380.164  1.00  0.00           C  
ATOM    625  NH1 ARG A 945     392.554 432.422 379.089  1.00  0.00           N1+
ATOM    626  NH2 ARG A 945     392.297 432.336 381.360  1.00  0.00           N  
ATOM    627  HN  ARG A 945     389.343 426.025 378.784  1.00  0.00           H  
ATOM    628  HE  ARG A 945     391.040 430.225 380.847  1.00  0.00           H  
ATOM    629 1HH1 ARG A 945     393.030 433.313 379.150  1.00  0.00           H  
ATOM    630 2HH1 ARG A 945     392.517 431.946 378.198  1.00  0.00           H  
ATOM    631 1HH2 ARG A 945     392.725 433.240 381.470  1.00  0.00           H  
ATOM    632 2HH2 ARG A 945     392.029 431.799 382.178  1.00  0.00           H  
ATOM    633  N   ALA A 946     389.197 425.793 381.982  1.00  0.00           N  
ATOM    634  CA  ALA A 946     388.770 425.574 383.386  1.00  0.00           C  
ATOM    635  C   ALA A 946     389.417 424.353 383.997  1.00  0.00           C  
ATOM    636  O   ALA A 946     389.771 424.316 385.181  1.00  0.00           O  
ATOM    637  CB  ALA A 946     387.244 425.427 383.472  1.00  0.00           C  
ATOM    638  HN  ALA A 946     388.513 425.830 381.262  1.00  0.00           H  
ATOM    639  N   LEU A 947     389.697 423.352 383.154  1.00  0.00           N  
ATOM    640  CA  LEU A 947     390.503 422.217 383.569  1.00  0.00           C  
ATOM    641  C   LEU A 947     391.943 422.632 383.826  1.00  0.00           C  
ATOM    642  O   LEU A 947     392.651 422.009 384.644  1.00  0.00           O  
ATOM    643  CB  LEU A 947     390.454 421.143 382.471  1.00  0.00           C  
ATOM    644  CG  LEU A 947     389.502 420.007 382.751  1.00  0.00           C  
ATOM    645  CD1 LEU A 947     388.037 420.459 382.727  1.00  0.00           C  
ATOM    646  CD2 LEU A 947     389.526 419.031 381.567  1.00  0.00           C  
ATOM    647  HN  LEU A 947     389.233 423.315 382.251  1.00  0.00           H  
ATOM    648  N   ILE A 948     392.566 423.364 382.886  1.00  0.00           N  
ATOM    649  CA  ILE A 948     393.945 423.730 383.069  1.00  0.00           C  
ATOM    650  C   ILE A 948     394.202 424.695 384.180  1.00  0.00           C  
ATOM    651  O   ILE A 948     395.154 424.475 384.949  1.00  0.00           O  
ATOM    652  CB  ILE A 948     394.617 424.182 381.763  1.00  0.00           C  
ATOM    653  CG1 ILE A 948     394.409 423.230 380.603  1.00  0.00           C  
ATOM    654  CG2 ILE A 948     396.106 424.451 382.007  1.00  0.00           C  
ATOM    655  CD1 ILE A 948     395.642 423.022 379.749  1.00  0.00           C  
ATOM    656  HN  ILE A 948     392.053 423.657 382.068  1.00  0.00           H  
ATOM    657  N   GLN A 949     393.188 425.513 384.546  1.00  0.00           N  
ATOM    658  CA  GLN A 949     393.311 426.404 385.681  1.00  0.00           C  
ATOM    659  C   GLN A 949     393.250 425.659 387.024  1.00  0.00           C  
ATOM    660  O   GLN A 949     393.982 425.940 387.988  1.00  0.00           O  
ATOM    661  CB  GLN A 949     392.212 427.454 385.657  1.00  0.00           C  
ATOM    662  CG  GLN A 949     392.468 428.564 384.644  1.00  0.00           C  
ATOM    663  CD  GLN A 949     391.296 429.529 384.619  1.00  0.00           C  
ATOM    664  NE2 GLN A 949     390.125 429.041 384.180  1.00  0.00           N  
ATOM    665  OE1 GLN A 949     391.479 430.701 384.900  1.00  0.00           O  
ATOM    666  HN  GLN A 949     392.346 425.562 383.984  1.00  0.00           H  
ATOM    667 1HNE GLN A 949     389.417 429.724 383.997  1.00  0.00           H  
ATOM    668 2HNE GLN A 949     390.173 428.210 383.606  1.00  0.00           H  
ATOM    669  N   CYS A 950     392.297 424.744 387.146  1.00  0.00           N  
ATOM    670  CA  CYS A 950     392.212 423.950 388.379  1.00  0.00           C  
ATOM    671  C   CYS A 950     393.481 423.132 388.586  1.00  0.00           C  
ATOM    672  O   CYS A 950     394.031 423.035 389.697  1.00  0.00           O  
ATOM    673  CB  CYS A 950     390.979 423.047 388.391  1.00  0.00           C  
ATOM    674  SG  CYS A 950     390.369 422.754 390.051  1.00  0.00           S  
ATOM    675  HN  CYS A 950     391.809 424.390 386.353  1.00  0.00           H  
ATOM    676  HG1 CYS A 950     389.575 421.704 389.795  1.00  0.00           H  
ATOM    677  N   ALA A 951     394.055 422.595 387.488  1.00  0.00           N  
ATOM    678  CA  ALA A 951     395.349 421.912 387.659  1.00  0.00           C  
ATOM    679  C   ALA A 951     396.399 422.925 388.135  1.00  0.00           C  
ATOM    680  O   ALA A 951     397.168 422.742 389.050  1.00  0.00           O  
ATOM    681  CB  ALA A 951     395.813 421.277 386.353  1.00  0.00           C  
ATOM    682  HN  ALA A 951     393.530 422.559 386.633  1.00  0.00           H  
ATOM    683  N   LYS A 952     396.460 424.084 387.439  1.00  0.00           N  
ATOM    684  CA  LYS A 952     397.571 425.024 387.671  1.00  0.00           C  
ATOM    685  C   LYS A 952     397.595 425.562 389.062  1.00  0.00           C  
ATOM    686  O   LYS A 952     398.657 425.574 389.746  1.00  0.00           O  
ATOM    687  CB  LYS A 952     397.461 426.172 386.646  1.00  0.00           C  
ATOM    688  CG  LYS A 952     398.352 427.332 386.975  1.00  0.00           C  
ATOM    689  CD  LYS A 952     398.059 428.540 386.133  1.00  0.00           C  
ATOM    690  CE  LYS A 952     397.034 428.320 385.034  1.00  0.00           C  
ATOM    691  NZ  LYS A 952     397.644 428.345 383.679  1.00  0.00           N1+
ATOM    692  HN  LYS A 952     395.935 424.182 386.584  1.00  0.00           H  
ATOM    693  HZ1 LYS A 952     396.936 428.235 382.996  1.00  0.00           H  
ATOM    694  HZ2 LYS A 952     398.120 429.236 383.594  1.00  0.00           H  
ATOM    695  HZ3 LYS A 952     398.303 427.600 383.655  1.00  0.00           H  
ATOM    696  N   ASP A 953     396.411 425.781 389.661  1.00  0.00           N  
ATOM    697  CA  ASP A 953     396.326 426.221 391.052  1.00  0.00           C  
ATOM    698  C   ASP A 953     396.582 425.134 392.065  1.00  0.00           C  
ATOM    699  O   ASP A 953     397.119 425.342 393.176  1.00  0.00           O  
ATOM    700  CB  ASP A 953     395.007 426.953 391.260  1.00  0.00           C  
ATOM    701  CG  ASP A 953     395.129 428.467 391.211  1.00  0.00           C  
ATOM    702  OD1 ASP A 953     394.141 429.175 390.942  1.00  0.00           O  
ATOM    703  OD2 ASP A 953     396.179 428.955 391.675  1.00  0.00           O1-
ATOM    704  HN  ASP A 953     395.605 425.586 389.087  1.00  0.00           H  
ATOM    705  N   ILE A 954     396.082 423.914 391.833  1.00  0.00           N  
ATOM    706  CA  ILE A 954     396.521 422.766 392.578  1.00  0.00           C  
ATOM    707  C   ILE A 954     398.022 422.595 392.590  1.00  0.00           C  
ATOM    708  O   ILE A 954     398.596 422.571 393.677  1.00  0.00           O  
ATOM    709  CB  ILE A 954     395.837 421.472 392.163  1.00  0.00           C  
ATOM    710  CG1 ILE A 954     394.421 421.265 392.688  1.00  0.00           C  
ATOM    711  CG2 ILE A 954     396.680 420.227 392.480  1.00  0.00           C  
ATOM    712  CD1 ILE A 954     394.031 419.812 392.542  1.00  0.00           C  
ATOM    713  HN  ILE A 954     395.642 423.755 390.930  1.00  0.00           H  
ATOM    714  N   ALA A 955     398.682 422.693 391.431  1.00  0.00           N  
ATOM    715  CA  ALA A 955     400.146 422.656 391.431  1.00  0.00           C  
ATOM    716  C   ALA A 955     400.769 423.633 392.383  1.00  0.00           C  
ATOM    717  O   ALA A 955     401.562 423.291 393.262  1.00  0.00           O  
ATOM    718  CB  ALA A 955     400.671 422.827 390.002  1.00  0.00           C  
ATOM    719  HN  ALA A 955     398.230 422.412 390.564  1.00  0.00           H  
ATOM    720  N   LYS A 956     400.256 424.878 392.334  1.00  0.00           N  
ATOM    721  CA  LYS A 956     400.842 425.977 393.091  1.00  0.00           C  
ATOM    722  C   LYS A 956     400.574 425.830 394.604  1.00  0.00           C  
ATOM    723  O   LYS A 956     401.501 425.708 395.410  1.00  0.00           O  
ATOM    724  CB  LYS A 956     400.293 427.344 392.664  1.00  0.00           C  
ATOM    725  CG  LYS A 956     400.696 427.795 391.272  1.00  0.00           C  
ATOM    726  CD  LYS A 956     402.161 428.064 391.077  1.00  0.00           C  
ATOM    727  CE  LYS A 956     402.673 427.673 389.697  1.00  0.00           C  
ATOM    728  NZ  LYS A 956     404.028 428.198 389.392  1.00  0.00           N1+
ATOM    729  HN  LYS A 956     399.561 425.085 391.638  1.00  0.00           H  
ATOM    730  HZ1 LYS A 956     404.333 427.820 388.525  1.00  0.00           H  
ATOM    731  HZ2 LYS A 956     404.016 429.199 389.417  1.00  0.00           H  
ATOM    732  HZ3 LYS A 956     404.602 427.881 390.161  1.00  0.00           H  
ATOM    733  N   ALA A 957     399.353 425.354 394.922  1.00  0.00           N  
ATOM    734  CA  ALA A 957     399.023 425.110 396.326  1.00  0.00           C  
ATOM    735  C   ALA A 957     399.988 424.097 396.924  1.00  0.00           C  
ATOM    736  O   ALA A 957     400.220 424.133 398.132  1.00  0.00           O  
ATOM    737  CB  ALA A 957     397.571 424.609 396.472  1.00  0.00           C  
ATOM    738  HN  ALA A 957     398.596 425.476 394.287  1.00  0.00           H  
ATOM    739  N   SER A 958     400.110 422.937 396.252  1.00  0.00           N  
ATOM    740  CA  SER A 958     400.964 421.851 396.777  1.00  0.00           C  
ATOM    741  C   SER A 958     402.405 422.253 396.814  1.00  0.00           C  
ATOM    742  O   SER A 958     403.137 421.826 397.742  1.00  0.00           O  
ATOM    743  CB  SER A 958     400.818 420.581 395.898  1.00  0.00           C  
ATOM    744  OG  SER A 958     401.465 420.825 394.666  1.00  0.00           O  
ATOM    745  HN  SER A 958     399.683 422.778 395.374  1.00  0.00           H  
ATOM    746  HO  SER A 958     401.208 420.129 393.994  1.00  0.00           H  
ATOM    747  N   ASP A 959     402.917 422.961 395.801  1.00  0.00           N  
ATOM    748  CA  ASP A 959     404.309 423.389 395.764  1.00  0.00           C  
ATOM    749  C   ASP A 959     404.602 424.280 396.985  1.00  0.00           C  
ATOM    750  O   ASP A 959     405.481 423.975 397.778  1.00  0.00           O  
ATOM    751  CB  ASP A 959     404.639 424.158 394.482  1.00  0.00           C  
ATOM    752  CG  ASP A 959     406.091 424.109 394.116  1.00  0.00           C  
ATOM    753  OD1 ASP A 959     406.421 424.402 392.944  1.00  0.00           O  
ATOM    754  OD2 ASP A 959     406.921 423.657 394.946  1.00  0.00           O1-
ATOM    755  HN  ASP A 959     402.271 423.401 395.154  1.00  0.00           H  
ATOM    756  N   GLU A 960     403.625 425.146 397.253  1.00  0.00           N  
ATOM    757  CA  GLU A 960     403.601 425.879 398.523  1.00  0.00           C  
ATOM    758  C   GLU A 960     403.748 424.963 399.731  1.00  0.00           C  
ATOM    759  O   GLU A 960     404.565 425.171 400.659  1.00  0.00           O  
ATOM    760  CB  GLU A 960     402.319 426.709 398.608  1.00  0.00           C  
ATOM    761  CG  GLU A 960     402.588 428.186 398.865  1.00  0.00           C  
ATOM    762  CD  GLU A 960     401.343 429.028 398.779  1.00  0.00           C  
ATOM    763  OE1 GLU A 960     401.465 430.261 398.608  1.00  0.00           O  
ATOM    764  OE2 GLU A 960     400.244 428.455 398.914  1.00  0.00           O1-
ATOM    765  HN  GLU A 960     402.893 425.244 396.558  1.00  0.00           H  
ATOM    766  N   VAL A 961     402.979 423.877 399.756  1.00  0.00           N  
ATOM    767  CA  VAL A 961     402.966 423.047 400.964  1.00  0.00           C  
ATOM    768  C   VAL A 961     404.370 422.473 401.221  1.00  0.00           C  
ATOM    769  O   VAL A 961     404.944 422.607 402.319  1.00  0.00           O  
ATOM    770  CB  VAL A 961     401.953 421.899 400.793  1.00  0.00           C  
ATOM    771  CG1 VAL A 961     402.124 420.776 401.770  1.00  0.00           C  
ATOM    772  CG2 VAL A 961     400.537 422.473 400.928  1.00  0.00           C  
ATOM    773  HN  VAL A 961     402.332 423.718 399.036  1.00  0.00           H  
ATOM    774  N   THR A 962     404.980 422.034 400.122  1.00  0.00           N  
ATOM    775  CA  THR A 962     406.287 421.423 400.220  1.00  0.00           C  
ATOM    776  C   THR A 962     407.349 422.412 400.684  1.00  0.00           C  
ATOM    777  O   THR A 962     408.008 422.119 401.672  1.00  0.00           O  
ATOM    778  CB  THR A 962     406.763 420.813 398.901  1.00  0.00           C  
ATOM    779  CG2 THR A 962     408.020 419.983 399.097  1.00  0.00           C  
ATOM    780  OG1 THR A 962     405.762 419.971 398.364  1.00  0.00           O  
ATOM    781  HN  THR A 962     404.456 421.912 399.280  1.00  0.00           H  
ATOM    782  HO  THR A 962     406.006 419.653 397.437  1.00  0.00           H  
ATOM    783  N   ARG A 963     407.458 423.560 400.000  1.00  0.00           N  
ATOM    784  CA  ARG A 963     408.508 424.500 400.317  1.00  0.00           C  
ATOM    785  C   ARG A 963     408.325 425.208 401.636  1.00  0.00           C  
ATOM    786  O   ARG A 963     409.290 425.696 402.234  1.00  0.00           O  
ATOM    787  CB  ARG A 963     408.740 425.513 399.182  1.00  0.00           C  
ATOM    788  CG  ARG A 963     409.192 424.829 397.900  1.00  0.00           C  
ATOM    789  CD  ARG A 963     409.290 425.769 396.729  1.00  0.00           C  
ATOM    790  NE  ARG A 963     410.498 425.574 395.947  1.00  0.00           N  
ATOM    791  CZ  ARG A 963     410.498 425.183 394.666  1.00  0.00           C  
ATOM    792  NH1 ARG A 963     409.351 425.061 393.982  1.00  0.00           N1+
ATOM    793  NH2 ARG A 963     411.646 424.915 394.031  1.00  0.00           N  
ATOM    794  HN  ARG A 963     406.824 423.755 399.268  1.00  0.00           H  
ATOM    795  HE  ARG A 963     411.389 425.574 396.436  1.00  0.00           H  
ATOM    796 1HH1 ARG A 963     409.375 424.634 393.054  1.00  0.00           H  
ATOM    797 2HH1 ARG A 963     408.508 425.293 394.446  1.00  0.00           H  
ATOM    798 1HH2 ARG A 963     411.621 424.475 393.115  1.00  0.00           H  
ATOM    799 2HH2 ARG A 963     412.512 425.085 394.482  1.00  0.00           H  
ATOM    800  N   LEU A 964     407.080 425.293 402.161  1.00  0.00           N  
ATOM    801  CA  LEU A 964     406.921 425.867 403.503  1.00  0.00           C  
ATOM    802  C   LEU A 964     407.178 424.805 404.553  1.00  0.00           C  
ATOM    803  O   LEU A 964     407.947 425.085 405.505  1.00  0.00           O  
ATOM    804  CB  LEU A 964     405.469 426.355 403.650  1.00  0.00           C  
ATOM    805  CG  LEU A 964     405.261 427.771 403.198  1.00  0.00           C  
ATOM    806  CD1 LEU A 964     403.809 428.125 403.040  1.00  0.00           C  
ATOM    807  CD2 LEU A 964     405.750 428.772 404.260  1.00  0.00           C  
ATOM    808  HN  LEU A 964     406.360 424.792 401.672  1.00  0.00           H  
ATOM    809  N   ALA A 965     406.812 423.547 404.260  1.00  0.00           N  
ATOM    810  CA  ALA A 965     407.141 422.485 405.200  1.00  0.00           C  
ATOM    811  C   ALA A 965     408.630 422.278 405.347  1.00  0.00           C  
ATOM    812  O   ALA A 965     409.106 422.144 406.458  1.00  0.00           O  
ATOM    813  CB  ALA A 965     406.421 421.179 404.797  1.00  0.00           C  
ATOM    814  HN  ALA A 965     406.165 423.425 403.491  1.00  0.00           H  
ATOM    815  N   LYS A 966     409.338 422.461 404.248  1.00  0.00           N  
ATOM    816  CA  LYS A 966     410.779 422.144 404.236  1.00  0.00           C  
ATOM    817  C   LYS A 966     411.548 423.303 404.846  1.00  0.00           C  
ATOM    818  O   LYS A 966     412.573 423.071 405.493  1.00  0.00           O  
ATOM    819  CB  LYS A 966     411.267 421.899 402.795  1.00  0.00           C  
ATOM    820  CG  LYS A 966     412.659 421.313 402.734  1.00  0.00           C  
ATOM    821  CD  LYS A 966     413.184 421.289 401.318  1.00  0.00           C  
ATOM    822  CE  LYS A 966     414.368 420.349 401.135  1.00  0.00           C  
ATOM    823  NZ  LYS A 966     414.734 420.081 399.731  1.00  0.00           N1+
ATOM    824  HN  LYS A 966     408.850 422.461 403.357  1.00  0.00           H  
ATOM    825  HZ1 LYS A 966     415.369 419.324 399.719  1.00  0.00           H  
ATOM    826  HZ2 LYS A 966     413.867 419.763 399.304  1.00  0.00           H  
ATOM    827  HZ3 LYS A 966     415.063 420.886 399.292  1.00  0.00           H  
ATOM    828  N   GLU A 967     411.096 424.536 404.565  1.00  0.00           N  
ATOM    829  CA  GLU A 967     411.719 425.684 405.237  1.00  0.00           C  
ATOM    830  C   GLU A 967     411.511 425.659 406.726  1.00  0.00           C  
ATOM    831  O   GLU A 967     412.390 425.964 407.544  1.00  0.00           O  
ATOM    832  CB  GLU A 967     411.267 426.990 404.614  1.00  0.00           C  
ATOM    833  CG  GLU A 967     412.170 427.490 403.516  1.00  0.00           C  
ATOM    834  CD  GLU A 967     411.487 428.503 402.612  1.00  0.00           C  
ATOM    835  OE1 GLU A 967     411.548 429.712 402.905  1.00  0.00           O  
ATOM    836  OE2 GLU A 967     410.742 428.101 401.685  1.00  0.00           O1-
ATOM    837  HN  GLU A 967     410.229 424.646 404.065  1.00  0.00           H  
ATOM    838  N   VAL A 968     410.315 425.269 407.166  1.00  0.00           N  
ATOM    839  CA  VAL A 968     410.046 425.061 408.594  1.00  0.00           C  
ATOM    840  C   VAL A 968     410.852 423.853 409.143  1.00  0.00           C  
ATOM    841  O   VAL A 968     411.438 423.999 410.217  1.00  0.00           O  
ATOM    842  CB  VAL A 968     408.569 424.780 408.862  1.00  0.00           C  
ATOM    843  CG1 VAL A 968     408.264 423.938 410.083  1.00  0.00           C  
ATOM    844  CG2 VAL A 968     407.739 426.050 408.911  1.00  0.00           C  
ATOM    845  HN  VAL A 968     409.583 425.012 406.506  1.00  0.00           H  
ATOM    846  N   ALA A 969     411.133 422.900 408.276  1.00  0.00           N  
ATOM    847  CA  ALA A 969     411.987 421.777 408.704  1.00  0.00           C  
ATOM    848  C   ALA A 969     413.428 422.229 408.862  1.00  0.00           C  
ATOM    849  O   ALA A 969     414.185 421.765 409.729  1.00  0.00           O  
ATOM    850  CB  ALA A 969     411.938 420.642 407.666  1.00  0.00           C  
ATOM    851  HN  ALA A 969     410.657 422.839 407.373  1.00  0.00           H  
ATOM    852  N   LYS A 970     413.953 422.925 407.849  1.00  0.00           N  
ATOM    853  CA  LYS A 970     415.356 423.376 407.898  1.00  0.00           C  
ATOM    854  C   LYS A 970     415.674 424.060 409.229  1.00  0.00           C  
ATOM    855  O   LYS A 970     416.699 423.877 409.851  1.00  0.00           O  
ATOM    856  CB  LYS A 970     415.662 424.316 406.714  1.00  0.00           C  
ATOM    857  CG  LYS A 970     416.406 423.645 405.566  1.00  0.00           C  
ATOM    858  CD  LYS A 970     417.517 424.500 405.017  1.00  0.00           C  
ATOM    859  CE  LYS A 970     417.883 424.158 403.589  1.00  0.00           C  
ATOM    860  NZ  LYS A 970     419.312 424.438 403.284  1.00  0.00           N1+
ATOM    861  HN  LYS A 970     413.403 423.254 407.104  1.00  0.00           H  
ATOM    862  HZ1 LYS A 970     419.458 424.182 402.319  1.00  0.00           H  
ATOM    863  HZ2 LYS A 970     419.446 425.427 403.369  1.00  0.00           H  
ATOM    864  HZ3 LYS A 970     419.873 423.901 403.882  1.00  0.00           H  
ATOM    865  N   GLN A 971     414.722 424.902 409.692  1.00  0.00           N  
ATOM    866  CA  GLN A 971     415.100 425.806 410.791  1.00  0.00           C  
ATOM    867  C   GLN A 971     414.697 425.195 412.146  1.00  0.00           C  
ATOM    868  O   GLN A 971     415.454 425.391 413.135  1.00  0.00           O  
ATOM    869  CB  GLN A 971     414.417 427.148 410.571  1.00  0.00           C  
ATOM    870  CG  GLN A 971     412.903 427.087 410.645  1.00  0.00           C  
ATOM    871  CD  GLN A 971     412.292 428.430 410.327  1.00  0.00           C  
ATOM    872  NE2 GLN A 971     411.719 428.589 409.143  1.00  0.00           N  
ATOM    873  OE1 GLN A 971     412.207 429.321 411.182  1.00  0.00           O  
ATOM    874  HN  GLN A 971     413.867 425.024 409.192  1.00  0.00           H  
ATOM    875 1HNE GLN A 971     411.194 429.419 408.984  1.00  0.00           H  
ATOM    876 2HNE GLN A 971     411.621 427.771 408.545  1.00  0.00           H  
ATOM    877  N   CYS A 972     413.855 424.146 412.109  1.00  0.00           N  
ATOM    878  CA  CYS A 972     413.831 423.193 413.208  1.00  0.00           C  
ATOM    879  C   CYS A 972     415.076 422.302 413.135  1.00  0.00           C  
ATOM    880  O   CYS A 972     415.601 421.948 412.085  1.00  0.00           O  
ATOM    881  CB  CYS A 972     412.573 422.339 413.220  1.00  0.00           C  
ATOM    882  SG  CYS A 972     412.378 421.289 414.697  1.00  0.00           S  
ATOM    883  HN  CYS A 972     413.232 424.011 411.328  1.00  0.00           H  
ATOM    884  HG1 CYS A 972     411.243 420.691 414.246  1.00  0.00           H  
ATOM    885  N   THR A 973     415.515 421.851 414.319  1.00  0.00           N  
ATOM    886  CA  THR A 973     416.931 421.423 414.478  1.00  0.00           C  
ATOM    887  C   THR A 973     416.943 420.007 415.051  1.00  0.00           C  
ATOM    888  O   THR A 973     417.944 419.287 414.893  1.00  0.00           O  
ATOM    889  CB  THR A 973     417.664 422.351 415.454  1.00  0.00           C  
ATOM    890  CG2 THR A 973     418.127 423.633 414.807  1.00  0.00           C  
ATOM    891  OG1 THR A 973     416.821 422.620 416.565  1.00  0.00           O  
ATOM    892  HN  THR A 973     415.088 422.205 415.173  1.00  0.00           H  
ATOM    893  HO  THR A 973     417.090 422.046 417.334  1.00  0.00           H  
ATOM    894  N   ASP A 974     415.759 419.446 415.308  1.00  0.00           N  
ATOM    895  CA  ASP A 974     415.686 417.993 415.430  1.00  0.00           C  
ATOM    896  C   ASP A 974     415.833 417.371 414.038  1.00  0.00           C  
ATOM    897  O   ASP A 974     414.917 417.493 413.232  1.00  0.00           O  
ATOM    898  CB  ASP A 974     414.343 417.554 416.064  1.00  0.00           C  
ATOM    899  CG  ASP A 974     414.270 417.834 417.566  1.00  0.00           C  
ATOM    900  OD1 ASP A 974     415.247 418.408 418.115  1.00  0.00           O  
ATOM    901  OD2 ASP A 974     413.123 417.871 418.079  1.00  0.00           O1-
ATOM    902  HN  ASP A 974     414.929 419.971 415.430  1.00  0.00           H  
ATOM    903  N   LYS A 975     416.895 416.577 413.867  1.00  0.00           N  
ATOM    904  CA  LYS A 975     417.151 416.052 412.512  1.00  0.00           C  
ATOM    905  C   LYS A 975     416.333 414.771 412.268  1.00  0.00           C  
ATOM    906  O   LYS A 975     416.003 414.404 411.145  1.00  0.00           O  
ATOM    907  CB  LYS A 975     418.640 415.698 412.341  1.00  0.00           C  
ATOM    908  CG  LYS A 975     419.116 415.881 410.913  1.00  0.00           C  
ATOM    909  CD  LYS A 975     420.374 415.112 410.608  1.00  0.00           C  
ATOM    910  CE  LYS A 975     420.715 415.088 409.119  1.00  0.00           C  
ATOM    911  NZ  LYS A 975     422.095 414.612 408.875  1.00  0.00           N1+
ATOM    912  HN  LYS A 975     417.419 416.211 414.636  1.00  0.00           H  
ATOM    913  HZ1 LYS A 975     422.217 414.478 407.898  1.00  0.00           H  
ATOM    914  HZ2 LYS A 975     422.668 415.393 409.155  1.00  0.00           H  
ATOM    915  HZ3 LYS A 975     422.278 413.794 409.424  1.00  0.00           H  
ATOM    916  N   ARG A 976     415.698 414.294 413.367  1.00  0.00           N  
ATOM    917  CA  ARG A 976     414.807 413.159 413.245  1.00  0.00           C  
ATOM    918  C   ARG A 976     413.477 413.574 412.622  1.00  0.00           C  
ATOM    919  O   ARG A 976     413.293 413.196 411.438  1.00  0.00           O  
ATOM    920  CB  ARG A 976     414.563 412.524 414.612  1.00  0.00           C  
ATOM    921  CG  ARG A 976     413.928 411.133 414.563  1.00  0.00           C  
ATOM    922  CD  ARG A 976     413.892 410.449 415.918  1.00  0.00           C  
ATOM    923  NE  ARG A 976     414.221 409.021 415.796  1.00  0.00           N  
ATOM    924  CZ  ARG A 976     414.087 408.154 416.797  1.00  0.00           C  
ATOM    925  NH1 ARG A 976     413.660 408.569 417.981  1.00  0.00           N1+
ATOM    926  NH2 ARG A 976     414.380 406.873 416.626  1.00  0.00           N  
ATOM    927  HN  ARG A 976     415.857 414.819 414.233  1.00  0.00           H  
ATOM    928  HE  ARG A 976     414.587 408.728 414.893  1.00  0.00           H  
ATOM    929 1HH1 ARG A 976     413.855 408.057 418.811  1.00  0.00           H  
ATOM    930 2HH1 ARG A 976     413.171 409.448 418.030  1.00  0.00           H  
ATOM    931 1HH2 ARG A 976     414.185 406.165 417.322  1.00  0.00           H  
ATOM    932 2HH2 ARG A 976     414.868 406.592 415.784  1.00  0.00           H  
ATOM    933  N   ILE A 977     412.866 414.648 413.147  1.00  0.00           N  
ATOM    934  CA  ILE A 977     411.829 415.332 412.402  1.00  0.00           C  
ATOM    935  C   ILE A 977     412.280 415.845 411.035  1.00  0.00           C  
ATOM    936  O   ILE A 977     411.450 415.918 410.132  1.00  0.00           O  
ATOM    937  CB  ILE A 977     411.206 416.455 413.232  1.00  0.00           C  
ATOM    938  CG1 ILE A 977     411.182 416.089 414.722  1.00  0.00           C  
ATOM    939  CG2 ILE A 977     409.827 416.870 412.732  1.00  0.00           C  
ATOM    940  CD1 ILE A 977     410.498 417.188 415.515  1.00  0.00           C  
ATOM    941  HN  ILE A 977     413.062 414.941 414.075  1.00  0.00           H  
ATOM    942  N   ARG A 978     413.379 416.614 411.011  1.00  0.00           N  
ATOM    943  CA  ARG A 978     413.831 417.151 409.753  1.00  0.00           C  
ATOM    944  C   ARG A 978     413.867 416.113 408.630  1.00  0.00           C  
ATOM    945  O   ARG A 978     413.037 416.199 407.739  1.00  0.00           O  
ATOM    946  CB  ARG A 978     415.210 417.810 409.863  1.00  0.00           C  
ATOM    947  CG  ARG A 978     415.649 418.579 408.630  1.00  0.00           C  
ATOM    948  CD  ARG A 978     417.114 418.982 408.740  1.00  0.00           C  
ATOM    949  NE  ARG A 978     417.346 419.873 409.888  1.00  0.00           N  
ATOM    950  CZ  ARG A 978     418.201 420.898 409.900  1.00  0.00           C  
ATOM    951  NH1 ARG A 978     418.982 421.082 408.838  1.00  0.00           N1+
ATOM    952  NH2 ARG A 978     418.091 421.851 410.828  1.00  0.00           N  
ATOM    953  HN  ARG A 978     414.001 416.650 411.816  1.00  0.00           H  
ATOM    954  HE  ARG A 978     416.821 419.678 410.718  1.00  0.00           H  
ATOM    955 1HH1 ARG A 978     419.580 421.887 408.826  1.00  0.00           H  
ATOM    956 2HH1 ARG A 978     419.055 420.386 408.130  1.00  0.00           H  
ATOM    957 1HH2 ARG A 978     418.665 422.681 410.742  1.00  0.00           H  
ATOM    958 2HH2 ARG A 978     417.578 421.631 411.670  1.00  0.00           H  
ATOM    959  N   THR A 979     414.685 415.063 408.801  1.00  0.00           N  
ATOM    960  CA  THR A 979     414.832 414.136 407.654  1.00  0.00           C  
ATOM    961  C   THR A 979     413.538 413.379 407.373  1.00  0.00           C  
ATOM    962  O   THR A 979     413.269 413.025 406.213  1.00  0.00           O  
ATOM    963  CB  THR A 979     415.979 413.171 407.922  1.00  0.00           C  
ATOM    964  CG2 THR A 979     417.297 413.831 408.264  1.00  0.00           C  
ATOM    965  OG1 THR A 979     415.662 412.231 408.948  1.00  0.00           O  
ATOM    966  HN  THR A 979     415.491 415.173 409.375  1.00  0.00           H  
ATOM    967  HO  THR A 979     414.844 411.768 408.643  1.00  0.00           H  
ATOM    968  N   ASN A 980     412.744 413.062 408.374  1.00  0.00           N  
ATOM    969  CA  ASN A 980     411.414 412.451 408.167  1.00  0.00           C  
ATOM    970  C   ASN A 980     410.571 413.379 407.263  1.00  0.00           C  
ATOM    971  O   ASN A 980     409.985 412.927 406.299  1.00  0.00           O  
ATOM    972  CB  ASN A 980     410.718 412.378 409.546  1.00  0.00           C  
ATOM    973  CG  ASN A 980     409.558 411.426 409.570  1.00  0.00           C  
ATOM    974  ND2 ASN A 980     408.374 411.926 409.192  1.00  0.00           N  
ATOM    975  OD1 ASN A 980     409.619 410.303 410.059  1.00  0.00           O  
ATOM    976  HN  ASN A 980     412.964 413.342 409.326  1.00  0.00           H  
ATOM    977 1HND ASN A 980     407.544 411.365 409.314  1.00  0.00           H  
ATOM    978 2HND ASN A 980     408.301 412.817 408.752  1.00  0.00           H  
ATOM    979  N   LEU A 981     410.559 414.661 407.629  1.00  0.00           N  
ATOM    980  CA  LEU A 981     409.717 415.613 406.897  1.00  0.00           C  
ATOM    981  C   LEU A 981     410.181 415.601 405.420  1.00  0.00           C  
ATOM    982  O   LEU A 981     409.363 415.466 404.504  1.00  0.00           O  
ATOM    983  CB  LEU A 981     409.875 417.041 407.434  1.00  0.00           C  
ATOM    984  CG  LEU A 981     408.838 417.493 408.435  1.00  0.00           C  
ATOM    985  CD1 LEU A 981     409.351 418.384 409.534  1.00  0.00           C  
ATOM    986  CD2 LEU A 981     407.764 418.335 407.764  1.00  0.00           C  
ATOM    987  HN  LEU A 981     411.194 415.002 408.325  1.00  0.00           H  
ATOM    988  N   LEU A 982     411.487 415.442 405.212  1.00  0.00           N  
ATOM    989  CA  LEU A 982     412.048 415.723 403.870  1.00  0.00           C  
ATOM    990  C   LEU A 982     411.792 414.575 402.942  1.00  0.00           C  
ATOM    991  O   LEU A 982     411.438 414.807 401.758  1.00  0.00           O  
ATOM    992  CB  LEU A 982     413.562 415.955 403.979  1.00  0.00           C  
ATOM    993  CG  LEU A 982     413.928 417.419 403.772  1.00  0.00           C  
ATOM    994  CD1 LEU A 982     413.220 418.384 404.675  1.00  0.00           C  
ATOM    995  CD2 LEU A 982     415.393 417.615 404.126  1.00  0.00           C  
ATOM    996  HN  LEU A 982     412.122 415.234 405.945  1.00  0.00           H  
ATOM    997  N   GLN A 983     412.012 413.342 403.406  1.00  0.00           N  
ATOM    998  CA  GLN A 983     411.755 412.158 402.576  1.00  0.00           C  
ATOM    999  C   GLN A 983     410.266 411.963 402.380  1.00  0.00           C  
ATOM   1000  O   GLN A 983     409.888 411.548 401.257  1.00  0.00           O  
ATOM   1001  CB  GLN A 983     412.402 410.925 403.210  1.00  0.00           C  
ATOM   1002  CG  GLN A 983     411.841 410.486 404.541  1.00  0.00           C  
ATOM   1003  CD  GLN A 983     412.488 409.229 405.115  1.00  0.00           C  
ATOM   1004  NE2 GLN A 983     412.390 408.142 404.358  1.00  0.00           N  
ATOM   1005  OE1 GLN A 983     413.293 409.302 406.067  1.00  0.00           O  
ATOM   1006  HN  GLN A 983     412.390 413.281 404.309  1.00  0.00           H  
ATOM   1007 1HNE GLN A 983     412.781 407.288 404.736  1.00  0.00           H  
ATOM   1008 2HNE GLN A 983     411.621 408.081 403.748  1.00  0.00           H  
ATOM   1009  N   VAL A 984     409.448 412.537 403.247  1.00  0.00           N  
ATOM   1010  CA  VAL A 984     408.020 412.659 402.917  1.00  0.00           C  
ATOM   1011  C   VAL A 984     407.837 413.660 401.794  1.00  0.00           C  
ATOM   1012  O   VAL A 984     407.141 413.379 400.830  1.00  0.00           O  
ATOM   1013  CB  VAL A 984     407.214 413.098 404.163  1.00  0.00           C  
ATOM   1014  CG1 VAL A 984     406.091 414.050 403.784  1.00  0.00           C  
ATOM   1015  CG2 VAL A 984     406.665 411.877 404.919  1.00  0.00           C  
ATOM   1016  HN  VAL A 984     409.790 412.683 404.199  1.00  0.00           H  
ATOM   1017  N   CYS A 985     408.569 414.795 401.880  1.00  0.00           N  
ATOM   1018  CA  CYS A 985     408.350 415.881 400.928  1.00  0.00           C  
ATOM   1019  C   CYS A 985     408.838 415.527 399.536  1.00  0.00           C  
ATOM   1020  O   CYS A 985     408.435 416.162 398.535  1.00  0.00           O  
ATOM   1021  CB  CYS A 985     408.984 417.188 401.428  1.00  0.00           C  
ATOM   1022  SG  CYS A 985     408.167 417.957 402.844  1.00  0.00           S  
ATOM   1023  HN  CYS A 985     409.424 414.771 402.429  1.00  0.00           H  
ATOM   1024  HG1 CYS A 985     407.739 416.809 403.418  1.00  0.00           H  
ATOM   1025  N   GLU A 986     409.705 414.526 399.390  1.00  0.00           N  
ATOM   1026  CA  GLU A 986     410.095 414.075 398.047  1.00  0.00           C  
ATOM   1027  C   GLU A 986     408.911 413.623 397.205  1.00  0.00           C  
ATOM   1028  O   GLU A 986     408.936 413.757 395.984  1.00  0.00           O  
ATOM   1029  CB  GLU A 986     411.072 412.891 398.181  1.00  0.00           C  
ATOM   1030  CG  GLU A 986     412.451 413.269 398.682  1.00  0.00           C  
ATOM   1031  CD  GLU A 986     413.489 412.146 398.523  1.00  0.00           C  
ATOM   1032  OE1 GLU A 986     413.208 411.023 398.975  1.00  0.00           O  
ATOM   1033  OE2 GLU A 986     414.551 412.402 397.913  1.00  0.00           O1-
ATOM   1034  HN  GLU A 986     410.132 414.148 400.232  1.00  0.00           H  
ATOM   1035  N   ARG A 987     407.861 413.123 397.839  1.00  0.00           N  
ATOM   1036  CA  ARG A 987     406.812 412.463 397.034  1.00  0.00           C  
ATOM   1037  C   ARG A 987     405.981 413.550 396.338  1.00  0.00           C  
ATOM   1038  O   ARG A 987     405.408 413.354 395.264  1.00  0.00           O  
ATOM   1039  CB  ARG A 987     405.884 411.621 397.913  1.00  0.00           C  
ATOM   1040  CG  ARG A 987     405.176 410.486 397.180  1.00  0.00           C  
ATOM   1041  CD  ARG A 987     403.906 410.083 397.913  1.00  0.00           C  
ATOM   1042  NE  ARG A 987     404.260 409.338 399.121  1.00  0.00           N  
ATOM   1043  CZ  ARG A 987     403.381 408.850 399.988  1.00  0.00           C  
ATOM   1044  NH1 ARG A 987     402.087 409.094 399.817  1.00  0.00           N1+
ATOM   1045  NH2 ARG A 987     403.772 408.215 401.086  1.00  0.00           N  
ATOM   1046  HN  ARG A 987     407.788 413.147 398.828  1.00  0.00           H  
ATOM   1047  HE  ARG A 987     405.225 409.424 399.438  1.00  0.00           H  
ATOM   1048 1HH1 ARG A 987     401.428 408.655 400.427  1.00  0.00           H  
ATOM   1049 2HH1 ARG A 987     401.758 409.729 399.084  1.00  0.00           H  
ATOM   1050 1HH2 ARG A 987     403.101 408.008 401.819  1.00  0.00           H  
ATOM   1051 2HH2 ARG A 987     404.773 408.130 401.294  1.00  0.00           H  
ATOM   1052  N   ILE A 988     405.957 414.722 396.985  1.00  0.00           N  
ATOM   1053  CA  ILE A 988     405.005 415.759 396.594  1.00  0.00           C  
ATOM   1054  C   ILE A 988     405.225 416.309 395.215  1.00  0.00           C  
ATOM   1055  O   ILE A 988     404.297 416.174 394.385  1.00  0.00           O  
ATOM   1056  CB  ILE A 988     404.932 416.870 397.668  1.00  0.00           C  
ATOM   1057  CG1 ILE A 988     405.237 416.333 399.060  1.00  0.00           C  
ATOM   1058  CG2 ILE A 988     403.564 417.578 397.595  1.00  0.00           C  
ATOM   1059  CD1 ILE A 988     404.785 417.334 400.110  1.00  0.00           C  
ATOM   1060  HN  ILE A 988     406.689 414.941 397.644  1.00  0.00           H  
ATOM   1061  N   PRO A 989     406.470 416.541 394.836  1.00  0.00           N  
ATOM   1062  CA  PRO A 989     406.799 416.833 393.433  1.00  0.00           C  
ATOM   1063  C   PRO A 989     406.360 415.710 392.505  1.00  0.00           C  
ATOM   1064  O   PRO A 989     406.006 415.955 391.357  1.00  0.00           O  
ATOM   1065  CB  PRO A 989     408.313 416.943 393.457  1.00  0.00           C  
ATOM   1066  CG  PRO A 989     408.765 417.029 394.885  1.00  0.00           C  
ATOM   1067  CD  PRO A 989     407.495 417.236 395.703  1.00  0.00           C  
ATOM   1068  N   THR A 990     406.543 414.453 392.920  1.00  0.00           N  
ATOM   1069  CA  THR A 990     406.433 413.354 391.968  1.00  0.00           C  
ATOM   1070  C   THR A 990     404.993 413.049 391.565  1.00  0.00           C  
ATOM   1071  O   THR A 990     404.675 412.927 390.405  1.00  0.00           O  
ATOM   1072  CB  THR A 990     407.104 412.097 392.529  1.00  0.00           C  
ATOM   1073  CG2 THR A 990     408.545 412.439 392.957  1.00  0.00           C  
ATOM   1074  OG1 THR A 990     406.384 411.609 393.652  1.00  0.00           O  
ATOM   1075  HN  THR A 990     406.665 414.233 393.884  1.00  0.00           H  
ATOM   1076  HO  THR A 990     406.824 410.767 393.945  1.00  0.00           H  
ATOM   1077  N   ILE A 991     404.114 413.245 392.529  1.00  0.00           N  
ATOM   1078  CA  ILE A 991     402.673 413.318 392.236  1.00  0.00           C  
ATOM   1079  C   ILE A 991     402.283 414.587 391.528  1.00  0.00           C  
ATOM   1080  O   ILE A 991     401.343 414.648 390.710  1.00  0.00           O  
ATOM   1081  CB  ILE A 991     401.904 413.208 393.555  1.00  0.00           C  
ATOM   1082  CG1 ILE A 991     402.454 412.109 394.458  1.00  0.00           C  
ATOM   1083  CG2 ILE A 991     400.403 412.964 393.286  1.00  0.00           C  
ATOM   1084  CD1 ILE A 991     402.234 412.415 395.935  1.00  0.00           C  
ATOM   1085  HN  ILE A 991     404.382 413.330 393.506  1.00  0.00           H  
ATOM   1086  N   SER A 992     402.942 415.710 391.870  1.00  0.00           N  
ATOM   1087  CA  SER A 992     402.393 416.992 391.431  1.00  0.00           C  
ATOM   1088  C   SER A 992     402.795 417.346 390.002  1.00  0.00           C  
ATOM   1089  O   SER A 992     401.892 417.627 389.221  1.00  0.00           O  
ATOM   1090  CB  SER A 992     402.844 418.103 392.358  1.00  0.00           C  
ATOM   1091  OG  SER A 992     401.917 419.165 392.346  1.00  0.00           O  
ATOM   1092  HN  SER A 992     403.882 415.662 392.236  1.00  0.00           H  
ATOM   1093  HO  SER A 992     401.965 419.592 391.418  1.00  0.00           H  
ATOM   1094  N   THR A 993     403.943 416.772 389.587  1.00  0.00           N  
ATOM   1095  CA  THR A 993     404.211 416.614 388.147  1.00  0.00           C  
ATOM   1096  C   THR A 993     403.198 415.674 387.524  1.00  0.00           C  
ATOM   1097  O   THR A 993     402.625 415.967 386.450  1.00  0.00           O  
ATOM   1098  CB  THR A 993     405.652 416.187 387.927  1.00  0.00           C  
ATOM   1099  CG2 THR A 993     405.981 415.845 386.487  1.00  0.00           C  
ATOM   1100  OG1 THR A 993     406.567 417.139 388.464  1.00  0.00           O  
ATOM   1101  HN  THR A 993     404.614 416.394 390.210  1.00  0.00           H  
ATOM   1102  HO  THR A 993     407.507 416.907 388.147  1.00  0.00           H  
ATOM   1103  N   GLN A 994     403.003 414.514 388.135  1.00  0.00           N  
ATOM   1104  CA  GLN A 994     402.124 413.477 387.585  1.00  0.00           C  
ATOM   1105  C   GLN A 994     400.745 414.014 387.280  1.00  0.00           C  
ATOM   1106  O   GLN A 994     400.195 413.831 386.194  1.00  0.00           O  
ATOM   1107  CB  GLN A 994     402.051 412.305 388.562  1.00  0.00           C  
ATOM   1108  CG  GLN A 994     402.930 411.157 388.171  1.00  0.00           C  
ATOM   1109  CD  GLN A 994     402.405 409.814 388.660  1.00  0.00           C  
ATOM   1110  NE2 GLN A 994     401.526 409.216 387.866  1.00  0.00           N  
ATOM   1111  OE1 GLN A 994     402.454 409.521 389.868  1.00  0.00           O  
ATOM   1112  HN  GLN A 994     403.442 414.343 389.001  1.00  0.00           H  
ATOM   1113 1HNE GLN A 994     401.001 408.423 388.220  1.00  0.00           H  
ATOM   1114 2HNE GLN A 994     401.575 409.399 386.877  1.00  0.00           H  
ATOM   1115  N   LEU A 995     400.208 414.819 388.208  1.00  0.00           N  
ATOM   1116  CA  LEU A 995     398.816 415.247 388.123  1.00  0.00           C  
ATOM   1117  C   LEU A 995     398.706 416.406 387.146  1.00  0.00           C  
ATOM   1118  O   LEU A 995     397.693 416.504 386.438  1.00  0.00           O  
ATOM   1119  CB  LEU A 995     398.267 415.686 389.490  1.00  0.00           C  
ATOM   1120  CG  LEU A 995     396.924 416.382 389.490  1.00  0.00           C  
ATOM   1121  CD1 LEU A 995     395.825 415.381 389.148  1.00  0.00           C  
ATOM   1122  CD2 LEU A 995     396.558 416.797 390.918  1.00  0.00           C  
ATOM   1123  HN  LEU A 995     400.818 415.198 388.940  1.00  0.00           H  
ATOM   1124  N   LYS A 996     399.731 417.200 386.987  1.00  0.00           N  
ATOM   1125  CA  LYS A 996     399.634 418.335 386.047  1.00  0.00           C  
ATOM   1126  C   LYS A 996     399.902 417.969 384.631  1.00  0.00           C  
ATOM   1127  O   LYS A 996     399.109 418.384 383.752  1.00  0.00           O  
ATOM   1128  CB  LYS A 996     400.500 419.495 386.536  1.00  0.00           C  
ATOM   1129  CG  LYS A 996     400.012 420.862 386.157  1.00  0.00           C  
ATOM   1130  CD  LYS A 996     401.062 421.960 386.206  1.00  0.00           C  
ATOM   1131  CE  LYS A 996     402.124 421.729 385.132  1.00  0.00           C  
ATOM   1132  NZ  LYS A 996     403.076 422.876 385.144  1.00  0.00           N1+
ATOM   1133  HN  LYS A 996     400.500 417.236 387.659  1.00  0.00           H  
ATOM   1134  HZ1 LYS A 996     403.699 422.778 384.351  1.00  0.00           H  
ATOM   1135  HZ2 LYS A 996     402.551 423.730 385.034  1.00  0.00           H  
ATOM   1136  HZ3 LYS A 996     403.564 422.900 386.011  1.00  0.00           H  
ATOM   1137  N   ILE A 997     400.818 417.041 384.338  1.00  0.00           N  
ATOM   1138  CA  ILE A 997     400.830 416.309 383.057  1.00  0.00           C  
ATOM   1139  C   ILE A 997     399.475 415.686 382.751  1.00  0.00           C  
ATOM   1140  O   ILE A 997     399.023 415.833 381.604  1.00  0.00           O  
ATOM   1141  CB  ILE A 997     401.953 415.271 383.044  1.00  0.00           C  
ATOM   1142  CG1 ILE A 997     403.296 415.906 383.350  1.00  0.00           C  
ATOM   1143  CG2 ILE A 997     402.014 414.539 381.689  1.00  0.00           C  
ATOM   1144  CD1 ILE A 997     404.370 415.613 382.312  1.00  0.00           C  
ATOM   1145  HN  ILE A 997     401.526 416.858 385.034  1.00  0.00           H  
ATOM   1146  N   LEU A 998     398.865 414.990 383.716  1.00  0.00           N  
ATOM   1147  CA  LEU A 998     397.583 414.319 383.386  1.00  0.00           C  
ATOM   1148  C   LEU A 998     396.509 415.295 382.935  1.00  0.00           C  
ATOM   1149  O   LEU A 998     395.959 415.100 381.836  1.00  0.00           O  
ATOM   1150  CB  LEU A 998     397.095 413.538 384.619  1.00  0.00           C  
ATOM   1151  CG  LEU A 998     396.777 412.073 384.363  1.00  0.00           C  
ATOM   1152  CD1 LEU A 998     396.814 411.267 385.657  1.00  0.00           C  
ATOM   1153  CD2 LEU A 998     395.349 411.914 383.899  1.00  0.00           C  
ATOM   1154  HN  LEU A 998     399.341 414.819 384.558  1.00  0.00           H  
ATOM   1155  N   SER A 999     396.521 416.504 383.521  1.00  0.00           N  
ATOM   1156  CA  SER A 999     395.508 417.480 383.118  1.00  0.00           C  
ATOM   1157  C   SER A 999     395.752 418.042 381.750  1.00  0.00           C  
ATOM   1158  O   SER A 999     394.910 417.932 380.859  1.00  0.00           O  
ATOM   1159  CB  SER A 999     395.422 418.640 384.143  1.00  0.00           C  
ATOM   1160  OG  SER A 999     394.836 418.152 385.327  1.00  0.00           O  
ATOM   1161  HN  SER A 999     397.070 416.675 384.338  1.00  0.00           H  
ATOM   1162  HO  SER A 999     395.288 418.604 386.096  1.00  0.00           H  
ATOM   1163  N   THR A1000     396.973 418.579 381.543  1.00  0.00           N  
ATOM   1164  CA  THR A1000     397.217 419.226 380.237  1.00  0.00           C  
ATOM   1165  C   THR A1000     396.912 418.286 379.114  1.00  0.00           C  
ATOM   1166  O   THR A1000     396.130 418.567 378.198  1.00  0.00           O  
ATOM   1167  CB  THR A1000     398.682 419.702 380.151  1.00  0.00           C  
ATOM   1168  CG2 THR A1000     399.048 420.618 381.287  1.00  0.00           C  
ATOM   1169  OG1 THR A1000     399.548 418.591 380.127  1.00  0.00           O  
ATOM   1170  HN  THR A1000     397.620 418.738 382.300  1.00  0.00           H  
ATOM   1171  HO  THR A1000     399.670 418.311 379.175  1.00  0.00           H  
ATOM   1172  N   VAL A1001     397.510 417.065 379.175  1.00  0.00           N  
ATOM   1173  CA  VAL A1001     397.192 416.040 378.162  1.00  0.00           C  
ATOM   1174  C   VAL A1001     395.703 415.820 377.979  1.00  0.00           C  
ATOM   1175  O   VAL A1001     395.215 415.869 376.843  1.00  0.00           O  
ATOM   1176  CB  VAL A1001     397.900 414.722 378.455  1.00  0.00           C  
ATOM   1177  CG1 VAL A1001     397.144 413.464 378.064  1.00  0.00           C  
ATOM   1178  CG2 VAL A1001     399.316 414.709 377.905  1.00  0.00           C  
ATOM   1179  HN  VAL A1001     397.949 416.748 380.017  1.00  0.00           H  
ATOM   1180  N   LYS A1002     394.983 415.723 379.065  1.00  0.00           N  
ATOM   1181  CA  LYS A1002     393.555 415.369 378.943  1.00  0.00           C  
ATOM   1182  C   LYS A1002     392.822 416.467 378.210  1.00  0.00           C  
ATOM   1183  O   LYS A1002     392.090 416.235 377.246  1.00  0.00           O  
ATOM   1184  CB  LYS A1002     392.957 415.198 380.334  1.00  0.00           C  
ATOM   1185  CG  LYS A1002     391.663 414.404 380.408  1.00  0.00           C  
ATOM   1186  CD  LYS A1002     390.637 414.966 381.409  1.00  0.00           C  
ATOM   1187  CE  LYS A1002     389.832 413.879 382.080  1.00  0.00           C  
ATOM   1188  NZ  LYS A1002     388.660 414.417 382.837  1.00  0.00           N1+
ATOM   1189  HN  LYS A1002     395.398 415.979 379.944  1.00  0.00           H  
ATOM   1190  HZ1 LYS A1002     388.208 413.660 383.276  1.00  0.00           H  
ATOM   1191  HZ2 LYS A1002     389.026 415.076 383.496  1.00  0.00           H  
ATOM   1192  HZ3 LYS A1002     388.062 414.844 382.178  1.00  0.00           H  
ATOM   1193  N   ALA A1003     392.993 417.725 378.687  1.00  0.00           N  
ATOM   1194  CA  ALA A1003     392.151 418.799 378.186  1.00  0.00           C  
ATOM   1195  C   ALA A1003     392.505 419.165 376.746  1.00  0.00           C  
ATOM   1196  O   ALA A1003     391.650 419.446 375.903  1.00  0.00           O  
ATOM   1197  CB  ALA A1003     392.407 420.068 379.053  1.00  0.00           C  
ATOM   1198  HN  ALA A1003     393.750 417.896 379.321  1.00  0.00           H  
ATOM   1199  N   THR A1004     393.787 418.982 376.379  1.00  0.00           N  
ATOM   1200  CA  THR A1004     394.165 418.982 374.963  1.00  0.00           C  
ATOM   1201  C   THR A1004     393.433 417.932 374.170  1.00  0.00           C  
ATOM   1202  O   THR A1004     392.725 418.311 373.218  1.00  0.00           O  
ATOM   1203  CB  THR A1004     395.667 418.787 374.780  1.00  0.00           C  
ATOM   1204  CG2 THR A1004     396.118 418.652 373.328  1.00  0.00           C  
ATOM   1205  OG1 THR A1004     396.362 419.873 375.403  1.00  0.00           O  
ATOM   1206  HN  THR A1004     394.470 418.726 377.075  1.00  0.00           H  
ATOM   1207  HO  THR A1004     397.363 419.702 375.256  1.00  0.00           H  
ATOM   1208  N   MET A1005     393.518 416.675 374.548  1.00  0.00           N  
ATOM   1209  CA  MET A1005     392.688 415.625 373.962  1.00  0.00           C  
ATOM   1210  C   MET A1005     391.235 415.991 373.840  1.00  0.00           C  
ATOM   1211  O   MET A1005     390.625 415.662 372.815  1.00  0.00           O  
ATOM   1212  CB  MET A1005     392.920 414.258 374.573  1.00  0.00           C  
ATOM   1213  CG  MET A1005     394.348 413.782 374.451  1.00  0.00           C  
ATOM   1214  SD  MET A1005     394.653 412.122 375.073  1.00  0.00           S  
ATOM   1215  CE  MET A1005     393.445 411.133 374.158  1.00  0.00           C  
ATOM   1216  HN  MET A1005     394.067 416.455 375.342  1.00  0.00           H  
ATOM   1217  N   LEU A1006     390.625 416.541 374.915  1.00  0.00           N  
ATOM   1218  CA  LEU A1006     389.197 416.870 374.792  1.00  0.00           C  
ATOM   1219  C   LEU A1006     388.916 417.749 373.560  1.00  0.00           C  
ATOM   1220  O   LEU A1006     389.526 418.823 373.376  1.00  0.00           O  
ATOM   1221  CB  LEU A1006     388.660 417.578 376.038  1.00  0.00           C  
ATOM   1222  CG  LEU A1006     388.611 416.736 377.283  1.00  0.00           C  
ATOM   1223  CD1 LEU A1006     388.049 417.493 378.479  1.00  0.00           C  
ATOM   1224  CD2 LEU A1006     387.646 415.588 377.100  1.00  0.00           C  
ATOM   1225  HN  LEU A1006     391.162 416.833 375.696  1.00  0.00           H  
ATOM   1226  N   GLY A1007     388.367 417.126 372.534  1.00  0.00           N  
ATOM   1227  CA  GLY A1007     388.416 417.676 371.167  1.00  0.00           C  
ATOM   1228  C   GLY A1007     388.281 416.602 370.117  1.00  0.00           C  
ATOM   1229  O   GLY A1007     387.939 416.907 368.945  1.00  0.00           O  
ATOM   1230  HN  GLY A1007     387.988 416.211 372.681  1.00  0.00           H  
ATOM   1231  N   ARG A1008     389.014 415.466 370.276  1.00  0.00           N  
ATOM   1232  CA  ARG A1008     388.989 414.380 369.324  1.00  0.00           C  
ATOM   1233  C   ARG A1008     387.610 413.928 368.958  1.00  0.00           C  
ATOM   1234  O   ARG A1008     386.609 414.026 369.702  1.00  0.00           O  
ATOM   1235  CB  ARG A1008     389.795 413.184 369.861  1.00  0.00           C  
ATOM   1236  CG  ARG A1008     391.284 413.403 369.995  1.00  0.00           C  
ATOM   1237  CD  ARG A1008     392.078 412.097 369.958  1.00  0.00           C  
ATOM   1238  NE  ARG A1008     393.506 412.354 370.166  1.00  0.00           N  
ATOM   1239  CZ  ARG A1008     394.385 411.426 370.544  1.00  0.00           C  
ATOM   1240  NH1 ARG A1008     393.933 410.254 370.984  1.00  0.00           N1+
ATOM   1241  NH2 ARG A1008     395.642 411.755 370.813  1.00  0.00           N  
ATOM   1242  HN  ARG A1008     389.368 415.283 371.204  1.00  0.00           H  
ATOM   1243  HE  ARG A1008     393.896 413.245 369.885  1.00  0.00           H  
ATOM   1244 1HH1 ARG A1008     394.482 409.680 371.594  1.00  0.00           H  
ATOM   1245 2HH1 ARG A1008     393.042 409.924 370.642  1.00  0.00           H  
ATOM   1246 1HH2 ARG A1008     396.277 411.084 371.240  1.00  0.00           H  
ATOM   1247 2HH2 ARG A1008     395.984 412.695 370.618  1.00  0.00           H  
ATOM   1248  N   THR A1009     387.476 413.477 367.688  1.00  0.00           N  
ATOM   1249  CA  THR A1009     386.121 413.232 367.126  1.00  0.00           C  
ATOM   1250  C   THR A1009     385.645 411.877 367.554  1.00  0.00           C  
ATOM   1251  O   THR A1009     384.473 411.536 367.285  1.00  0.00           O  
ATOM   1252  CB  THR A1009     386.133 413.391 365.601  1.00  0.00           C  
ATOM   1253  CG2 THR A1009     387.207 414.368 365.149  1.00  0.00           C  
ATOM   1254  OG1 THR A1009     386.353 412.158 364.929  1.00  0.00           O  
ATOM   1255  HN  THR A1009     388.269 413.550 367.090  1.00  0.00           H  
ATOM   1256  HO  THR A1009     386.023 412.268 364.001  1.00  0.00           H  
ATOM   1257  N   ASN A1010     386.511 411.072 368.188  1.00  0.00           N  
ATOM   1258  CA  ASN A1010     386.060 409.717 368.542  1.00  0.00           C  
ATOM   1259  C   ASN A1010     386.536 409.277 369.885  1.00  0.00           C  
ATOM   1260  O   ASN A1010     386.743 408.081 370.227  1.00  0.00           O  
ATOM   1261  CB  ASN A1010     386.462 408.740 367.432  1.00  0.00           C  
ATOM   1262  CG  ASN A1010     385.571 407.532 367.322  1.00  0.00           C  
ATOM   1263  ND2 ASN A1010     386.108 406.409 366.846  1.00  0.00           N  
ATOM   1264  OD1 ASN A1010     384.387 407.544 367.725  1.00  0.00           O  
ATOM   1265  HN  ASN A1010     387.500 411.157 367.957  1.00  0.00           H  
ATOM   1266 1HND ASN A1010     385.498 405.603 366.833  1.00  0.00           H  
ATOM   1267 2HND ASN A1010     386.938 406.445 366.272  1.00  0.00           H  
ATOM   1268  N   ILE A1011     386.536 410.205 370.862  1.00  0.00           N  
ATOM   1269  CA  ILE A1011     386.804 409.766 372.241  1.00  0.00           C  
ATOM   1270  C   ILE A1011     385.596 408.936 372.705  1.00  0.00           C  
ATOM   1271  O   ILE A1011     384.436 409.399 372.595  1.00  0.00           O  
ATOM   1272  CB  ILE A1011     386.865 411.023 373.145  1.00  0.00           C  
ATOM   1273  CG1 ILE A1011     387.476 412.195 372.424  1.00  0.00           C  
ATOM   1274  CG2 ILE A1011     387.646 410.742 374.426  1.00  0.00           C  
ATOM   1275  CD1 ILE A1011     387.830 413.306 373.425  1.00  0.00           C  
ATOM   1276  HN  ILE A1011     386.694 411.182 370.642  1.00  0.00           H  
ATOM   1277  N   SER A1012     385.876 407.935 373.523  1.00  0.00           N  
ATOM   1278  CA  SER A1012     384.766 407.190 374.182  1.00  0.00           C  
ATOM   1279  C   SER A1012     384.412 407.800 375.513  1.00  0.00           C  
ATOM   1280  O   SER A1012     385.303 408.191 376.257  1.00  0.00           O  
ATOM   1281  CB  SER A1012     385.120 405.713 374.365  1.00  0.00           C  
ATOM   1282  OG  SER A1012     384.143 405.066 375.159  1.00  0.00           O  
ATOM   1283  HN  SER A1012     386.804 407.507 373.535  1.00  0.00           H  
ATOM   1284  HO  SER A1012     384.448 404.126 375.305  1.00  0.00           H  
ATOM   1285  N   ASP A1013     383.105 407.788 375.818  1.00  0.00           N  
ATOM   1286  CA  ASP A1013     382.678 408.252 377.136  1.00  0.00           C  
ATOM   1287  C   ASP A1013     383.423 407.458 378.210  1.00  0.00           C  
ATOM   1288  O   ASP A1013     383.411 407.898 379.370  1.00  0.00           O  
ATOM   1289  CB  ASP A1013     381.177 408.105 377.295  1.00  0.00           C  
ATOM   1290  CG  ASP A1013     380.359 408.960 376.355  1.00  0.00           C  
ATOM   1291  OD1 ASP A1013     380.908 409.924 375.806  1.00  0.00           O  
ATOM   1292  OD2 ASP A1013     379.114 408.801 376.392  1.00  0.00           O1-
ATOM   1293  HN  ASP A1013     382.446 407.520 375.098  1.00  0.00           H  
ATOM   1294  N   GLU A1014     383.655 406.165 377.954  1.00  0.00           N  
ATOM   1295  CA  GLU A1014     384.009 405.249 379.028  1.00  0.00           C  
ATOM   1296  C   GLU A1014     385.437 405.530 379.492  1.00  0.00           C  
ATOM   1297  O   GLU A1014     385.754 405.664 380.664  1.00  0.00           O  
ATOM   1298  CB  GLU A1014     383.911 403.784 378.540  1.00  0.00           C  
ATOM   1299  CG  GLU A1014     384.277 402.795 379.639  1.00  0.00           C  
ATOM   1300  CD  GLU A1014     384.412 401.379 379.077  1.00  0.00           C  
ATOM   1301  OE1 GLU A1014     385.059 401.196 378.052  1.00  0.00           O  
ATOM   1302  OE2 GLU A1014     383.521 400.549 379.443  1.00  0.00           O1-
ATOM   1303  HN  GLU A1014     383.423 405.811 377.051  1.00  0.00           H  
ATOM   1304  N   GLU A1015     386.243 405.945 378.503  1.00  0.00           N  
ATOM   1305  CA  GLU A1015     387.634 406.274 378.821  1.00  0.00           C  
ATOM   1306  C   GLU A1015     387.769 407.727 379.285  1.00  0.00           C  
ATOM   1307  O   GLU A1015     388.672 408.093 380.029  1.00  0.00           O  
ATOM   1308  CB  GLU A1015     388.574 406.030 377.612  1.00  0.00           C  
ATOM   1309  CG  GLU A1015     388.416 404.651 376.978  1.00  0.00           C  
ATOM   1310  CD  GLU A1015     388.916 404.663 375.525  1.00  0.00           C  
ATOM   1311  OE1 GLU A1015     388.745 403.638 374.841  1.00  0.00           O  
ATOM   1312  OE2 GLU A1015     389.636 405.615 375.159  1.00  0.00           O1-
ATOM   1313  HN  GLU A1015     385.962 405.908 377.539  1.00  0.00           H  
ATOM   1314  N   SER A1016     386.926 408.618 378.735  1.00  0.00           N  
ATOM   1315  CA  SER A1016     386.658 409.900 379.419  1.00  0.00           C  
ATOM   1316  C   SER A1016     386.365 409.717 380.884  1.00  0.00           C  
ATOM   1317  O   SER A1016     386.829 410.510 381.702  1.00  0.00           O  
ATOM   1318  CB  SER A1016     385.559 410.693 378.699  1.00  0.00           C  
ATOM   1319  OG  SER A1016     385.095 411.731 379.541  1.00  0.00           O  
ATOM   1320  HN  SER A1016     386.292 408.325 378.015  1.00  0.00           H  
ATOM   1321  HO  SER A1016     384.570 411.365 380.298  1.00  0.00           H  
ATOM   1322  N   GLU A1017     385.425 408.838 381.238  1.00  0.00           N  
ATOM   1323  CA  GLU A1017     384.949 408.813 382.642  1.00  0.00           C  
ATOM   1324  C   GLU A1017     385.950 408.093 383.557  1.00  0.00           C  
ATOM   1325  O   GLU A1017     386.365 408.643 384.583  1.00  0.00           O  
ATOM   1326  CB  GLU A1017     383.569 408.167 382.703  1.00  0.00           C  
ATOM   1327  CG  GLU A1017     383.289 407.410 383.997  1.00  0.00           C  
ATOM   1328  CD  GLU A1017     381.848 406.909 384.009  1.00  0.00           C  
ATOM   1329  OE1 GLU A1017     381.543 406.030 384.827  1.00  0.00           O  
ATOM   1330  OE2 GLU A1017     380.994 407.629 383.447  1.00  0.00           O1-
ATOM   1331  HN  GLU A1017     385.132 408.142 380.579  1.00  0.00           H  
ATOM   1332  N   GLN A1018     386.682 407.117 382.971  1.00  0.00           N  
ATOM   1333  CA  GLN A1018     387.927 406.616 383.545  1.00  0.00           C  
ATOM   1334  C   GLN A1018     389.001 407.690 383.728  1.00  0.00           C  
ATOM   1335  O   GLN A1018     389.624 407.825 384.802  1.00  0.00           O  
ATOM   1336  CB  GLN A1018     388.489 405.481 382.678  1.00  0.00           C  
ATOM   1337  CG  GLN A1018     388.977 404.321 383.533  1.00  0.00           C  
ATOM   1338  CD  GLN A1018     387.805 403.687 384.277  1.00  0.00           C  
ATOM   1339  NE2 GLN A1018     387.842 403.784 385.608  1.00  0.00           N  
ATOM   1340  OE1 GLN A1018     387.061 402.856 383.728  1.00  0.00           O  
ATOM   1341  HN  GLN A1018     386.243 406.580 382.239  1.00  0.00           H  
ATOM   1342 1HNE GLN A1018     387.280 403.162 386.157  1.00  0.00           H  
ATOM   1343 2HNE GLN A1018     388.367 404.529 385.986  1.00  0.00           H  
ATOM   1344  N   ALA A1019     389.160 408.521 382.678  1.00  0.00           N  
ATOM   1345  CA  ALA A1019     390.100 409.656 382.776  1.00  0.00           C  
ATOM   1346  C   ALA A1019     389.856 410.535 383.972  1.00  0.00           C  
ATOM   1347  O   ALA A1019     390.747 410.815 384.790  1.00  0.00           O  
ATOM   1348  CB  ALA A1019     390.039 410.486 381.494  1.00  0.00           C  
ATOM   1349  HN  ALA A1019     388.379 408.582 382.043  1.00  0.00           H  
ATOM   1350  N   THR A1020     388.586 410.925 384.204  1.00  0.00           N  
ATOM   1351  CA  THR A1020     388.330 411.780 385.352  1.00  0.00           C  
ATOM   1352  C   THR A1020     388.574 411.072 386.682  1.00  0.00           C  
ATOM   1353  O   THR A1020     389.233 411.646 387.585  1.00  0.00           O  
ATOM   1354  CB  THR A1020     386.865 412.244 385.327  1.00  0.00           C  
ATOM   1355  CG2 THR A1020     386.475 413.025 386.572  1.00  0.00           C  
ATOM   1356  OG1 THR A1020     386.609 412.976 384.143  1.00  0.00           O  
ATOM   1357  HN  THR A1020     387.891 410.791 383.508  1.00  0.00           H  
ATOM   1358  HO  THR A1020     385.632 413.098 384.070  1.00  0.00           H  
ATOM   1359  N   GLU A1021     388.306 409.778 386.755  1.00  0.00           N  
ATOM   1360  CA  GLU A1021     388.501 409.009 387.976  1.00  0.00           C  
ATOM   1361  C   GLU A1021     390.015 408.826 388.293  1.00  0.00           C  
ATOM   1362  O   GLU A1021     390.393 409.253 389.392  1.00  0.00           O  
ATOM   1363  CB  GLU A1021     387.866 407.617 387.830  1.00  0.00           C  
ATOM   1364  CG  GLU A1021     386.902 407.202 388.916  1.00  0.00           C  
ATOM   1365  CD  GLU A1021     386.877 405.713 389.160  1.00  0.00           C  
ATOM   1366  OE1 GLU A1021     387.622 404.980 388.477  1.00  0.00           O  
ATOM   1367  OE2 GLU A1021     385.950 405.225 389.856  1.00  0.00           O1-
ATOM   1368  HN  GLU A1021     387.927 409.338 385.925  1.00  0.00           H  
ATOM   1369  N   MET A1022     390.845 408.777 387.256  1.00  0.00           N  
ATOM   1370  CA  MET A1022     392.297 408.838 387.427  1.00  0.00           C  
ATOM   1371  C   MET A1022     392.664 410.229 387.915  1.00  0.00           C  
ATOM   1372  O   MET A1022     393.311 410.327 388.928  1.00  0.00           O  
ATOM   1373  CB  MET A1022     392.993 408.557 386.096  1.00  0.00           C  
ATOM   1374  CG  MET A1022     393.286 407.104 385.815  1.00  0.00           C  
ATOM   1375  SD  MET A1022     394.360 406.836 384.387  1.00  0.00           S  
ATOM   1376  CE  MET A1022     393.359 407.520 383.044  1.00  0.00           C  
ATOM   1377  HN  MET A1022     390.503 408.435 386.365  1.00  0.00           H  
ATOM   1378  N   LEU A1023     392.090 411.267 387.305  1.00  0.00           N  
ATOM   1379  CA  LEU A1023     392.505 412.622 387.671  1.00  0.00           C  
ATOM   1380  C   LEU A1023     392.249 412.854 389.185  1.00  0.00           C  
ATOM   1381  O   LEU A1023     393.018 413.538 389.880  1.00  0.00           O  
ATOM   1382  CB  LEU A1023     391.736 413.708 386.902  1.00  0.00           C  
ATOM   1383  CG  LEU A1023     392.517 414.185 385.681  1.00  0.00           C  
ATOM   1384  CD1 LEU A1023     392.090 415.613 385.315  1.00  0.00           C  
ATOM   1385  CD2 LEU A1023     393.982 414.331 386.035  1.00  0.00           C  
ATOM   1386  HN  LEU A1023     391.711 411.133 386.377  1.00  0.00           H  
ATOM   1387  N   VAL A1024     391.016 412.598 389.563  1.00  0.00           N  
ATOM   1388  CA  VAL A1024     390.527 412.891 390.881  1.00  0.00           C  
ATOM   1389  C   VAL A1024     391.052 411.975 391.956  1.00  0.00           C  
ATOM   1390  O   VAL A1024     391.565 412.476 392.993  1.00  0.00           O  
ATOM   1391  CB  VAL A1024     389.001 413.037 390.930  1.00  0.00           C  
ATOM   1392  CG1 VAL A1024     388.330 412.183 392.004  1.00  0.00           C  
ATOM   1393  CG2 VAL A1024     388.635 414.514 391.174  1.00  0.00           C  
ATOM   1394  HN  VAL A1024     390.381 412.219 388.867  1.00  0.00           H  
ATOM   1395  N   HIS A1025     391.345 410.754 391.602  1.00  0.00           N  
ATOM   1396  CA  HIS A1025     392.114 409.888 392.517  1.00  0.00           C  
ATOM   1397  C   HIS A1025     393.542 410.376 392.688  1.00  0.00           C  
ATOM   1398  O   HIS A1025     394.116 410.156 393.750  1.00  0.00           O  
ATOM   1399  CB  HIS A1025     392.041 408.423 392.102  1.00  0.00           C  
ATOM   1400  CG  HIS A1025     392.749 407.434 392.993  1.00  0.00           C  
ATOM   1401  CD2 HIS A1025     394.092 407.190 393.115  1.00  0.00           C  
ATOM   1402  ND1 HIS A1025     392.126 406.335 393.542  1.00  0.00           N  
ATOM   1403  CE1 HIS A1025     393.030 405.432 393.884  1.00  0.00           C  
ATOM   1404  NE2 HIS A1025     394.214 405.896 393.542  1.00  0.00           N  
ATOM   1405  HN  HIS A1025     390.784 410.254 390.906  1.00  0.00           H  
ATOM   1406  HD1 HIS A1025     391.125 406.238 393.604  1.00  0.00           H  
ATOM   1407  N   ASN A1026     394.141 410.876 391.589  1.00  0.00           N  
ATOM   1408  CA  ASN A1026     395.532 411.353 391.699  1.00  0.00           C  
ATOM   1409  C   ASN A1026     395.544 412.683 392.505  1.00  0.00           C  
ATOM   1410  O   ASN A1026     396.448 412.915 393.311  1.00  0.00           O  
ATOM   1411  CB  ASN A1026     396.057 411.670 390.295  1.00  0.00           C  
ATOM   1412  CG  ASN A1026     397.583 411.621 390.198  1.00  0.00           C  
ATOM   1413  ND2 ASN A1026     398.120 410.413 390.137  1.00  0.00           N  
ATOM   1414  OD1 ASN A1026     398.254 412.573 390.601  1.00  0.00           O  
ATOM   1415  HN  ASN A1026     393.640 411.011 390.735  1.00  0.00           H  
ATOM   1416 1HND ASN A1026     399.060 410.229 390.454  1.00  0.00           H  
ATOM   1417 2HND ASN A1026     397.546 409.619 389.868  1.00  0.00           H  
ATOM   1418  N   ALA A1027     394.434 413.391 392.444  1.00  0.00           N  
ATOM   1419  CA  ALA A1027     394.275 414.587 393.298  1.00  0.00           C  
ATOM   1420  C   ALA A1027     394.189 414.160 394.739  1.00  0.00           C  
ATOM   1421  O   ALA A1027     394.861 414.685 395.618  1.00  0.00           O  
ATOM   1422  CB  ALA A1027     393.091 415.442 392.871  1.00  0.00           C  
ATOM   1423  HN  ALA A1027     393.835 413.342 391.626  1.00  0.00           H  
ATOM   1424  N   GLN A1028     393.396 413.135 395.007  1.00  0.00           N  
ATOM   1425  CA  GLN A1028     393.152 412.732 396.399  1.00  0.00           C  
ATOM   1426  C   GLN A1028     394.409 412.109 397.034  1.00  0.00           C  
ATOM   1427  O   GLN A1028     394.812 412.561 398.120  1.00  0.00           O  
ATOM   1428  CB  GLN A1028     391.992 411.731 396.448  1.00  0.00           C  
ATOM   1429  CG  GLN A1028     391.711 411.292 397.888  1.00  0.00           C  
ATOM   1430  CD  GLN A1028     390.601 410.278 397.986  1.00  0.00           C  
ATOM   1431  NE2 GLN A1028     390.332 409.766 399.182  1.00  0.00           N  
ATOM   1432  OE1 GLN A1028     389.819 410.083 397.046  1.00  0.00           O  
ATOM   1433  HN  GLN A1028     392.993 412.573 394.287  1.00  0.00           H  
ATOM   1434 1HNE GLN A1028     389.685 408.984 399.219  1.00  0.00           H  
ATOM   1435 2HNE GLN A1028     390.942 409.949 399.939  1.00  0.00           H  
ATOM   1436  N   ASN A1029     395.251 411.499 396.179  1.00  0.00           N  
ATOM   1437  CA  ASN A1029     396.521 410.962 396.667  1.00  0.00           C  
ATOM   1438  C   ASN A1029     397.522 412.085 397.009  1.00  0.00           C  
ATOM   1439  O   ASN A1029     397.888 412.122 398.206  1.00  0.00           O  
ATOM   1440  CB  ASN A1029     397.131 409.998 395.667  1.00  0.00           C  
ATOM   1441  CG  ASN A1029     397.180 408.557 396.082  1.00  0.00           C  
ATOM   1442  ND2 ASN A1029     395.996 407.971 396.301  1.00  0.00           N  
ATOM   1443  OD1 ASN A1029     398.230 408.069 396.509  1.00  0.00           O  
ATOM   1444  HN  ASN A1029     394.995 411.365 395.215  1.00  0.00           H  
ATOM   1445 1HND ASN A1029     396.008 407.019 396.655  1.00  0.00           H  
ATOM   1446 2HND ASN A1029     395.154 408.447 396.143  1.00  0.00           H  
ATOM   1447  N   LEU A1030     397.424 413.196 396.252  1.00  0.00           N  
ATOM   1448  CA  LEU A1030     398.169 414.380 396.667  1.00  0.00           C  
ATOM   1449  C   LEU A1030     397.583 415.088 397.864  1.00  0.00           C  
ATOM   1450  O   LEU A1030     398.364 415.735 398.572  1.00  0.00           O  
ATOM   1451  CB  LEU A1030     398.413 415.344 395.508  1.00  0.00           C  
ATOM   1452  CG  LEU A1030     399.487 416.394 395.813  1.00  0.00           C  
ATOM   1453  CD1 LEU A1030     400.830 415.759 396.143  1.00  0.00           C  
ATOM   1454  CD2 LEU A1030     399.792 417.236 394.580  1.00  0.00           C  
ATOM   1455  HN  LEU A1030     396.997 413.110 395.349  1.00  0.00           H  
ATOM   1456  N   MET A1031     396.289 415.088 398.071  1.00  0.00           N  
ATOM   1457  CA  MET A1031     395.728 415.625 399.316  1.00  0.00           C  
ATOM   1458  C   MET A1031     396.191 414.832 400.513  1.00  0.00           C  
ATOM   1459  O   MET A1031     396.326 415.405 401.587  1.00  0.00           O  
ATOM   1460  CB  MET A1031     394.177 415.686 399.243  1.00  0.00           C  
ATOM   1461  CG  MET A1031     393.555 416.724 400.146  1.00  0.00           C  
ATOM   1462  SD  MET A1031     391.943 416.211 400.769  1.00  0.00           S  
ATOM   1463  CE  MET A1031     391.284 417.749 401.428  1.00  0.00           C  
ATOM   1464  HN  MET A1031     395.618 414.661 397.449  1.00  0.00           H  
ATOM   1465  N   GLN A1032     396.350 413.501 400.378  1.00  0.00           N  
ATOM   1466  CA  GLN A1032     396.851 412.756 401.550  1.00  0.00           C  
ATOM   1467  C   GLN A1032     398.328 413.000 401.819  1.00  0.00           C  
ATOM   1468  O   GLN A1032     398.682 413.403 402.930  1.00  0.00           O  
ATOM   1469  CB  GLN A1032     396.582 411.255 401.379  1.00  0.00           C  
ATOM   1470  CG  GLN A1032     395.093 410.913 401.416  1.00  0.00           C  
ATOM   1471  CD  GLN A1032     394.543 410.803 402.820  1.00  0.00           C  
ATOM   1472  NE2 GLN A1032     393.970 411.902 403.333  1.00  0.00           N  
ATOM   1473  OE1 GLN A1032     394.775 409.827 403.540  1.00  0.00           O  
ATOM   1474  HN  GLN A1032     395.935 413.000 399.622  1.00  0.00           H  
ATOM   1475 1HNE GLN A1032     393.872 411.963 404.346  1.00  0.00           H  
ATOM   1476 2HNE GLN A1032     393.689 412.634 402.734  1.00  0.00           H  
ATOM   1477  N   SER A1033     399.158 413.098 400.781  1.00  0.00           N  
ATOM   1478  CA  SER A1033     400.537 413.501 400.928  1.00  0.00           C  
ATOM   1479  C   SER A1033     400.696 414.880 401.526  1.00  0.00           C  
ATOM   1480  O   SER A1033     401.514 415.088 402.454  1.00  0.00           O  
ATOM   1481  CB  SER A1033     401.245 413.452 399.573  1.00  0.00           C  
ATOM   1482  OG  SER A1033     401.465 412.109 399.170  1.00  0.00           O  
ATOM   1483  HN  SER A1033     398.828 412.769 399.878  1.00  0.00           H  
ATOM   1484  HO  SER A1033     400.732 411.511 399.463  1.00  0.00           H  
ATOM   1485  N   VAL A1034     399.951 415.845 401.013  1.00  0.00           N  
ATOM   1486  CA  VAL A1034     400.024 417.188 401.562  1.00  0.00           C  
ATOM   1487  C   VAL A1034     399.561 417.249 403.003  1.00  0.00           C  
ATOM   1488  O   VAL A1034     400.403 417.468 403.870  1.00  0.00           O  
ATOM   1489  CB  VAL A1034     399.255 418.176 400.671  1.00  0.00           C  
ATOM   1490  CG1 VAL A1034     398.645 419.373 401.392  1.00  0.00           C  
ATOM   1491  CG2 VAL A1034     400.110 418.628 399.500  1.00  0.00           C  
ATOM   1492  HN  VAL A1034     399.426 415.662 400.195  1.00  0.00           H  
ATOM   1493  N   LYS A1035     398.425 416.602 403.308  1.00  0.00           N  
ATOM   1494  CA  LYS A1035     397.949 416.638 404.688  1.00  0.00           C  
ATOM   1495  C   LYS A1035     398.865 415.955 405.676  1.00  0.00           C  
ATOM   1496  O   LYS A1035     398.840 416.321 406.860  1.00  0.00           O  
ATOM   1497  CB  LYS A1035     396.533 416.052 404.810  1.00  0.00           C  
ATOM   1498  CG  LYS A1035     395.728 416.638 405.933  1.00  0.00           C  
ATOM   1499  CD  LYS A1035     394.617 415.698 406.396  1.00  0.00           C  
ATOM   1500  CE  LYS A1035     395.203 414.526 407.178  1.00  0.00           C  
ATOM   1501  NZ  LYS A1035     394.104 413.696 407.776  1.00  0.00           N1+
ATOM   1502  HN  LYS A1035     397.815 416.321 402.563  1.00  0.00           H  
ATOM   1503  HZ1 LYS A1035     394.507 412.891 408.191  1.00  0.00           H  
ATOM   1504  HZ2 LYS A1035     393.689 414.294 408.447  1.00  0.00           H  
ATOM   1505  HZ3 LYS A1035     393.481 413.477 407.019  1.00  0.00           H  
ATOM   1506  N   GLU A1036     399.438 414.807 405.273  1.00  0.00           N  
ATOM   1507  CA  GLU A1036     400.452 414.172 406.128  1.00  0.00           C  
ATOM   1508  C   GLU A1036     401.599 415.100 406.445  1.00  0.00           C  
ATOM   1509  O   GLU A1036     401.794 415.491 407.593  1.00  0.00           O  
ATOM   1510  CB  GLU A1036     400.940 412.854 405.493  1.00  0.00           C  
ATOM   1511  CG  GLU A1036     401.355 411.841 406.531  1.00  0.00           C  
ATOM   1512  CD  GLU A1036     401.318 410.388 406.091  1.00  0.00           C  
ATOM   1513  OE1 GLU A1036     401.221 409.473 406.921  1.00  0.00           O  
ATOM   1514  OE2 GLU A1036     401.453 410.193 404.846  1.00  0.00           O1-
ATOM   1515  HN  GLU A1036     399.292 414.453 404.346  1.00  0.00           H  
ATOM   1516  N   THR A1037     402.075 415.845 405.420  1.00  0.00           N  
ATOM   1517  CA  THR A1037     403.101 416.858 405.640  1.00  0.00           C  
ATOM   1518  C   THR A1037     402.576 418.066 406.409  1.00  0.00           C  
ATOM   1519  O   THR A1037     403.333 418.530 407.300  1.00  0.00           O  
ATOM   1520  CB  THR A1037     403.735 417.322 404.333  1.00  0.00           C  
ATOM   1521  CG2 THR A1037     405.139 417.859 404.541  1.00  0.00           C  
ATOM   1522  OG1 THR A1037     403.748 416.333 403.320  1.00  0.00           O  
ATOM   1523  HN  THR A1037     401.770 415.649 404.468  1.00  0.00           H  
ATOM   1524  HO  THR A1037     403.723 415.430 403.796  1.00  0.00           H  
ATOM   1525  N   VAL A1038     401.270 418.323 406.360  1.00  0.00           N  
ATOM   1526  CA  VAL A1038     400.708 419.397 407.141  1.00  0.00           C  
ATOM   1527  C   VAL A1038     400.708 419.019 408.630  1.00  0.00           C  
ATOM   1528  O   VAL A1038     401.270 419.788 409.436  1.00  0.00           O  
ATOM   1529  CB  VAL A1038     399.304 419.727 406.665  1.00  0.00           C  
ATOM   1530  CG1 VAL A1038     398.389 420.410 407.654  1.00  0.00           C  
ATOM   1531  CG2 VAL A1038     399.268 420.398 405.310  1.00  0.00           C  
ATOM   1532  HN  VAL A1038     400.696 417.700 405.811  1.00  0.00           H  
ATOM   1533  N   ARG A1039     400.452 417.749 408.936  1.00  0.00           N  
ATOM   1534  CA  ARG A1039     400.574 417.322 410.327  1.00  0.00           C  
ATOM   1535  C   ARG A1039     402.039 417.419 410.742  1.00  0.00           C  
ATOM   1536  O   ARG A1039     402.332 417.871 411.877  1.00  0.00           O  
ATOM   1537  CB  ARG A1039     400.134 415.857 410.510  1.00  0.00           C  
ATOM   1538  CG  ARG A1039     400.146 415.381 411.938  1.00  0.00           C  
ATOM   1539  CD  ARG A1039     400.122 413.879 412.073  1.00  0.00           C  
ATOM   1540  NE  ARG A1039     398.840 413.306 411.633  1.00  0.00           N  
ATOM   1541  CZ  ARG A1039     397.815 413.013 412.439  1.00  0.00           C  
ATOM   1542  NH1 ARG A1039     397.827 413.440 413.708  1.00  0.00           N1+
ATOM   1543  NH2 ARG A1039     396.826 412.244 412.012  1.00  0.00           N  
ATOM   1544  HN  ARG A1039     400.342 417.078 408.191  1.00  0.00           H  
ATOM   1545  HE  ARG A1039     398.767 413.062 410.657  1.00  0.00           H  
ATOM   1546 1HH1 ARG A1039     396.985 413.379 414.246  1.00  0.00           H  
ATOM   1547 2HH1 ARG A1039     398.621 413.928 414.062  1.00  0.00           H  
ATOM   1548 1HH2 ARG A1039     395.923 412.280 412.463  1.00  0.00           H  
ATOM   1549 2HH2 ARG A1039     396.948 411.707 411.145  1.00  0.00           H  
ATOM   1550  N   GLU A1040     402.942 416.748 410.059  1.00  0.00           N  
ATOM   1551  CA  GLU A1040     404.309 416.626 410.498  1.00  0.00           C  
ATOM   1552  C   GLU A1040     404.968 417.969 410.608  1.00  0.00           C  
ATOM   1553  O   GLU A1040     405.811 418.152 411.523  1.00  0.00           O  
ATOM   1554  CB  GLU A1040     405.115 415.649 409.656  1.00  0.00           C  
ATOM   1555  CG  GLU A1040     404.565 414.246 409.692  1.00  0.00           C  
ATOM   1556  CD  GLU A1040     405.518 413.269 408.972  1.00  0.00           C  
ATOM   1557  OE1 GLU A1040     406.299 413.757 408.154  1.00  0.00           O  
ATOM   1558  OE2 GLU A1040     405.298 412.036 409.131  1.00  0.00           O1-
ATOM   1559  HN  GLU A1040     402.673 416.260 409.216  1.00  0.00           H  
ATOM   1560  N   ALA A1041     404.553 418.982 409.839  1.00  0.00           N  
ATOM   1561  CA  ALA A1041     405.151 420.312 409.949  1.00  0.00           C  
ATOM   1562  C   ALA A1041     404.688 421.069 411.157  1.00  0.00           C  
ATOM   1563  O   ALA A1041     405.481 421.606 411.951  1.00  0.00           O  
ATOM   1564  CB  ALA A1041     404.956 421.094 408.643  1.00  0.00           C  
ATOM   1565  HN  ALA A1041     403.833 418.799 409.180  1.00  0.00           H  
ATOM   1566  N   GLU A1042     403.357 421.021 411.389  1.00  0.00           N  
ATOM   1567  CA  GLU A1042     402.820 421.423 412.708  1.00  0.00           C  
ATOM   1568  C   GLU A1042     403.699 420.911 413.843  1.00  0.00           C  
ATOM   1569  O   GLU A1042     404.309 421.692 414.600  1.00  0.00           O  
ATOM   1570  CB  GLU A1042     401.367 420.996 412.854  1.00  0.00           C  
ATOM   1571  CG  GLU A1042     400.940 420.544 414.221  1.00  0.00           C  
ATOM   1572  CD  GLU A1042     399.817 421.326 414.856  1.00  0.00           C  
ATOM   1573  OE1 GLU A1042     398.975 421.973 414.197  1.00  0.00           O  
ATOM   1574  OE2 GLU A1042     399.707 421.216 416.113  1.00  0.00           O1-
ATOM   1575  HN  GLU A1042     402.734 420.667 410.693  1.00  0.00           H  
ATOM   1576  N   ALA A1043     403.967 419.604 413.794  1.00  0.00           N  
ATOM   1577  CA  ALA A1043     404.834 418.958 414.758  1.00  0.00           C  
ATOM   1578  C   ALA A1043     406.226 419.543 414.856  1.00  0.00           C  
ATOM   1579  O   ALA A1043     406.702 419.873 415.955  1.00  0.00           O  
ATOM   1580  CB  ALA A1043     404.919 417.432 414.539  1.00  0.00           C  
ATOM   1581  HN  ALA A1043     403.577 419.067 413.037  1.00  0.00           H  
ATOM   1582  N   ALA A1044     406.799 419.983 413.708  1.00  0.00           N  
ATOM   1583  CA  ALA A1044     408.118 420.532 413.708  1.00  0.00           C  
ATOM   1584  C   ALA A1044     408.167 421.985 414.160  1.00  0.00           C  
ATOM   1585  O   ALA A1044     409.143 422.510 414.697  1.00  0.00           O  
ATOM   1586  CB  ALA A1044     408.765 420.435 412.305  1.00  0.00           C  
ATOM   1587  HN  ALA A1044     406.384 419.666 412.842  1.00  0.00           H  
ATOM   1588  N   SER A1045     406.970 422.620 414.209  1.00  0.00           N  
ATOM   1589  CA  SER A1045     406.909 423.962 414.771  1.00  0.00           C  
ATOM   1590  C   SER A1045     406.030 423.999 416.003  1.00  0.00           C  
ATOM   1591  O   SER A1045     405.774 425.073 416.565  1.00  0.00           O  
ATOM   1592  CB  SER A1045     406.360 424.951 413.733  1.00  0.00           C  
ATOM   1593  OG  SER A1045     406.799 426.270 414.026  1.00  0.00           O  
ATOM   1594  HN  SER A1045     406.238 422.327 413.562  1.00  0.00           H  
ATOM   1595  HO  SER A1045     406.421 426.526 414.929  1.00  0.00           H  
ATOM   1596  N   ILE A1046     405.774 422.852 416.638  1.00  0.00           N  
ATOM   1597  CA  ILE A1046     405.273 422.888 418.030  1.00  0.00           C  
ATOM   1598  C   ILE A1046     406.274 423.523 418.982  1.00  0.00           C  
ATOM   1599  O   ILE A1046     405.896 424.536 419.592  1.00  0.00           O  
ATOM   1600  CB  ILE A1046     404.871 421.484 418.457  1.00  0.00           C  
ATOM   1601  CG1 ILE A1046     403.784 420.898 417.590  1.00  0.00           C  
ATOM   1602  CG2 ILE A1046     404.443 421.448 419.922  1.00  0.00           C  
ATOM   1603  CD1 ILE A1046     402.441 421.497 417.932  1.00  0.00           C  
ATOM   1604  HN  ILE A1046     406.128 421.985 416.321  1.00  0.00           H  
ATOM   1605  N   LYS A1047     407.581 423.376 418.689  1.00  0.00           N  
ATOM   1606  CA  LYS A1047     408.594 423.828 419.666  1.00  0.00           C  
ATOM   1607  C   LYS A1047     408.826 425.305 419.592  1.00  0.00           C  
ATOM   1608  O   LYS A1047     409.253 425.940 420.557  1.00  0.00           O  
ATOM   1609  CB  LYS A1047     409.863 423.010 419.507  1.00  0.00           C  
ATOM   1610  CG  LYS A1047     409.961 421.875 420.508  1.00  0.00           C  
ATOM   1611  CD  LYS A1047     411.328 421.228 420.569  1.00  0.00           C  
ATOM   1612  CE  LYS A1047     411.377 419.934 421.375  1.00  0.00           C  
ATOM   1613  NZ  LYS A1047     412.488 419.019 420.935  1.00  0.00           N1+
ATOM   1614  HN  LYS A1047     407.886 422.729 417.993  1.00  0.00           H  
ATOM   1615  HZ1 LYS A1047     412.415 418.164 421.448  1.00  0.00           H  
ATOM   1616  HZ2 LYS A1047     412.390 418.860 419.958  1.00  0.00           H  
ATOM   1617  HZ3 LYS A1047     413.342 419.482 421.167  1.00  0.00           H  
ATOM   1618  N   ILE A1048     408.716 425.867 418.384  1.00  0.00           N  
ATOM   1619  CA  ILE A1048     409.143 427.246 418.115  1.00  0.00           C  
ATOM   1620  C   ILE A1048     410.498 427.588 418.677  1.00  0.00           C  
ATOM   1621  O   ILE A1048     410.706 428.174 419.739  1.00  0.00           O  
ATOM   1622  CB  ILE A1048     408.057 428.247 418.530  1.00  0.00           C  
ATOM   1623  CG1 ILE A1048     406.641 427.686 418.457  1.00  0.00           C  
ATOM   1624  CG2 ILE A1048     408.215 429.553 417.749  1.00  0.00           C  
ATOM   1625  CD1 ILE A1048     405.603 428.577 419.104  1.00  0.00           C  
ATOM   1626  HN  ILE A1048     408.484 425.293 417.590  1.00  0.00           H  
ATOM   1627  N   ARG A1049     411.548 427.222 417.920  1.00  0.00           N  
ATOM   1628  CA  ARG A1049     412.927 427.454 418.420  1.00  0.00           C  
ATOM   1629  C   ARG A1049     413.391 428.809 417.908  1.00  0.00           C  
ATOM   1630  O   ARG A1049     413.843 429.700 418.640  1.00  0.00           O  
ATOM   1631  CB  ARG A1049     413.867 426.343 417.932  1.00  0.00           C  
ATOM   1632  CG  ARG A1049     415.320 426.758 417.749  1.00  0.00           C  
ATOM   1633  CD  ARG A1049     416.272 425.574 417.957  1.00  0.00           C  
ATOM   1634  NE  ARG A1049     417.639 426.001 418.286  1.00  0.00           N  
ATOM   1635  CZ  ARG A1049     418.494 425.269 418.994  1.00  0.00           C  
ATOM   1636  NH1 ARG A1049     418.079 424.121 419.543  1.00  0.00           N1+
ATOM   1637  NH2 ARG A1049     419.751 425.659 419.177  1.00  0.00           N  
ATOM   1638  HN  ARG A1049     411.377 426.611 417.126  1.00  0.00           H  
ATOM   1639  HE  ARG A1049     417.847 426.990 418.176  1.00  0.00           H  
ATOM   1640 1HH1 ARG A1049     418.738 423.450 419.897  1.00  0.00           H  
ATOM   1641 2HH1 ARG A1049     417.090 423.889 419.458  1.00  0.00           H  
ATOM   1642 1HH2 ARG A1049     420.435 424.963 419.434  1.00  0.00           H  
ATOM   1643 2HH2 ARG A1049     420.007 426.562 418.811  1.00  0.00           H  
ATOM   1644  N   THR A1050     413.318 428.955 416.577  1.00  0.00           N  
ATOM   1645  CA  THR A1050     413.770 430.225 415.955  1.00  0.00           C  
ATOM   1646  C   THR A1050     412.744 431.311 416.150  1.00  0.00           C  
ATOM   1647  O   THR A1050     411.731 431.177 416.882  1.00  0.00           O  
ATOM   1648  CB  THR A1050     414.075 429.968 414.465  1.00  0.00           C  
ATOM   1649  CG2 THR A1050     414.453 428.491 414.270  1.00  0.00           C  
ATOM   1650  OG1 THR A1050     412.976 430.298 413.647  1.00  0.00           O  
ATOM   1651  HN  THR A1050     413.062 428.162 416.003  1.00  0.00           H  
ATOM   1652  HO  THR A1050     412.415 431.042 414.050  1.00  0.00           H  
ATOM   1653  N   ASP A1051     413.062 432.520 415.686  1.00  0.00           N  
ATOM   1654  CA  ASP A1051     412.122 433.667 415.759  1.00  0.00           C  
ATOM   1655  C   ASP A1051     410.742 433.325 415.222  1.00  0.00           C  
ATOM   1656  O   ASP A1051     410.620 432.617 414.258  1.00  0.00           O  
ATOM   1657  CB  ASP A1051     412.732 434.839 414.978  1.00  0.00           C  
ATOM   1658  CG  ASP A1051     412.427 436.230 415.515  1.00  0.00           C  
ATOM   1659  OD1 ASP A1051     411.841 436.316 416.614  1.00  0.00           O  
ATOM   1660  OD2 ASP A1051     412.817 437.219 414.880  1.00  0.00           O1-
ATOM   1661  HN  ASP A1051     413.965 432.629 415.271  1.00  0.00           H  
ATOM   1662  N   ALA A1052     409.680 433.789 415.918  1.00  0.00           N  
ATOM   1663  CA  ALA A1052     408.337 433.313 415.686  1.00  0.00           C  
ATOM   1664  C   ALA A1052     407.629 434.094 414.575  1.00  0.00           C  
ATOM   1665  O   ALA A1052     406.396 433.911 414.380  1.00  0.00           O  
ATOM   1666  CB  ALA A1052     407.532 433.325 416.980  1.00  0.00           C  
ATOM   1667  HN  ALA A1052     409.827 434.497 416.626  1.00  0.00           H  
ATOM   1668  N   GLY A1053     408.423 434.631 413.647  1.00  0.00           N  
ATOM   1669  CA  GLY A1053     407.898 434.973 412.292  1.00  0.00           C  
ATOM   1670  C   GLY A1053     408.398 433.936 411.267  1.00  0.00           C  
ATOM   1671  O   GLY A1053     407.593 433.203 410.669  1.00  0.00           O  
ATOM   1672  HN  GLY A1053     409.375 434.802 413.818  1.00  0.00           H  
ATOM   1673  N   PHE A1054     409.717 433.630 411.328  1.00  0.00           N  
ATOM   1674  CA  PHE A1054     410.181 432.544 410.461  1.00  0.00           C  
ATOM   1675  C   PHE A1054     409.619 431.201 410.828  1.00  0.00           C  
ATOM   1676  O   PHE A1054     409.631 430.261 410.022  1.00  0.00           O  
ATOM   1677  CB  PHE A1054     411.719 432.495 410.510  1.00  0.00           C  
ATOM   1678  CG  PHE A1054     412.378 432.239 409.180  1.00  0.00           C  
ATOM   1679  CD1 PHE A1054     413.635 431.665 409.119  1.00  0.00           C  
ATOM   1680  CD2 PHE A1054     411.841 432.776 407.996  1.00  0.00           C  
ATOM   1681  CE1 PHE A1054     414.294 431.458 407.898  1.00  0.00           C  
ATOM   1682  CE2 PHE A1054     412.573 432.739 406.812  1.00  0.00           C  
ATOM   1683  CZ  PHE A1054     413.745 431.982 406.714  1.00  0.00           C  
ATOM   1684  HN  PHE A1054     410.327 434.338 411.682  1.00  0.00           H  
ATOM   1685  N   THR A1055     409.229 431.018 412.122  1.00  0.00           N  
ATOM   1686  CA  THR A1055     408.594 429.797 412.561  1.00  0.00           C  
ATOM   1687  C   THR A1055     407.104 430.029 412.744  1.00  0.00           C  
ATOM   1688  O   THR A1055     406.543 431.042 412.329  1.00  0.00           O  
ATOM   1689  CB  THR A1055     409.204 429.260 413.855  1.00  0.00           C  
ATOM   1690  CG2 THR A1055     410.120 428.064 413.660  1.00  0.00           C  
ATOM   1691  OG1 THR A1055     409.912 430.273 414.526  1.00  0.00           O  
ATOM   1692  HN  THR A1055     409.607 431.641 412.830  1.00  0.00           H  
ATOM   1693  HO  THR A1055     410.474 429.871 415.259  1.00  0.00           H  
ATOM   1694  N   LEU A1056     406.372 428.979 413.184  1.00  0.00           N  
ATOM   1695  CA  LEU A1056     404.944 429.102 413.245  1.00  0.00           C  
ATOM   1696  C   LEU A1056     404.407 429.053 414.648  1.00  0.00           C  
ATOM   1697  O   LEU A1056     404.688 428.101 415.405  1.00  0.00           O  
ATOM   1698  CB  LEU A1056     404.285 427.979 412.415  1.00  0.00           C  
ATOM   1699  CG  LEU A1056     403.320 428.479 411.365  1.00  0.00           C  
ATOM   1700  CD1 LEU A1056     403.967 429.187 410.181  1.00  0.00           C  
ATOM   1701  CD2 LEU A1056     402.551 427.319 410.730  1.00  0.00           C  
ATOM   1702  HN  LEU A1056     406.873 428.125 413.354  1.00  0.00           H  
ATOM   1703  N   ARG A1057     403.760 430.127 415.100  1.00  0.00           N  
ATOM   1704  CA  ARG A1057     403.125 430.054 416.418  1.00  0.00           C  
ATOM   1705  C   ARG A1057     401.624 429.761 416.260  1.00  0.00           C  
ATOM   1706  O   ARG A1057     401.025 430.322 415.332  1.00  0.00           O  
ATOM   1707  CB  ARG A1057     403.259 431.372 417.188  1.00  0.00           C  
ATOM   1708  CG  ARG A1057     403.296 432.605 416.296  1.00  0.00           C  
ATOM   1709  CD  ARG A1057     403.418 433.899 417.053  1.00  0.00           C  
ATOM   1710  NE  ARG A1057     402.722 434.998 416.357  1.00  0.00           N  
ATOM   1711  CZ  ARG A1057     402.502 436.206 416.895  1.00  0.00           C  
ATOM   1712  NH1 ARG A1057     402.979 436.511 418.091  1.00  0.00           N1+
ATOM   1713  NH2 ARG A1057     401.917 437.146 416.150  1.00  0.00           N  
ATOM   1714  HN  ARG A1057     403.491 430.811 414.417  1.00  0.00           H  
ATOM   1715  HE  ARG A1057     402.576 434.888 415.369  1.00  0.00           H  
ATOM   1716 1HH1 ARG A1057     402.991 437.439 418.433  1.00  0.00           H  
ATOM   1717 2HH1 ARG A1057     403.247 435.754 418.713  1.00  0.00           H  
ATOM   1718 1HH2 ARG A1057     401.953 438.098 416.443  1.00  0.00           H  
ATOM   1719 2HH2 ARG A1057     401.379 436.890 415.344  1.00  0.00           H  
ATOM   1720  N   TRP A1058     401.001 429.089 417.212  1.00  0.00           N  
ATOM   1721  CA  TRP A1058     399.597 428.674 417.029  1.00  0.00           C  
ATOM   1722  C   TRP A1058     398.694 429.504 417.969  1.00  0.00           C  
ATOM   1723  O   TRP A1058     398.584 429.211 419.153  1.00  0.00           O  
ATOM   1724  CB  TRP A1058     399.463 427.185 417.334  1.00  0.00           C  
ATOM   1725  CG  TRP A1058     400.671 426.331 417.017  1.00  0.00           C  
ATOM   1726  CD1 TRP A1058     401.709 426.086 417.896  1.00  0.00           C  
ATOM   1727  CD2 TRP A1058     401.050 425.830 415.759  1.00  0.00           C  
ATOM   1728  CE2 TRP A1058     402.307 425.208 415.930  1.00  0.00           C  
ATOM   1729  CE3 TRP A1058     400.439 425.732 414.502  1.00  0.00           C  
ATOM   1730  NE1 TRP A1058     402.783 425.562 417.163  1.00  0.00           N  
ATOM   1731  CZ2 TRP A1058     402.991 424.585 414.868  1.00  0.00           C  
ATOM   1732  CZ3 TRP A1058     401.147 425.232 413.428  1.00  0.00           C  
ATOM   1733  CH2 TRP A1058     402.405 424.597 413.623  1.00  0.00           C  
ATOM   1734  HN  TRP A1058     401.465 428.772 418.030  1.00  0.00           H  
ATOM   1735  HE1 TRP A1058     403.674 425.256 417.505  1.00  0.00           H  
ATOM   1736  N   VAL A1059     397.913 430.420 417.395  1.00  0.00           N  
ATOM   1737  CA  VAL A1059     396.997 431.262 418.201  1.00  0.00           C  
ATOM   1738  C   VAL A1059     395.630 430.566 418.250  1.00  0.00           C  
ATOM   1739  O   VAL A1059     394.702 430.896 417.542  1.00  0.00           O  
ATOM   1740  CB  VAL A1059     396.924 432.629 417.542  1.00  0.00           C  
ATOM   1741  CG1 VAL A1059     396.411 433.716 418.469  1.00  0.00           C  
ATOM   1742  CG2 VAL A1059     398.181 433.032 416.785  1.00  0.00           C  
ATOM   1743  HN  VAL A1059     397.913 430.554 416.382  1.00  0.00           H  
ATOM   1744  N   ARG A1060     395.483 429.602 419.189  1.00  0.00           N  
ATOM   1745  CA  ARG A1060     394.177 428.979 419.421  1.00  0.00           C  
ATOM   1746  C   ARG A1060     393.127 430.005 419.763  1.00  0.00           C  
ATOM   1747  O   ARG A1060     393.359 430.847 420.654  1.00  0.00           O  
ATOM   1748  CB  ARG A1060     394.312 427.905 420.508  1.00  0.00           C  
ATOM   1749  CG  ARG A1060     393.689 426.587 420.142  1.00  0.00           C  
ATOM   1750  CD  ARG A1060     393.921 425.525 421.216  1.00  0.00           C  
ATOM   1751  NE  ARG A1060     392.712 425.354 422.021  1.00  0.00           N  
ATOM   1752  CZ  ARG A1060     391.833 424.353 421.826  1.00  0.00           C  
ATOM   1753  NH1 ARG A1060     392.285 423.206 421.326  1.00  0.00           N1+
ATOM   1754  NH2 ARG A1060     390.588 424.463 422.253  1.00  0.00           N  
ATOM   1755  HN  ARG A1060     396.301 429.248 419.666  1.00  0.00           H  
ATOM   1756  HE  ARG A1060     392.346 426.196 422.461  1.00  0.00           H  
ATOM   1757 1HH1 ARG A1060     391.602 422.583 420.923  1.00  0.00           H  
ATOM   1758 2HH1 ARG A1060     393.274 423.071 421.228  1.00  0.00           H  
ATOM   1759 1HH2 ARG A1060     390.051 423.621 422.412  1.00  0.00           H  
ATOM   1760 2HH2 ARG A1060     390.283 425.342 422.644  1.00  0.00           H  
ATOM   1761  N   LYS A1061     392.029 430.054 419.006  1.00  0.00           N  
ATOM   1762  CA  LYS A1061     390.930 430.933 419.360  1.00  0.00           C  
ATOM   1763  C   LYS A1061     389.771 430.151 419.946  1.00  0.00           C  
ATOM   1764  O   LYS A1061     389.856 428.906 419.849  1.00  0.00           O  
ATOM   1765  CB  LYS A1061     390.479 431.726 418.140  1.00  0.00           C  
ATOM   1766  CG  LYS A1061     389.392 431.067 417.297  1.00  0.00           C  
ATOM   1767  CD  LYS A1061     389.404 431.628 415.869  1.00  0.00           C  
ATOM   1768  CE  LYS A1061     390.564 431.042 415.088  1.00  0.00           C  
ATOM   1769  NZ  LYS A1061     390.149 430.750 413.696  1.00  0.00           N1+
ATOM   1770  HN  LYS A1061     391.931 429.492 418.188  1.00  0.00           H  
ATOM   1771  HZ1 LYS A1061     390.942 430.347 413.208  1.00  0.00           H  
ATOM   1772  HZ2 LYS A1061     389.441 430.029 413.757  1.00  0.00           H  
ATOM   1773  HZ3 LYS A1061     389.832 431.580 413.257  1.00  0.00           H  
ATOM   1774  N   THR A1062     388.940 430.750 420.764  1.00  0.00           N  
ATOM   1775  CA  THR A1062     387.927 429.944 421.497  1.00  0.00           C  
ATOM   1776  C   THR A1062     386.572 430.676 421.472  1.00  0.00           C  
ATOM   1777  O   THR A1062     386.499 431.860 421.143  1.00  0.00           O  
ATOM   1778  CB  THR A1062     388.330 429.736 422.949  1.00  0.00           C  
ATOM   1779  CG2 THR A1062     389.417 428.674 423.096  1.00  0.00           C  
ATOM   1780  OG1 THR A1062     388.745 430.981 423.523  1.00  0.00           O  
ATOM   1781  HN  THR A1062     389.014 431.714 420.984  1.00  0.00           H  
ATOM   1782  HO  THR A1062     388.855 430.872 424.500  1.00  0.00           H  
ATOM   1783  N   PRO A1063     385.510 429.883 421.570  1.00  0.00           N  
ATOM   1784  CA  PRO A1063     384.180 430.518 421.741  1.00  0.00           C  
ATOM   1785  C   PRO A1063     384.204 431.604 422.778  1.00  0.00           C  
ATOM   1786  O   PRO A1063     384.656 431.335 423.914  1.00  0.00           O  
ATOM   1787  CB  PRO A1063     383.362 429.297 422.156  1.00  0.00           C  
ATOM   1788  CG  PRO A1063     383.875 428.235 421.252  1.00  0.00           C  
ATOM   1789  CD  PRO A1063     385.352 428.479 421.216  1.00  0.00           C  
ATOM   1790  N   TRP A1064     383.447 432.703 422.571  1.00  0.00           N  
ATOM   1791  CA  TRP A1064     383.325 433.691 423.669  1.00  0.00           C  
ATOM   1792  C   TRP A1064     382.678 433.032 424.902  1.00  0.00           C  
ATOM   1793  O   TRP A1064     381.519 432.629 424.927  1.00  0.00           O  
ATOM   1794  CB  TRP A1064     382.471 434.863 423.157  1.00  0.00           C  
ATOM   1795  CG  TRP A1064     382.227 435.962 424.170  1.00  0.00           C  
ATOM   1796  CD1 TRP A1064     383.191 436.853 424.646  1.00  0.00           C  
ATOM   1797  CD2 TRP A1064     381.055 436.182 424.915  1.00  0.00           C  
ATOM   1798  CE2 TRP A1064     381.299 437.280 425.781  1.00  0.00           C  
ATOM   1799  CE3 TRP A1064     379.749 435.645 424.890  1.00  0.00           C  
ATOM   1800  NE1 TRP A1064     382.568 437.708 425.562  1.00  0.00           N  
ATOM   1801  CZ2 TRP A1064     380.444 437.537 426.855  1.00  0.00           C  
ATOM   1802  CZ3 TRP A1064     378.796 436.194 425.732  1.00  0.00           C  
ATOM   1803  CH2 TRP A1064     379.150 437.048 426.794  1.00  0.00           C  
ATOM   1804  HN  TRP A1064     383.276 432.971 421.606  1.00  0.00           H  
ATOM   1805  HE1 TRP A1064     383.105 438.293 426.208  1.00  0.00           H  
ATOM   1806  N   TYR A1065     383.545 432.666 425.867  1.00  0.00           N  
ATOM   1807  CA  TYR A1065     383.020 431.812 426.941  1.00  0.00           C  
ATOM   1808  C   TYR A1065     382.959 432.654 428.235  1.00  0.00           C  
ATOM   1809  O   TYR A1065     383.594 433.716 428.320  1.00  0.00           O  
ATOM   1810  CB  TYR A1065     383.948 430.591 427.136  1.00  0.00           C  
ATOM   1811  CG  TYR A1065     383.374 429.443 427.893  1.00  0.00           C  
ATOM   1812  CD1 TYR A1065     382.690 428.418 427.222  1.00  0.00           C  
ATOM   1813  CD2 TYR A1065     383.386 429.382 429.285  1.00  0.00           C  
ATOM   1814  CE1 TYR A1065     382.202 427.295 427.893  1.00  0.00           C  
ATOM   1815  CE2 TYR A1065     382.788 428.308 429.980  1.00  0.00           C  
ATOM   1816  CZ  TYR A1065     382.251 427.258 429.272  1.00  0.00           C  
ATOM   1817  OH  TYR A1065     381.653 426.208 429.956  1.00  0.00           O  
ATOM   1818  HN  TYR A1065     384.509 432.861 425.781  1.00  0.00           H  
ATOM   1819  HO  TYR A1065     380.725 426.135 429.553  1.00  0.00           H  
ATOM   1820  N   GLN A1066     381.812 432.495 428.906  1.00  0.00           N  
ATOM   1821  CA  GLN A1066     381.580 433.337 430.115  1.00  0.00           C  
ATOM   1822  C   GLN A1066     382.788 433.337 431.042  1.00  0.00           C  
ATOM   1823  O   GLN A1066     383.606 434.241 431.067  1.00  0.00           O  
ATOM   1824  CB  GLN A1066     380.334 432.788 430.823  1.00  0.00           C  
ATOM   1825  CG  GLN A1066     380.566 431.494 431.580  1.00  0.00           C  
ATOM   1826  CD  GLN A1066     379.846 430.286 431.006  1.00  0.00           C  
ATOM   1827  NE2 GLN A1066     378.906 430.566 430.090  1.00  0.00           N  
ATOM   1828  OE1 GLN A1066     379.700 429.297 431.738  1.00  0.00           O  
ATOM   1829  HN  GLN A1066     381.201 431.750 428.674  1.00  0.00           H  
ATOM   1830 1HNE GLN A1066     378.503 429.810 429.553  1.00  0.00           H  
ATOM   1831 2HNE GLN A1066     378.735 431.531 429.834  1.00  0.00           H  
TER   
ATOM   1832  N   THR B   5     399.792 422.961 432.471  1.00  0.00           N  
ATOM   1833  CA  THR B   5     398.340 423.096 432.642  1.00  0.00           C  
ATOM   1834  C   THR B   5     397.620 421.790 432.275  1.00  0.00           C  
ATOM   1835  O   THR B   5     396.436 421.594 432.568  1.00  0.00           O  
ATOM   1836  CB  THR B   5     397.754 424.243 431.836  1.00  0.00           C  
ATOM   1837  CG2 THR B   5     398.792 425.342 431.604  1.00  0.00           C  
ATOM   1838  OG1 THR B   5     397.205 423.804 430.603  1.00  0.00           O  
ATOM   1839  HN  THR B   5     400.269 422.083 432.568  1.00  0.00           H  
ATOM   1840  HO  THR B   5     396.753 424.609 430.188  1.00  0.00           H  
ATOM   1841  N   THR B   6     398.206 421.069 431.311  1.00  0.00           N  
ATOM   1842  CA  THR B   6     397.827 419.666 431.140  1.00  0.00           C  
ATOM   1843  C   THR B   6     398.962 418.738 431.470  1.00  0.00           C  
ATOM   1844  O   THR B   6     400.061 418.909 430.920  1.00  0.00           O  
ATOM   1845  CB  THR B   6     397.290 419.397 429.736  1.00  0.00           C  
ATOM   1846  CG2 THR B   6     395.801 419.739 429.578  1.00  0.00           C  
ATOM   1847  OG1 THR B   6     398.047 420.056 428.735  1.00  0.00           O  
ATOM   1848  HN  THR B   6     399.036 421.423 430.835  1.00  0.00           H  
ATOM   1849  HO  THR B   6     397.644 419.836 427.869  1.00  0.00           H  
ATOM   1850  N   ALA B   7     398.682 417.566 432.056  1.00  0.00           N  
ATOM   1851  CA  ALA B   7     399.731 416.565 432.239  1.00  0.00           C  
ATOM   1852  C   ALA B   7     399.670 415.491 431.140  1.00  0.00           C  
ATOM   1853  O   ALA B   7     398.584 415.149 430.737  1.00  0.00           O  
ATOM   1854  CB  ALA B   7     399.658 415.955 433.643  1.00  0.00           C  
ATOM   1855  HN  ALA B   7     397.729 417.346 432.288  1.00  0.00           H  
ATOM   1856  N   LEU B   8     400.708 414.624 431.104  1.00  0.00           N  
ATOM   1857  CA  LEU B   8     400.562 413.489 430.164  1.00  0.00           C  
ATOM   1858  C   LEU B   8     400.574 412.158 430.933  1.00  0.00           C  
ATOM   1859  O   LEU B   8     401.587 411.816 431.592  1.00  0.00           O  
ATOM   1860  CB  LEU B   8     401.733 413.538 429.163  1.00  0.00           C  
ATOM   1861  CG  LEU B   8     401.416 412.988 427.808  1.00  0.00           C  
ATOM   1862  CD1 LEU B   8     400.293 413.684 427.063  1.00  0.00           C  
ATOM   1863  CD2 LEU B   8     402.600 413.037 426.843  1.00  0.00           C  
ATOM   1864  HN  LEU B   8     401.587 414.868 431.519  1.00  0.00           H  
ATOM   1865  N   VAL B   9     399.670 411.279 430.505  1.00  0.00           N  
ATOM   1866  CA  VAL B   9     399.561 409.973 431.152  1.00  0.00           C  
ATOM   1867  C   VAL B   9     399.658 408.862 430.090  1.00  0.00           C  
ATOM   1868  O   VAL B   9     399.292 409.106 428.918  1.00  0.00           O  
ATOM   1869  CB  VAL B   9     398.242 409.875 431.921  1.00  0.00           C  
ATOM   1870  CG1 VAL B   9     397.168 409.155 431.152  1.00  0.00           C  
ATOM   1871  CG2 VAL B   9     398.462 409.277 433.313  1.00  0.00           C  
ATOM   1872  HN  VAL B   9     398.926 411.597 429.907  1.00  0.00           H  
ATOM   1873  N   CYS B  10     400.146 407.690 430.481  1.00  0.00           N  
ATOM   1874  CA  CYS B  10     400.513 406.689 429.443  1.00  0.00           C  
ATOM   1875  C   CYS B  10     400.171 405.286 429.980  1.00  0.00           C  
ATOM   1876  O   CYS B  10     401.001 404.675 430.652  1.00  0.00           O  
ATOM   1877  CB  CYS B  10     402.014 406.763 429.138  1.00  0.00           C  
ATOM   1878  SG  CYS B  10     402.637 408.447 428.821  1.00  0.00           S  
ATOM   1879  HN  CYS B  10     400.415 407.507 431.433  1.00  0.00           H  
ATOM   1880  HG1 CYS B  10     403.320 408.179 427.698  1.00  0.00           H  
ATOM   1881  N   ASP B  11     399.158 404.651 429.395  1.00  0.00           N  
ATOM   1882  CA  ASP B  11     398.975 403.198 429.529  1.00  0.00           C  
ATOM   1883  C   ASP B  11     400.012 402.515 428.625  1.00  0.00           C  
ATOM   1884  O   ASP B  11     400.049 402.673 427.405  1.00  0.00           O  
ATOM   1885  CB  ASP B  11     397.559 402.783 429.114  1.00  0.00           C  
ATOM   1886  CG  ASP B  11     397.119 401.440 429.712  1.00  0.00           C  
ATOM   1887  OD1 ASP B  11     397.961 400.708 430.298  1.00  0.00           O  
ATOM   1888  OD2 ASP B  11     395.886 401.257 429.932  1.00  0.00           O1-
ATOM   1889  HN  ASP B  11     398.364 405.188 429.028  1.00  0.00           H  
ATOM   1890  N   ASN B  12     400.769 401.599 429.236  1.00  0.00           N  
ATOM   1891  CA  ASN B  12     401.794 400.867 428.479  1.00  0.00           C  
ATOM   1892  C   ASN B  12     401.941 399.463 429.053  1.00  0.00           C  
ATOM   1893  O   ASN B  12     402.014 399.292 430.249  1.00  0.00           O  
ATOM   1894  CB  ASN B  12     403.125 401.611 428.528  1.00  0.00           C  
ATOM   1895  CG  ASN B  12     404.309 400.671 428.333  1.00  0.00           C  
ATOM   1896  ND2 ASN B  12     404.871 400.195 429.443  1.00  0.00           N  
ATOM   1897  OD1 ASN B  12     404.944 400.745 427.271  1.00  0.00           O  
ATOM   1898  HN  ASN B  12     400.769 401.514 430.225  1.00  0.00           H  
ATOM   1899 1HND ASN B  12     405.640 399.573 429.321  1.00  0.00           H  
ATOM   1900 2HND ASN B  12     404.468 400.391 430.310  1.00  0.00           H  
ATOM   1901  N   GLY B  13     402.026 398.474 428.162  1.00  0.00           N  
ATOM   1902  CA  GLY B  13     402.063 397.083 428.564  1.00  0.00           C  
ATOM   1903  C   GLY B  13     402.673 396.167 427.490  1.00  0.00           C  
ATOM   1904  O   GLY B  13     403.503 396.582 426.672  1.00  0.00           O  
ATOM   1905  HN  GLY B  13     402.161 398.694 427.185  1.00  0.00           H  
ATOM   1906  N   SER B  14     402.234 394.897 427.502  1.00  0.00           N  
ATOM   1907  CA  SER B  14     402.588 394.055 426.331  1.00  0.00           C  
ATOM   1908  C   SER B  14     401.489 394.080 425.269  1.00  0.00           C  
ATOM   1909  O   SER B  14     401.172 392.981 424.768  1.00  0.00           O  
ATOM   1910  CB  SER B  14     402.881 392.615 426.758  1.00  0.00           C  
ATOM   1911  OG  SER B  14     403.772 392.566 427.856  1.00  0.00           O  
ATOM   1912  HN  SER B  14     401.819 394.495 428.333  1.00  0.00           H  
ATOM   1913  HO  SER B  14     403.699 391.638 428.235  1.00  0.00           H  
ATOM   1914  N   GLY B  15     400.671 395.105 425.293  1.00  0.00           N  
ATOM   1915  CA  GLY B  15     399.414 395.105 424.500  1.00  0.00           C  
ATOM   1916  C   GLY B  15     399.365 396.326 423.608  1.00  0.00           C  
ATOM   1917  O   GLY B  15     400.452 396.838 423.291  1.00  0.00           O  
ATOM   1918  HN  GLY B  15     400.842 395.911 425.867  1.00  0.00           H  
ATOM   1919  N   LEU B  16     398.230 397.021 423.669  1.00  0.00           N  
ATOM   1920  CA  LEU B  16     398.169 398.376 423.059  1.00  0.00           C  
ATOM   1921  C   LEU B  16     399.146 399.341 423.792  1.00  0.00           C  
ATOM   1922  O   LEU B  16     399.377 399.194 425.012  1.00  0.00           O  
ATOM   1923  CB  LEU B  16     396.753 398.950 423.254  1.00  0.00           C  
ATOM   1924  CG  LEU B  16     395.752 398.328 422.278  1.00  0.00           C  
ATOM   1925  CD1 LEU B  16     394.312 398.718 422.595  1.00  0.00           C  
ATOM   1926  CD2 LEU B  16     395.923 398.901 420.874  1.00  0.00           C  
ATOM   1927  HN  LEU B  16     397.412 396.558 423.962  1.00  0.00           H  
ATOM   1928  N   VAL B  17     399.304 400.537 423.206  1.00  0.00           N  
ATOM   1929  CA  VAL B  17     399.780 401.660 424.048  1.00  0.00           C  
ATOM   1930  C   VAL B  17     398.804 402.832 423.926  1.00  0.00           C  
ATOM   1931  O   VAL B  17     398.438 403.210 422.803  1.00  0.00           O  
ATOM   1932  CB  VAL B  17     401.184 402.100 423.572  1.00  0.00           C  
ATOM   1933  CG1 VAL B  17     401.526 403.552 423.792  1.00  0.00           C  
ATOM   1934  CG2 VAL B  17     402.271 401.160 424.060  1.00  0.00           C  
ATOM   1935  HN  VAL B  17     399.402 400.623 422.205  1.00  0.00           H  
ATOM   1936  N   LYS B  18     398.364 403.357 425.061  1.00  0.00           N  
ATOM   1937  CA  LYS B  18     397.229 404.309 424.988  1.00  0.00           C  
ATOM   1938  C   LYS B  18     397.583 405.566 425.769  1.00  0.00           C  
ATOM   1939  O   LYS B  18     397.339 405.713 426.990  1.00  0.00           O  
ATOM   1940  CB  LYS B  18     395.984 403.687 425.623  1.00  0.00           C  
ATOM   1941  CG  LYS B  18     396.130 402.295 426.172  1.00  0.00           C  
ATOM   1942  CD  LYS B  18     395.312 401.282 425.366  1.00  0.00           C  
ATOM   1943  CE  LYS B  18     394.275 400.537 426.196  1.00  0.00           C  
ATOM   1944  NZ  LYS B  18     394.824 399.878 427.405  1.00  0.00           N1+
ATOM   1945  HN  LYS B  18     398.572 402.954 425.964  1.00  0.00           H  
ATOM   1946  HZ1 LYS B  18     394.067 399.329 427.771  1.00  0.00           H  
ATOM   1947  HZ2 LYS B  18     395.569 399.316 427.087  1.00  0.00           H  
ATOM   1948  HZ3 LYS B  18     395.093 400.598 428.015  1.00  0.00           H  
ATOM   1949  N   ALA B  19     398.425 406.396 425.110  1.00  0.00           N  
ATOM   1950  CA  ALA B  19     398.938 407.581 425.757  1.00  0.00           C  
ATOM   1951  C   ALA B  19     397.913 408.740 425.623  1.00  0.00           C  
ATOM   1952  O   ALA B  19     397.534 409.106 424.524  1.00  0.00           O  
ATOM   1953  CB  ALA B  19     400.305 408.020 425.220  1.00  0.00           C  
ATOM   1954  HN  ALA B  19     398.657 406.226 424.146  1.00  0.00           H  
ATOM   1955  N   GLY B  20     397.461 409.277 426.733  1.00  0.00           N  
ATOM   1956  CA  GLY B  20     396.484 410.364 426.721  1.00  0.00           C  
ATOM   1957  C   GLY B  20     396.814 411.462 427.710  1.00  0.00           C  
ATOM   1958  O   GLY B  20     397.559 411.206 428.674  1.00  0.00           O  
ATOM   1959  HN  GLY B  20     397.656 408.875 427.637  1.00  0.00           H  
ATOM   1960  N   PHE B  21     396.094 412.573 427.698  1.00  0.00           N  
ATOM   1961  CA  PHE B  21     396.240 413.611 428.735  1.00  0.00           C  
ATOM   1962  C   PHE B  21     395.752 413.074 430.090  1.00  0.00           C  
ATOM   1963  O   PHE B  21     395.300 411.926 430.151  1.00  0.00           O  
ATOM   1964  CB  PHE B  21     395.447 414.856 428.308  1.00  0.00           C  
ATOM   1965  CG  PHE B  21     396.033 415.540 427.100  1.00  0.00           C  
ATOM   1966  CD1 PHE B  21     395.557 415.259 425.806  1.00  0.00           C  
ATOM   1967  CD2 PHE B  21     397.034 416.504 427.234  1.00  0.00           C  
ATOM   1968  CE1 PHE B  21     396.106 415.857 424.683  1.00  0.00           C  
ATOM   1969  CE2 PHE B  21     397.620 417.065 426.111  1.00  0.00           C  
ATOM   1970  CZ  PHE B  21     397.229 416.687 424.817  1.00  0.00           C  
ATOM   1971  HN  PHE B  21     395.679 412.878 426.831  1.00  0.00           H  
ATOM   1972  N   ALA B  22     395.996 413.818 431.152  1.00  0.00           N  
ATOM   1973  CA  ALA B  22     395.447 413.416 432.458  1.00  0.00           C  
ATOM   1974  C   ALA B  22     394.104 414.026 432.642  1.00  0.00           C  
ATOM   1975  O   ALA B  22     393.958 415.247 432.874  1.00  0.00           O  
ATOM   1976  CB  ALA B  22     396.423 413.782 433.582  1.00  0.00           C  
ATOM   1977  HN  ALA B  22     396.667 414.575 431.152  1.00  0.00           H  
ATOM   1978  N   GLY B  23     393.042 413.330 432.166  1.00  0.00           N  
ATOM   1979  CA  GLY B  23     391.711 413.928 432.117  1.00  0.00           C  
ATOM   1980  C   GLY B  23     390.637 412.878 432.324  1.00  0.00           C  
ATOM   1981  O   GLY B  23     390.356 412.549 433.472  1.00  0.00           O  
ATOM   1982  HN  GLY B  23     393.140 412.378 431.885  1.00  0.00           H  
ATOM   1983  N   ASP B  24     389.844 412.585 431.274  1.00  0.00           N  
ATOM   1984  CA  ASP B  24     388.684 411.707 431.543  1.00  0.00           C  
ATOM   1985  C   ASP B  24     388.416 410.767 430.359  1.00  0.00           C  
ATOM   1986  O   ASP B  24     388.135 409.583 430.469  1.00  0.00           O  
ATOM   1987  CB  ASP B  24     387.463 412.573 431.848  1.00  0.00           C  
ATOM   1988  CG  ASP B  24     386.816 412.341 433.203  1.00  0.00           C  
ATOM   1989  OD1 ASP B  24     387.317 411.462 433.948  1.00  0.00           O  
ATOM   1990  OD2 ASP B  24     386.218 413.318 433.728  1.00  0.00           O1-
ATOM   1991  HN  ASP B  24     390.198 412.683 430.334  1.00  0.00           H  
ATOM   1992  N   ASP B  25     388.330 411.414 429.175  1.00  0.00           N  
ATOM   1993  CA  ASP B  25     387.805 410.706 427.991  1.00  0.00           C  
ATOM   1994  C   ASP B  25     388.867 409.839 427.368  1.00  0.00           C  
ATOM   1995  O   ASP B  25     389.893 409.485 427.954  1.00  0.00           O  
ATOM   1996  CB  ASP B  25     387.244 411.755 427.002  1.00  0.00           C  
ATOM   1997  CG  ASP B  25     388.354 412.500 426.245  1.00  0.00           C  
ATOM   1998  OD1 ASP B  25     388.916 413.416 426.819  1.00  0.00           O  
ATOM   1999  OD2 ASP B  25     388.257 412.451 425.000  1.00  0.00           O1-
ATOM   2000  HN  ASP B  25     388.367 412.427 429.199  1.00  0.00           H  
ATOM   2001  N   ALA B  26     388.477 409.180 426.245  1.00  0.00           N  
ATOM   2002  CA  ALA B  26     389.380 408.325 425.513  1.00  0.00           C  
ATOM   2003  C   ALA B  26     390.735 408.936 425.256  1.00  0.00           C  
ATOM   2004  O   ALA B  26     390.869 410.156 425.293  1.00  0.00           O  
ATOM   2005  CB  ALA B  26     388.782 407.898 424.158  1.00  0.00           C  
ATOM   2006  HN  ALA B  26     387.634 409.546 425.806  1.00  0.00           H  
ATOM   2007  N   PRO B  27     391.760 408.142 425.037  1.00  0.00           N  
ATOM   2008  CA  PRO B  27     393.115 408.667 424.841  1.00  0.00           C  
ATOM   2009  C   PRO B  27     393.359 409.094 423.364  1.00  0.00           C  
ATOM   2010  O   PRO B  27     392.517 408.826 422.522  1.00  0.00           O  
ATOM   2011  CB  PRO B  27     394.055 407.544 425.220  1.00  0.00           C  
ATOM   2012  CG  PRO B  27     393.213 406.458 425.806  1.00  0.00           C  
ATOM   2013  CD  PRO B  27     391.785 406.714 425.317  1.00  0.00           C  
ATOM   2014  N   ARG B  28     394.299 410.034 423.242  1.00  0.00           N  
ATOM   2015  CA  ARG B  28     394.580 410.522 421.875  1.00  0.00           C  
ATOM   2016  C   ARG B  28     395.288 409.436 421.106  1.00  0.00           C  
ATOM   2017  O   ARG B  28     394.714 408.850 420.178  1.00  0.00           O  
ATOM   2018  CB  ARG B  28     395.471 411.780 421.936  1.00  0.00           C  
ATOM   2019  CG  ARG B  28     394.861 412.976 422.607  1.00  0.00           C  
ATOM   2020  CD  ARG B  28     393.384 413.196 422.339  1.00  0.00           C  
ATOM   2021  NE  ARG B  28     392.712 414.099 423.267  1.00  0.00           N  
ATOM   2022  CZ  ARG B  28     391.589 413.818 423.938  1.00  0.00           C  
ATOM   2023  NH1 ARG B  28     391.064 412.585 423.840  1.00  0.00           N1+
ATOM   2024  NH2 ARG B  28     391.150 414.612 424.902  1.00  0.00           N  
ATOM   2025  HN  ARG B  28     394.971 410.156 423.962  1.00  0.00           H  
ATOM   2026  HE  ARG B  28     393.188 414.978 423.450  1.00  0.00           H  
ATOM   2027 1HH1 ARG B  28     390.234 412.354 424.316  1.00  0.00           H  
ATOM   2028 2HH1 ARG B  28     391.589 411.890 423.328  1.00  0.00           H  
ATOM   2029 1HH2 ARG B  28     390.417 414.331 425.537  1.00  0.00           H  
ATOM   2030 2HH2 ARG B  28     391.699 415.442 425.110  1.00  0.00           H  
ATOM   2031  N   ALA B  29     396.338 408.838 421.704  1.00  0.00           N  
ATOM   2032  CA  ALA B  29     397.266 408.081 420.813  1.00  0.00           C  
ATOM   2033  C   ALA B  29     397.229 406.580 421.118  1.00  0.00           C  
ATOM   2034  O   ALA B  29     397.595 406.226 422.266  1.00  0.00           O  
ATOM   2035  CB  ALA B  29     398.669 408.630 421.021  1.00  0.00           C  
ATOM   2036  HN  ALA B  29     396.619 409.082 422.632  1.00  0.00           H  
ATOM   2037  N   VAL B  30     396.228 405.908 420.508  1.00  0.00           N  
ATOM   2038  CA  VAL B  30     396.057 404.480 420.813  1.00  0.00           C  
ATOM   2039  C   VAL B  30     396.521 403.625 419.604  1.00  0.00           C  
ATOM   2040  O   VAL B  30     395.923 403.699 418.530  1.00  0.00           O  
ATOM   2041  CB  VAL B  30     394.568 404.211 421.057  1.00  0.00           C  
ATOM   2042  CG1 VAL B  30     394.263 402.759 421.338  1.00  0.00           C  
ATOM   2043  CG2 VAL B  30     393.970 405.090 422.131  1.00  0.00           C  
ATOM   2044  HN  VAL B  30     395.874 406.226 419.641  1.00  0.00           H  
ATOM   2045  N   PHE B  31     397.583 402.881 419.824  1.00  0.00           N  
ATOM   2046  CA  PHE B  31     398.267 402.209 418.750  1.00  0.00           C  
ATOM   2047  C   PHE B  31     399.060 400.989 419.202  1.00  0.00           C  
ATOM   2048  O   PHE B  31     399.451 400.940 420.386  1.00  0.00           O  
ATOM   2049  CB  PHE B  31     399.243 403.174 418.042  1.00  0.00           C  
ATOM   2050  CG  PHE B  31     400.195 403.809 419.043  1.00  0.00           C  
ATOM   2051  CD1 PHE B  31     401.514 403.357 419.128  1.00  0.00           C  
ATOM   2052  CD2 PHE B  31     399.951 405.103 419.507  1.00  0.00           C  
ATOM   2053  CE1 PHE B  31     402.454 403.992 419.946  1.00  0.00           C  
ATOM   2054  CE2 PHE B  31     400.842 405.701 420.398  1.00  0.00           C  
ATOM   2055  CZ  PHE B  31     402.136 405.212 420.532  1.00  0.00           C  
ATOM   2056  HN  PHE B  31     397.925 402.856 420.764  1.00  0.00           H  
ATOM   2057  N   PRO B  32     399.023 399.902 418.445  1.00  0.00           N  
ATOM   2058  CA  PRO B  32     399.573 398.621 418.896  1.00  0.00           C  
ATOM   2059  C   PRO B  32     401.099 398.608 418.921  1.00  0.00           C  
ATOM   2060  O   PRO B  32     401.648 397.778 419.629  1.00  0.00           O  
ATOM   2061  CB  PRO B  32     398.987 397.644 417.908  1.00  0.00           C  
ATOM   2062  CG  PRO B  32     398.718 398.401 416.650  1.00  0.00           C  
ATOM   2063  CD  PRO B  32     398.352 399.768 417.151  1.00  0.00           C  
ATOM   2064  N   SER B  33     401.721 399.707 418.481  1.00  0.00           N  
ATOM   2065  CA  SER B  33     403.137 399.951 418.774  1.00  0.00           C  
ATOM   2066  C   SER B  33     404.016 398.755 418.396  1.00  0.00           C  
ATOM   2067  O   SER B  33     405.127 398.584 418.896  1.00  0.00           O  
ATOM   2068  CB  SER B  33     403.320 400.293 420.264  1.00  0.00           C  
ATOM   2069  OG  SER B  33     403.052 399.182 421.106  1.00  0.00           O  
ATOM   2070  HN  SER B  33     401.221 400.439 418.042  1.00  0.00           H  
ATOM   2071  HO  SER B  33     403.516 399.304 421.997  1.00  0.00           H  
ATOM   2072  N   ILE B  34     403.711 398.218 417.212  1.00  0.00           N  
ATOM   2073  CA  ILE B  34     404.602 397.278 416.541  1.00  0.00           C  
ATOM   2074  C   ILE B  34     405.420 397.937 415.430  1.00  0.00           C  
ATOM   2075  O   ILE B  34     404.858 398.706 414.636  1.00  0.00           O  
ATOM   2076  CB  ILE B  34     403.784 396.106 415.942  1.00  0.00           C  
ATOM   2077  CG1 ILE B  34     402.856 395.496 416.992  1.00  0.00           C  
ATOM   2078  CG2 ILE B  34     404.651 395.044 415.308  1.00  0.00           C  
ATOM   2079  CD1 ILE B  34     401.648 394.861 416.370  1.00  0.00           C  
ATOM   2080  HN  ILE B  34     402.783 398.364 416.846  1.00  0.00           H  
ATOM   2081  N   VAL B  35     406.714 397.583 415.308  1.00  0.00           N  
ATOM   2082  CA  VAL B  35     407.532 398.242 414.282  1.00  0.00           C  
ATOM   2083  C   VAL B  35     407.434 397.620 412.915  1.00  0.00           C  
ATOM   2084  O   VAL B  35     407.227 396.399 412.854  1.00  0.00           O  
ATOM   2085  CB  VAL B  35     408.997 398.291 414.746  1.00  0.00           C  
ATOM   2086  CG1 VAL B  35     409.863 399.170 413.879  1.00  0.00           C  
ATOM   2087  CG2 VAL B  35     409.119 398.682 416.199  1.00  0.00           C  
ATOM   2088  HN  VAL B  35     407.056 396.729 415.735  1.00  0.00           H  
ATOM   2089  N   GLY B  36     407.202 398.425 411.877  1.00  0.00           N  
ATOM   2090  CA  GLY B  36     406.702 397.913 410.608  1.00  0.00           C  
ATOM   2091  C   GLY B  36     407.727 398.108 409.473  1.00  0.00           C  
ATOM   2092  O   GLY B  36     408.057 399.231 409.058  1.00  0.00           O  
ATOM   2093  HN  GLY B  36     407.190 399.414 412.085  1.00  0.00           H  
ATOM   2094  N   ARG B  37     408.398 397.021 409.070  1.00  0.00           N  
ATOM   2095  CA  ARG B  37     409.460 397.144 408.081  1.00  0.00           C  
ATOM   2096  C   ARG B  37     409.119 396.570 406.726  1.00  0.00           C  
ATOM   2097  O   ARG B  37     409.021 395.337 406.543  1.00  0.00           O  
ATOM   2098  CB  ARG B  37     410.779 396.582 408.618  1.00  0.00           C  
ATOM   2099  CG  ARG B  37     411.206 397.168 409.961  1.00  0.00           C  
ATOM   2100  CD  ARG B  37     412.708 396.985 410.168  1.00  0.00           C  
ATOM   2101  NE  ARG B  37     413.220 397.925 411.169  1.00  0.00           N  
ATOM   2102  CZ  ARG B  37     413.318 397.656 412.476  1.00  0.00           C  
ATOM   2103  NH1 ARG B  37     413.147 396.423 412.915  1.00  0.00           N1+
ATOM   2104  NH2 ARG B  37     413.843 398.572 413.293  1.00  0.00           N  
ATOM   2105  HN  ARG B  37     408.240 396.118 409.497  1.00  0.00           H  
ATOM   2106  HE  ARG B  37     413.574 398.804 410.840  1.00  0.00           H  
ATOM   2107 1HH1 ARG B  37     413.306 396.155 413.879  1.00  0.00           H  
ATOM   2108 2HH1 ARG B  37     412.964 395.703 412.231  1.00  0.00           H  
ATOM   2109 1HH2 ARG B  37     413.611 398.499 414.282  1.00  0.00           H  
ATOM   2110 2HH2 ARG B  37     414.294 399.390 412.939  1.00  0.00           H  
ATOM   2111  N   PRO B  38     409.082 397.449 405.701  1.00  0.00           N  
ATOM   2112  CA  PRO B  38     408.826 396.997 404.333  1.00  0.00           C  
ATOM   2113  C   PRO B  38     409.741 395.886 403.882  1.00  0.00           C  
ATOM   2114  O   PRO B  38     410.876 395.776 404.333  1.00  0.00           O  
ATOM   2115  CB  PRO B  38     408.972 398.291 403.540  1.00  0.00           C  
ATOM   2116  CG  PRO B  38     409.937 399.146 404.321  1.00  0.00           C  
ATOM   2117  CD  PRO B  38     409.583 398.804 405.737  1.00  0.00           C  
ATOM   2118  N   ARG B  39     409.216 394.958 403.052  1.00  0.00           N  
ATOM   2119  CA  ARG B  39     410.034 393.835 402.625  1.00  0.00           C  
ATOM   2120  C   ARG B  39     410.388 393.933 401.147  1.00  0.00           C  
ATOM   2121  O   ARG B  39     411.072 393.005 400.659  1.00  0.00           O  
ATOM   2122  CB  ARG B  39     409.399 392.493 402.979  1.00  0.00           C  
ATOM   2123  CG  ARG B  39     408.032 392.261 402.332  1.00  0.00           C  
ATOM   2124  CD  ARG B  39     407.056 391.504 403.223  1.00  0.00           C  
ATOM   2125  NE  ARG B  39     405.994 390.857 402.429  1.00  0.00           N  
ATOM   2126  CZ  ARG B  39     406.079 389.624 401.917  1.00  0.00           C  
ATOM   2127  NH1 ARG B  39     407.178 388.892 402.112  1.00  0.00           N1+
ATOM   2128  NH2 ARG B  39     405.005 389.075 401.355  1.00  0.00           N  
ATOM   2129  HN  ARG B  39     408.252 395.007 402.783  1.00  0.00           H  
ATOM   2130  HE  ARG B  39     405.164 391.406 402.234  1.00  0.00           H  
ATOM   2131 1HH1 ARG B  39     407.373 388.123 401.514  1.00  0.00           H  
ATOM   2132 2HH1 ARG B  39     407.849 389.197 402.783  1.00  0.00           H  
ATOM   2133 1HH2 ARG B  39     405.017 388.086 401.111  1.00  0.00           H  
ATOM   2134 2HH2 ARG B  39     404.211 389.673 401.160  1.00  0.00           H  
ATOM   2135  N   HIS B  40     409.619 394.690 400.378  1.00  0.00           N  
ATOM   2136  CA  HIS B  40     409.753 394.702 398.914  1.00  0.00           C  
ATOM   2137  C   HIS B  40     410.608 395.898 398.462  1.00  0.00           C  
ATOM   2138  O   HIS B  40     410.889 396.814 399.243  1.00  0.00           O  
ATOM   2139  CB  HIS B  40     408.398 394.751 398.242  1.00  0.00           C  
ATOM   2140  CG  HIS B  40     407.556 393.494 398.352  1.00  0.00           C  
ATOM   2141  CD2 HIS B  40     407.861 392.322 398.975  1.00  0.00           C  
ATOM   2142  ND1 HIS B  40     406.165 393.555 398.328  1.00  0.00           N  
ATOM   2143  CE1 HIS B  40     405.676 392.358 398.682  1.00  0.00           C  
ATOM   2144  NE2 HIS B  40     406.689 391.663 399.158  1.00  0.00           N  
ATOM   2145  HN  HIS B  40     409.009 395.374 400.781  1.00  0.00           H  
ATOM   2146  HD1 HIS B  40     405.579 394.263 397.986  1.00  0.00           H  
ATOM   2147  N   GLN B  41     410.986 395.923 397.205  1.00  0.00           N  
ATOM   2148  CA  GLN B  41     411.621 397.107 396.594  1.00  0.00           C  
ATOM   2149  C   GLN B  41     410.535 397.937 395.862  1.00  0.00           C  
ATOM   2150  O   GLN B  41     409.900 397.449 394.946  1.00  0.00           O  
ATOM   2151  CB  GLN B  41     412.646 396.643 395.544  1.00  0.00           C  
ATOM   2152  CG  GLN B  41     413.696 395.679 396.057  1.00  0.00           C  
ATOM   2153  CD  GLN B  41     414.941 395.752 395.190  1.00  0.00           C  
ATOM   2154  NE2 GLN B  41     415.930 396.497 395.667  1.00  0.00           N  
ATOM   2155  OE1 GLN B  41     414.832 395.496 393.982  1.00  0.00           O  
ATOM   2156  HN  GLN B  41     410.876 395.129 396.594  1.00  0.00           H  
ATOM   2157 1HNE GLN B  41     416.687 396.680 395.032  1.00  0.00           H  
ATOM   2158 2HNE GLN B  41     415.894 396.936 396.570  1.00  0.00           H  
ATOM   2159  N   GLY B  42     410.693 399.243 396.008  1.00  0.00           N  
ATOM   2160  CA  GLY B  42     409.875 400.195 395.215  1.00  0.00           C  
ATOM   2161  C   GLY B  42     410.376 400.232 393.774  1.00  0.00           C  
ATOM   2162  O   GLY B  42     411.560 400.098 393.494  1.00  0.00           O  
ATOM   2163  HN  GLY B  42     411.194 399.597 396.802  1.00  0.00           H  
ATOM   2164  N   VAL B  43     409.436 400.403 392.822  1.00  0.00           N  
ATOM   2165  CA  VAL B  43     409.851 400.684 391.467  1.00  0.00           C  
ATOM   2166  C   VAL B  43     409.668 402.161 391.125  1.00  0.00           C  
ATOM   2167  O   VAL B  43     409.924 402.576 389.990  1.00  0.00           O  
ATOM   2168  CB  VAL B  43     409.131 399.854 390.417  1.00  0.00           C  
ATOM   2169  CG1 VAL B  43     409.631 398.450 390.173  1.00  0.00           C  
ATOM   2170  CG2 VAL B  43     407.605 399.866 390.613  1.00  0.00           C  
ATOM   2171  HN  VAL B  43     408.447 400.330 393.066  1.00  0.00           H  
ATOM   2172  N   MET B  44     408.862 402.856 391.931  1.00  0.00           N  
ATOM   2173  CA  MET B  44     408.496 404.224 391.602  1.00  0.00           C  
ATOM   2174  C   MET B  44     409.644 405.225 391.882  1.00  0.00           C  
ATOM   2175  O   MET B  44     409.998 405.481 393.042  1.00  0.00           O  
ATOM   2176  CB  MET B  44     407.275 404.639 392.432  1.00  0.00           C  
ATOM   2177  CG  MET B  44     406.055 403.748 392.310  1.00  0.00           C  
ATOM   2178  SD  MET B  44     404.468 404.578 392.322  1.00  0.00           S  
ATOM   2179  CE  MET B  44     403.516 403.418 391.394  1.00  0.00           C  
ATOM   2180  HN  MET B  44     408.716 402.527 392.871  1.00  0.00           H  
ATOM   2181  N   VAL B  45     409.924 406.067 390.857  1.00  0.00           N  
ATOM   2182  CA  VAL B  45     410.852 407.178 391.113  1.00  0.00           C  
ATOM   2183  C   VAL B  45     410.132 408.276 391.846  1.00  0.00           C  
ATOM   2184  O   VAL B  45     409.277 408.948 391.284  1.00  0.00           O  
ATOM   2185  CB  VAL B  45     411.389 407.666 389.746  1.00  0.00           C  
ATOM   2186  CG1 VAL B  45     412.244 408.923 389.868  1.00  0.00           C  
ATOM   2187  CG2 VAL B  45     412.219 406.567 389.111  1.00  0.00           C  
ATOM   2188  HN  VAL B  45     409.412 405.994 389.990  1.00  0.00           H  
ATOM   2189  N   GLY B  46     410.278 408.289 393.201  1.00  0.00           N  
ATOM   2190  CA  GLY B  46     409.412 409.204 393.945  1.00  0.00           C  
ATOM   2191  C   GLY B  46     408.411 408.447 394.788  1.00  0.00           C  
ATOM   2192  O   GLY B  46     407.349 408.984 395.129  1.00  0.00           O  
ATOM   2193  HN  GLY B  46     410.962 407.776 393.665  1.00  0.00           H  
ATOM   2194  N   MET B  47     408.728 407.227 395.190  1.00  0.00           N  
ATOM   2195  CA  MET B  47     407.837 406.445 396.045  1.00  0.00           C  
ATOM   2196  C   MET B  47     407.617 407.104 397.424  1.00  0.00           C  
ATOM   2197  O   MET B  47     406.494 407.288 397.888  1.00  0.00           O  
ATOM   2198  CB  MET B  47     408.386 405.042 396.301  1.00  0.00           C  
ATOM   2199  CG  MET B  47     407.446 404.053 396.936  1.00  0.00           C  
ATOM   2200  SD  MET B  47     408.313 402.454 397.131  1.00  0.00           S  
ATOM   2201  CE  MET B  47     409.253 402.673 398.596  1.00  0.00           C  
ATOM   2202  HN  MET B  47     409.619 406.848 394.885  1.00  0.00           H  
ATOM   2203  N   GLY B  48     408.691 407.703 397.913  1.00  0.00           N  
ATOM   2204  CA  GLY B  48     408.606 408.618 399.036  1.00  0.00           C  
ATOM   2205  C   GLY B  48     407.837 407.996 400.208  1.00  0.00           C  
ATOM   2206  O   GLY B  48     406.812 408.533 400.586  1.00  0.00           O  
ATOM   2207  HN  GLY B  48     409.595 407.520 397.534  1.00  0.00           H  
ATOM   2208  N   GLN B  49     408.521 407.092 400.891  1.00  0.00           N  
ATOM   2209  CA  GLN B  49     407.898 406.519 402.100  1.00  0.00           C  
ATOM   2210  C   GLN B  49     408.643 406.873 403.357  1.00  0.00           C  
ATOM   2211  O   GLN B  49     409.863 407.153 403.247  1.00  0.00           O  
ATOM   2212  CB  GLN B  49     407.678 405.005 401.929  1.00  0.00           C  
ATOM   2213  CG  GLN B  49     406.909 404.578 400.696  1.00  0.00           C  
ATOM   2214  CD  GLN B  49     405.481 405.042 400.708  1.00  0.00           C  
ATOM   2215  NE2 GLN B  49     404.968 405.615 399.622  1.00  0.00           N  
ATOM   2216  OE1 GLN B  49     404.810 404.968 401.758  1.00  0.00           O  
ATOM   2217  HN  GLN B  49     409.265 406.555 400.476  1.00  0.00           H  
ATOM   2218 1HNE GLN B  49     404.028 405.994 399.646  1.00  0.00           H  
ATOM   2219 2HNE GLN B  49     405.542 405.652 398.816  1.00  0.00           H  
ATOM   2220  N   LYS B  50     408.032 406.677 404.529  1.00  0.00           N  
ATOM   2221  CA  LYS B  50     408.875 406.763 405.750  1.00  0.00           C  
ATOM   2222  C   LYS B  50     409.460 405.420 406.055  1.00  0.00           C  
ATOM   2223  O   LYS B  50     408.948 404.358 405.627  1.00  0.00           O  
ATOM   2224  CB  LYS B  50     408.020 407.214 406.934  1.00  0.00           C  
ATOM   2225  CG  LYS B  50     407.581 408.667 406.848  1.00  0.00           C  
ATOM   2226  CD  LYS B  50     406.335 408.875 407.727  1.00  0.00           C  
ATOM   2227  CE  LYS B  50     405.090 408.557 406.897  1.00  0.00           C  
ATOM   2228  NZ  LYS B  50     403.870 408.301 407.678  1.00  0.00           N1+
ATOM   2229  HN  LYS B  50     407.129 406.287 404.578  1.00  0.00           H  
ATOM   2230  HZ1 LYS B  50     403.076 408.362 407.117  1.00  0.00           H  
ATOM   2231  HZ2 LYS B  50     403.992 407.385 408.105  1.00  0.00           H  
ATOM   2232  HZ3 LYS B  50     403.857 408.997 408.386  1.00  0.00           H  
ATOM   2233  N   ASP B  51     410.632 405.408 406.677  1.00  0.00           N  
ATOM   2234  CA  ASP B  51     411.426 404.163 406.787  1.00  0.00           C  
ATOM   2235  C   ASP B  51     410.754 403.137 407.703  1.00  0.00           C  
ATOM   2236  O   ASP B  51     410.693 401.990 407.312  1.00  0.00           O  
ATOM   2237  CB  ASP B  51     412.817 404.553 407.336  1.00  0.00           C  
ATOM   2238  CG  ASP B  51     413.660 405.408 406.433  1.00  0.00           C  
ATOM   2239  OD1 ASP B  51     413.342 405.554 405.237  1.00  0.00           O  
ATOM   2240  OD2 ASP B  51     414.795 405.811 406.848  1.00  0.00           O1-
ATOM   2241  HN  ASP B  51     410.962 406.226 407.166  1.00  0.00           H  
ATOM   2242  N   SER B  52     410.193 403.625 408.801  1.00  0.00           N  
ATOM   2243  CA  SER B  52     409.558 402.686 409.753  1.00  0.00           C  
ATOM   2244  C   SER B  52     408.081 403.064 410.010  1.00  0.00           C  
ATOM   2245  O   SER B  52     407.776 404.199 410.278  1.00  0.00           O  
ATOM   2246  CB  SER B  52     410.339 402.600 411.047  1.00  0.00           C  
ATOM   2247  OG  SER B  52     411.707 402.344 410.779  1.00  0.00           O  
ATOM   2248  HN  SER B  52     410.193 404.614 408.997  1.00  0.00           H  
ATOM   2249  HO  SER B  52     412.244 402.393 411.609  1.00  0.00           H  
ATOM   2250  N   TYR B  53     407.239 402.026 409.814  1.00  0.00           N  
ATOM   2251  CA  TYR B  53     405.811 402.234 410.071  1.00  0.00           C  
ATOM   2252  C   TYR B  53     405.481 401.941 411.523  1.00  0.00           C  
ATOM   2253  O   TYR B  53     405.762 400.818 411.987  1.00  0.00           O  
ATOM   2254  CB  TYR B  53     404.932 401.416 409.119  1.00  0.00           C  
ATOM   2255  CG  TYR B  53     405.188 401.709 407.666  1.00  0.00           C  
ATOM   2256  CD1 TYR B  53     406.348 401.270 407.007  1.00  0.00           C  
ATOM   2257  CD2 TYR B  53     404.321 402.551 406.946  1.00  0.00           C  
ATOM   2258  CE1 TYR B  53     406.506 401.392 405.640  1.00  0.00           C  
ATOM   2259  CE2 TYR B  53     404.565 402.808 405.579  1.00  0.00           C  
ATOM   2260  CZ  TYR B  53     405.713 402.295 404.968  1.00  0.00           C  
ATOM   2261  OH  TYR B  53     406.067 402.747 403.711  1.00  0.00           O  
ATOM   2262  HN  TYR B  53     407.593 401.086 409.839  1.00  0.00           H  
ATOM   2263  HO  TYR B  53     406.995 403.064 403.650  1.00  0.00           H  
ATOM   2264  N   VAL B  54     404.858 402.856 412.231  1.00  0.00           N  
ATOM   2265  CA  VAL B  54     404.333 402.551 413.574  1.00  0.00           C  
ATOM   2266  C   VAL B  54     403.296 401.440 413.525  1.00  0.00           C  
ATOM   2267  O   VAL B  54     402.710 401.245 412.439  1.00  0.00           O  
ATOM   2268  CB  VAL B  54     403.784 403.821 414.221  1.00  0.00           C  
ATOM   2269  CG1 VAL B  54     404.626 404.468 415.271  1.00  0.00           C  
ATOM   2270  CG2 VAL B  54     403.357 404.810 413.147  1.00  0.00           C  
ATOM   2271  HN  VAL B  54     404.749 403.784 411.853  1.00  0.00           H  
ATOM   2272  N   GLY B  55     402.771 401.038 414.685  1.00  0.00           N  
ATOM   2273  CA  GLY B  55     401.807 399.963 414.722  1.00  0.00           C  
ATOM   2274  C   GLY B  55     400.513 400.317 413.953  1.00  0.00           C  
ATOM   2275  O   GLY B  55     400.049 399.536 413.135  1.00  0.00           O  
ATOM   2276  HN  GLY B  55     403.125 401.404 415.527  1.00  0.00           H  
ATOM   2277  N   ASP B  56     400.000 401.489 414.185  1.00  0.00           N  
ATOM   2278  CA  ASP B  56     398.779 401.917 413.452  1.00  0.00           C  
ATOM   2279  C   ASP B  56     399.036 401.819 411.951  1.00  0.00           C  
ATOM   2280  O   ASP B  56     398.071 401.465 411.218  1.00  0.00           O  
ATOM   2281  CB  ASP B  56     398.474 403.369 413.855  1.00  0.00           C  
ATOM   2282  CG  ASP B  56     396.985 403.699 413.770  1.00  0.00           C  
ATOM   2283  OD1 ASP B  56     396.167 402.759 413.696  1.00  0.00           O  
ATOM   2284  OD2 ASP B  56     396.655 404.871 413.440  1.00  0.00           O1-
ATOM   2285  HN  ASP B  56     400.342 402.100 414.868  1.00  0.00           H  
ATOM   2286  N   GLU B  57     400.146 402.368 411.475  1.00  0.00           N  
ATOM   2287  CA  GLU B  57     400.354 402.490 410.022  1.00  0.00           C  
ATOM   2288  C   GLU B  57     400.671 401.147 409.424  1.00  0.00           C  
ATOM   2289  O   GLU B  57     400.232 400.818 408.325  1.00  0.00           O  
ATOM   2290  CB  GLU B  57     401.501 403.503 409.802  1.00  0.00           C  
ATOM   2291  CG  GLU B  57     401.526 404.016 408.362  1.00  0.00           C  
ATOM   2292  CD  GLU B  57     402.429 405.225 408.215  1.00  0.00           C  
ATOM   2293  OE1 GLU B  57     403.259 405.469 409.094  1.00  0.00           O  
ATOM   2294  OE2 GLU B  57     402.332 405.872 407.153  1.00  0.00           O1-
ATOM   2295  HN  GLU B  57     400.842 402.612 412.122  1.00  0.00           H  
ATOM   2296  N   ALA B  58     401.245 400.281 410.278  1.00  0.00           N  
ATOM   2297  CA  ALA B  58     401.697 398.962 409.766  1.00  0.00           C  
ATOM   2298  C   ALA B  58     400.562 397.961 409.778  1.00  0.00           C  
ATOM   2299  O   ALA B  58     400.500 396.985 408.997  1.00  0.00           O  
ATOM   2300  CB  ALA B  58     402.905 398.450 410.547  1.00  0.00           C  
ATOM   2301  HN  ALA B  58     401.428 400.549 411.218  1.00  0.00           H  
ATOM   2302  N   GLN B  59     399.609 398.206 410.706  1.00  0.00           N  
ATOM   2303  CA  GLN B  59     398.340 397.485 410.645  1.00  0.00           C  
ATOM   2304  C   GLN B  59     397.559 397.900 409.399  1.00  0.00           C  
ATOM   2305  O   GLN B  59     397.290 397.107 408.472  1.00  0.00           O  
ATOM   2306  CB  GLN B  59     397.510 397.705 411.914  1.00  0.00           C  
ATOM   2307  CG  GLN B  59     396.021 397.546 411.621  1.00  0.00           C  
ATOM   2308  CD  GLN B  59     395.129 397.864 412.805  1.00  0.00           C  
ATOM   2309  NE2 GLN B  59     395.667 398.621 413.770  1.00  0.00           N  
ATOM   2310  OE1 GLN B  59     393.896 397.778 412.683  1.00  0.00           O  
ATOM   2311  HN  GLN B  59     399.854 398.682 411.536  1.00  0.00           H  
ATOM   2312 1HNE GLN B  59     395.068 399.121 414.429  1.00  0.00           H  
ATOM   2313 2HNE GLN B  59     396.606 398.975 413.635  1.00  0.00           H  
ATOM   2314  N   SER B  60     397.571 399.219 409.119  1.00  0.00           N  
ATOM   2315  CA  SER B  60     396.741 399.792 408.032  1.00  0.00           C  
ATOM   2316  C   SER B  60     397.168 399.097 406.714  1.00  0.00           C  
ATOM   2317  O   SER B  60     396.362 398.828 405.811  1.00  0.00           O  
ATOM   2318  CB  SER B  60     397.034 401.282 407.886  1.00  0.00           C  
ATOM   2319  OG  SER B  60     396.313 401.880 406.812  1.00  0.00           O  
ATOM   2320  HN  SER B  60     397.961 399.866 409.766  1.00  0.00           H  
ATOM   2321  HO  SER B  60     396.155 402.844 407.080  1.00  0.00           H  
ATOM   2322  N   LYS B  61     398.486 399.084 406.519  1.00  0.00           N  
ATOM   2323  CA  LYS B  61     399.011 398.596 405.249  1.00  0.00           C  
ATOM   2324  C   LYS B  61     399.707 397.266 405.444  1.00  0.00           C  
ATOM   2325  O   LYS B  61     400.867 397.083 405.017  1.00  0.00           O  
ATOM   2326  CB  LYS B  61     399.963 399.634 404.614  1.00  0.00           C  
ATOM   2327  CG  LYS B  61     399.512 401.050 404.846  1.00  0.00           C  
ATOM   2328  CD  LYS B  61     400.281 402.136 404.102  1.00  0.00           C  
ATOM   2329  CE  LYS B  61     399.463 403.381 403.833  1.00  0.00           C  
ATOM   2330  NZ  LYS B  61     399.048 403.516 402.417  1.00  0.00           N1+
ATOM   2331  HN  LYS B  61     399.097 399.255 407.300  1.00  0.00           H  
ATOM   2332  HZ1 LYS B  61     398.376 404.285 402.393  1.00  0.00           H  
ATOM   2333  HZ2 LYS B  61     399.841 403.772 401.868  1.00  0.00           H  
ATOM   2334  HZ3 LYS B  61     398.633 402.686 402.100  1.00  0.00           H  
ATOM   2335  N   ARG B  62     399.011 396.350 406.079  1.00  0.00           N  
ATOM   2336  CA  ARG B  62     399.548 394.971 406.177  1.00  0.00           C  
ATOM   2337  C   ARG B  62     399.780 394.348 404.822  1.00  0.00           C  
ATOM   2338  O   ARG B  62     399.084 394.568 403.833  1.00  0.00           O  
ATOM   2339  CB  ARG B  62     398.560 394.141 407.007  1.00  0.00           C  
ATOM   2340  CG  ARG B  62     399.084 393.835 408.411  1.00  0.00           C  
ATOM   2341  CD  ARG B  62     397.974 393.237 409.253  1.00  0.00           C  
ATOM   2342  NE  ARG B  62     396.716 393.115 408.484  1.00  0.00           N  
ATOM   2343  CZ  ARG B  62     395.520 393.335 409.033  1.00  0.00           C  
ATOM   2344  NH1 ARG B  62     395.435 393.884 410.254  1.00  0.00           N1+
ATOM   2345  NH2 ARG B  62     394.409 393.091 408.350  1.00  0.00           N  
ATOM   2346  HN  ARG B  62     398.132 396.570 406.543  1.00  0.00           H  
ATOM   2347  HE  ARG B  62     396.765 392.737 407.544  1.00  0.00           H  
ATOM   2348 1HH1 ARG B  62     394.543 394.128 410.608  1.00  0.00           H  
ATOM   2349 2HH1 ARG B  62     396.265 393.835 410.840  1.00  0.00           H  
ATOM   2350 1HH2 ARG B  62     393.530 393.030 408.838  1.00  0.00           H  
ATOM   2351 2HH2 ARG B  62     394.458 392.822 407.361  1.00  0.00           H  
ATOM   2352  N   GLY B  63     400.781 393.433 404.761  1.00  0.00           N  
ATOM   2353  CA  GLY B  63     401.013 392.676 403.564  1.00  0.00           C  
ATOM   2354  C   GLY B  63     402.441 392.871 403.015  1.00  0.00           C  
ATOM   2355  O   GLY B  63     403.235 391.919 403.052  1.00  0.00           O  
ATOM   2356  HN  GLY B  63     401.453 393.420 405.518  1.00  0.00           H  
ATOM   2357  N   ILE B  64     402.795 394.128 402.722  1.00  0.00           N  
ATOM   2358  CA  ILE B  64     404.211 394.360 402.344  1.00  0.00           C  
ATOM   2359  C   ILE B  64     405.042 394.641 403.625  1.00  0.00           C  
ATOM   2360  O   ILE B  64     406.262 394.788 403.540  1.00  0.00           O  
ATOM   2361  CB  ILE B  64     404.297 395.630 401.489  1.00  0.00           C  
ATOM   2362  CG1 ILE B  64     403.833 396.887 402.161  1.00  0.00           C  
ATOM   2363  CG2 ILE B  64     403.564 395.386 400.159  1.00  0.00           C  
ATOM   2364  CD1 ILE B  64     403.125 397.876 401.257  1.00  0.00           C  
ATOM   2365  HN  ILE B  64     402.185 394.897 402.832  1.00  0.00           H  
ATOM   2366  N   LEU B  65     404.370 394.690 404.773  1.00  0.00           N  
ATOM   2367  CA  LEU B  65     405.103 395.105 405.994  1.00  0.00           C  
ATOM   2368  C   LEU B  65     405.322 393.909 406.873  1.00  0.00           C  
ATOM   2369  O   LEU B  65     404.333 393.298 407.349  1.00  0.00           O  
ATOM   2370  CB  LEU B  65     404.297 396.191 406.726  1.00  0.00           C  
ATOM   2371  CG  LEU B  65     404.163 397.510 405.945  1.00  0.00           C  
ATOM   2372  CD1 LEU B  65     403.394 398.547 406.738  1.00  0.00           C  
ATOM   2373  CD2 LEU B  65     405.542 398.120 405.737  1.00  0.00           C  
ATOM   2374  HN  LEU B  65     403.442 394.360 404.773  1.00  0.00           H  
ATOM   2375  N   THR B  66     406.531 393.665 407.336  1.00  0.00           N  
ATOM   2376  CA  THR B  66     406.738 392.651 408.374  1.00  0.00           C  
ATOM   2377  C   THR B  66     406.702 393.250 409.778  1.00  0.00           C  
ATOM   2378  O   THR B  66     407.446 394.177 410.059  1.00  0.00           O  
ATOM   2379  CB  THR B  66     408.044 391.870 408.130  1.00  0.00           C  
ATOM   2380  CG2 THR B  66     407.983 391.016 406.860  1.00  0.00           C  
ATOM   2381  OG1 THR B  66     409.167 392.749 408.044  1.00  0.00           O  
ATOM   2382  HN  THR B  66     407.336 394.067 406.873  1.00  0.00           H  
ATOM   2383  HO  THR B  66     409.973 392.151 407.959  1.00  0.00           H  
ATOM   2384  N   LEU B  67     406.030 392.542 410.693  1.00  0.00           N  
ATOM   2385  CA  LEU B  67     405.872 393.054 412.024  1.00  0.00           C  
ATOM   2386  C   LEU B  67     406.848 392.493 413.049  1.00  0.00           C  
ATOM   2387  O   LEU B  67     406.995 391.284 413.257  1.00  0.00           O  
ATOM   2388  CB  LEU B  67     404.419 392.993 412.537  1.00  0.00           C  
ATOM   2389  CG  LEU B  67     403.455 393.884 411.743  1.00  0.00           C  
ATOM   2390  CD1 LEU B  67     402.002 393.567 412.000  1.00  0.00           C  
ATOM   2391  CD2 LEU B  67     403.613 395.337 412.195  1.00  0.00           C  
ATOM   2392  HN  LEU B  67     405.652 391.638 410.400  1.00  0.00           H  
ATOM   2393  N   LYS B  68     407.642 393.396 413.599  1.00  0.00           N  
ATOM   2394  CA  LYS B  68     408.667 393.042 414.587  1.00  0.00           C  
ATOM   2395  C   LYS B  68     408.411 393.799 415.894  1.00  0.00           C  
ATOM   2396  O   LYS B  68     408.008 394.946 415.845  1.00  0.00           O  
ATOM   2397  CB  LYS B  68     410.059 393.347 414.038  1.00  0.00           C  
ATOM   2398  CG  LYS B  68     410.547 392.419 412.927  1.00  0.00           C  
ATOM   2399  CD  LYS B  68     411.121 391.125 413.452  1.00  0.00           C  
ATOM   2400  CE  LYS B  68     411.694 390.271 412.329  1.00  0.00           C  
ATOM   2401  NZ  LYS B  68     412.341 389.014 412.842  1.00  0.00           N1+
ATOM   2402  HN  LYS B  68     407.434 394.385 413.501  1.00  0.00           H  
ATOM   2403  HZ1 LYS B  68     412.805 388.611 412.073  1.00  0.00           H  
ATOM   2404  HZ2 LYS B  68     412.952 389.258 413.586  1.00  0.00           H  
ATOM   2405  HZ3 LYS B  68     411.584 388.440 413.110  1.00  0.00           H  
ATOM   2406  N   TYR B  69     408.569 393.127 417.029  1.00  0.00           N  
ATOM   2407  CA  TYR B  69     408.032 393.713 418.274  1.00  0.00           C  
ATOM   2408  C   TYR B  69     409.119 394.531 419.006  1.00  0.00           C  
ATOM   2409  O   TYR B  69     410.327 394.348 418.848  1.00  0.00           O  
ATOM   2410  CB  TYR B  69     407.483 392.627 419.202  1.00  0.00           C  
ATOM   2411  CG  TYR B  69     406.201 391.980 418.689  1.00  0.00           C  
ATOM   2412  CD1 TYR B  69     406.250 390.906 417.810  1.00  0.00           C  
ATOM   2413  CD2 TYR B  69     404.968 392.529 419.006  1.00  0.00           C  
ATOM   2414  CE1 TYR B  69     405.090 390.222 417.432  1.00  0.00           C  
ATOM   2415  CE2 TYR B  69     403.796 391.870 418.604  1.00  0.00           C  
ATOM   2416  CZ  TYR B  69     403.845 390.723 417.822  1.00  0.00           C  
ATOM   2417  OH  TYR B  69     402.710 390.222 417.200  1.00  0.00           O  
ATOM   2418  HN  TYR B  69     408.972 392.212 417.065  1.00  0.00           H  
ATOM   2419  HO  TYR B  69     403.003 389.441 416.638  1.00  0.00           H  
ATOM   2420  N   PRO B  70     408.667 395.459 419.873  1.00  0.00           N  
ATOM   2421  CA  PRO B  70     409.595 396.082 420.813  1.00  0.00           C  
ATOM   2422  C   PRO B  70     409.570 395.435 422.192  1.00  0.00           C  
ATOM   2423  O   PRO B  70     410.559 395.483 422.913  1.00  0.00           O  
ATOM   2424  CB  PRO B  70     409.180 397.546 420.825  1.00  0.00           C  
ATOM   2425  CG  PRO B  70     407.690 397.449 420.569  1.00  0.00           C  
ATOM   2426  CD  PRO B  70     407.593 396.411 419.470  1.00  0.00           C  
ATOM   2427  N   ILE B  71     408.350 395.044 422.583  1.00  0.00           N  
ATOM   2428  CA  ILE B  71     408.142 394.653 423.999  1.00  0.00           C  
ATOM   2429  C   ILE B  71     407.776 393.188 424.036  1.00  0.00           C  
ATOM   2430  O   ILE B  71     406.665 392.761 423.706  1.00  0.00           O  
ATOM   2431  CB  ILE B  71     407.007 395.496 424.573  1.00  0.00           C  
ATOM   2432  CG1 ILE B  71     407.117 396.960 424.207  1.00  0.00           C  
ATOM   2433  CG2 ILE B  71     406.873 395.325 426.086  1.00  0.00           C  
ATOM   2434  CD1 ILE B  71     406.201 397.852 425.024  1.00  0.00           C  
ATOM   2435  HN  ILE B  71     407.544 395.349 422.046  1.00  0.00           H  
ATOM   2436  N   GLU B  72     408.655 392.346 424.622  1.00  0.00           N  
ATOM   2437  CA  GLU B  72     408.325 390.930 424.695  1.00  0.00           C  
ATOM   2438  C   GLU B  72     407.935 390.588 426.147  1.00  0.00           C  
ATOM   2439  O   GLU B  72     408.752 390.442 427.051  1.00  0.00           O  
ATOM   2440  CB  GLU B  72     409.546 390.112 424.243  1.00  0.00           C  
ATOM   2441  CG  GLU B  72     409.265 388.647 424.072  1.00  0.00           C  
ATOM   2442  CD  GLU B  72     410.547 387.817 423.950  1.00  0.00           C  
ATOM   2443  OE1 GLU B  72     411.523 388.098 424.658  1.00  0.00           O  
ATOM   2444  OE2 GLU B  72     410.461 386.792 423.230  1.00  0.00           O1-
ATOM   2445  HN  GLU B  72     409.497 392.712 425.024  1.00  0.00           H  
ATOM   2446  N   HIS B  73     406.616 390.393 426.331  1.00  0.00           N  
ATOM   2447  CA  HIS B  73     406.079 389.819 427.539  1.00  0.00           C  
ATOM   2448  C   HIS B  73     406.592 390.527 428.796  1.00  0.00           C  
ATOM   2449  O   HIS B  73     407.263 389.893 429.626  1.00  0.00           O  
ATOM   2450  CB  HIS B  73     406.372 388.330 427.673  1.00  0.00           C  
ATOM   2451  CG  HIS B  73     405.774 387.488 426.575  1.00  0.00           C  
ATOM   2452  CD2 HIS B  73     406.384 386.755 425.598  1.00  0.00           C  
ATOM   2453  ND1 HIS B  73     404.443 387.134 426.538  1.00  0.00           N  
ATOM   2454  CE1 HIS B  73     404.272 386.230 425.598  1.00  0.00           C  
ATOM   2455  NE2 HIS B  73     405.371 386.157 424.890  1.00  0.00           N  
ATOM   2456  HN  HIS B  73     406.006 390.625 425.586  1.00  0.00           H  
ATOM   2457  HD1 HIS B  73     403.735 387.415 427.173  1.00  0.00           H  
ATOM   2458  N   GLY B  74     406.335 391.833 428.894  1.00  0.00           N  
ATOM   2459  CA  GLY B  74     406.836 392.603 430.005  1.00  0.00           C  
ATOM   2460  C   GLY B  74     408.069 393.408 429.517  1.00  0.00           C  
ATOM   2461  O   GLY B  74     408.252 394.482 430.115  1.00  0.00           O  
ATOM   2462  HN  GLY B  74     405.725 392.297 428.223  1.00  0.00           H  
ATOM   2463  N   ILE B  75     409.070 392.725 428.992  1.00  0.00           N  
ATOM   2464  CA  ILE B  75     410.413 393.335 428.943  1.00  0.00           C  
ATOM   2465  C   ILE B  75     410.535 394.128 427.649  1.00  0.00           C  
ATOM   2466  O   ILE B  75     410.571 393.542 426.587  1.00  0.00           O  
ATOM   2467  CB  ILE B  75     411.499 392.273 429.004  1.00  0.00           C  
ATOM   2468  CG1 ILE B  75     411.182 391.187 430.029  1.00  0.00           C  
ATOM   2469  CG2 ILE B  75     412.866 392.920 429.224  1.00  0.00           C  
ATOM   2470  CD1 ILE B  75     411.096 391.663 431.458  1.00  0.00           C  
ATOM   2471  HN  ILE B  75     408.899 391.772 428.687  1.00  0.00           H  
ATOM   2472  N   ILE B  76     410.828 395.422 427.808  1.00  0.00           N  
ATOM   2473  CA  ILE B  76     411.060 396.240 426.599  1.00  0.00           C  
ATOM   2474  C   ILE B  76     412.549 396.216 426.257  1.00  0.00           C  
ATOM   2475  O   ILE B  76     413.391 396.448 427.124  1.00  0.00           O  
ATOM   2476  CB  ILE B  76     410.632 397.681 426.904  1.00  0.00           C  
ATOM   2477  CG1 ILE B  76     409.326 397.717 427.637  1.00  0.00           C  
ATOM   2478  CG2 ILE B  76     410.632 398.499 425.598  1.00  0.00           C  
ATOM   2479  CD1 ILE B  76     408.875 399.097 428.137  1.00  0.00           C  
ATOM   2480  HN  ILE B  76     410.974 395.789 428.735  1.00  0.00           H  
ATOM   2481  N   THR B  77     412.866 395.569 425.146  1.00  0.00           N  
ATOM   2482  CA  THR B  77     414.270 395.410 424.768  1.00  0.00           C  
ATOM   2483  C   THR B  77     414.673 396.448 423.743  1.00  0.00           C  
ATOM   2484  O   THR B  77     415.833 396.887 423.767  1.00  0.00           O  
ATOM   2485  CB  THR B  77     414.551 393.982 424.268  1.00  0.00           C  
ATOM   2486  CG2 THR B  77     413.281 393.359 423.730  1.00  0.00           C  
ATOM   2487  OG1 THR B  77     415.588 393.982 423.303  1.00  0.00           O  
ATOM   2488  HN  THR B  77     412.146 395.276 424.512  1.00  0.00           H  
ATOM   2489  HO  THR B  77     415.771 393.066 422.986  1.00  0.00           H  
ATOM   2490  N   ASN B  78     413.806 396.716 422.742  1.00  0.00           N  
ATOM   2491  CA  ASN B  78     414.258 397.607 421.667  1.00  0.00           C  
ATOM   2492  C   ASN B  78     414.148 399.048 422.046  1.00  0.00           C  
ATOM   2493  O   ASN B  78     413.062 399.670 422.021  1.00  0.00           O  
ATOM   2494  CB  ASN B  78     413.416 397.327 420.410  1.00  0.00           C  
ATOM   2495  CG  ASN B  78     413.574 395.911 419.885  1.00  0.00           C  
ATOM   2496  ND2 ASN B  78     414.709 395.264 420.190  1.00  0.00           N  
ATOM   2497  OD1 ASN B  78     412.866 395.508 418.958  1.00  0.00           O  
ATOM   2498  HN  ASN B  78     412.939 396.216 422.693  1.00  0.00           H  
ATOM   2499 1HND ASN B  78     414.783 394.275 419.958  1.00  0.00           H  
ATOM   2500 2HND ASN B  78     415.308 395.667 420.862  1.00  0.00           H  
ATOM   2501  N   TRP B  79     415.173 399.609 422.729  1.00  0.00           N  
ATOM   2502  CA  TRP B  79     414.966 400.903 423.376  1.00  0.00           C  
ATOM   2503  C   TRP B  79     414.807 402.026 422.388  1.00  0.00           C  
ATOM   2504  O   TRP B  79     413.818 402.783 422.437  1.00  0.00           O  
ATOM   2505  CB  TRP B  79     416.077 401.184 424.390  1.00  0.00           C  
ATOM   2506  CG  TRP B  79     415.540 401.379 425.806  1.00  0.00           C  
ATOM   2507  CD1 TRP B  79     414.697 402.441 426.160  1.00  0.00           C  
ATOM   2508  CD2 TRP B  79     415.503 400.439 426.843  1.00  0.00           C  
ATOM   2509  CE2 TRP B  79     414.880 401.074 427.942  1.00  0.00           C  
ATOM   2510  CE3 TRP B  79     416.089 399.182 427.063  1.00  0.00           C  
ATOM   2511  NE1 TRP B  79     414.246 402.197 427.466  1.00  0.00           N  
ATOM   2512  CZ2 TRP B  79     414.783 400.500 429.199  1.00  0.00           C  
ATOM   2513  CZ3 TRP B  79     415.857 398.535 428.284  1.00  0.00           C  
ATOM   2514  CH2 TRP B  79     415.259 399.207 429.370  1.00  0.00           C  
ATOM   2515  HN  TRP B  79     416.016 399.133 422.876  1.00  0.00           H  
ATOM   2516  HE1 TRP B  79     413.550 402.710 427.966  1.00  0.00           H  
ATOM   2517  N   ASP B  80     415.576 401.941 421.277  1.00  0.00           N  
ATOM   2518  CA  ASP B  80     415.381 402.966 420.251  1.00  0.00           C  
ATOM   2519  C   ASP B  80     414.001 402.905 419.629  1.00  0.00           C  
ATOM   2520  O   ASP B  80     413.464 403.931 419.153  1.00  0.00           O  
ATOM   2521  CB  ASP B  80     416.467 402.893 419.165  1.00  0.00           C  
ATOM   2522  CG  ASP B  80     417.786 403.455 419.678  1.00  0.00           C  
ATOM   2523  OD1 ASP B  80     418.005 404.675 419.592  1.00  0.00           O  
ATOM   2524  OD2 ASP B  80     418.542 402.637 420.264  1.00  0.00           O1-
ATOM   2525  HN  ASP B  80     416.248 401.208 421.216  1.00  0.00           H  
ATOM   2526  N   ASP B  81     413.489 401.697 419.360  1.00  0.00           N  
ATOM   2527  CA  ASP B  81     412.207 401.526 418.652  1.00  0.00           C  
ATOM   2528  C   ASP B  81     411.047 401.965 419.580  1.00  0.00           C  
ATOM   2529  O   ASP B  81     410.120 402.661 419.116  1.00  0.00           O  
ATOM   2530  CB  ASP B  81     412.012 400.049 418.237  1.00  0.00           C  
ATOM   2531  CG  ASP B  81     412.939 399.622 417.151  1.00  0.00           C  
ATOM   2532  OD1 ASP B  81     412.476 399.426 416.003  1.00  0.00           O  
ATOM   2533  OD2 ASP B  81     414.124 399.316 417.444  1.00  0.00           O1-
ATOM   2534  HN  ASP B  81     413.940 400.879 419.727  1.00  0.00           H  
ATOM   2535  N   MET B  82     411.230 401.721 420.850  1.00  0.00           N  
ATOM   2536  CA  MET B  82     410.278 402.283 421.851  1.00  0.00           C  
ATOM   2537  C   MET B  82     410.413 403.784 421.997  1.00  0.00           C  
ATOM   2538  O   MET B  82     409.399 404.517 422.083  1.00  0.00           O  
ATOM   2539  CB  MET B  82     410.498 401.562 423.206  1.00  0.00           C  
ATOM   2540  CG  MET B  82     409.265 401.453 424.060  1.00  0.00           C  
ATOM   2541  SD  MET B  82     407.959 400.403 423.376  1.00  0.00           S  
ATOM   2542  CE  MET B  82     406.470 401.282 423.901  1.00  0.00           C  
ATOM   2543  HN  MET B  82     412.073 401.331 421.167  1.00  0.00           H  
ATOM   2544  N   GLU B  83     411.609 404.309 421.777  1.00  0.00           N  
ATOM   2545  CA  GLU B  83     411.768 405.774 421.838  1.00  0.00           C  
ATOM   2546  C   GLU B  83     411.108 406.482 420.654  1.00  0.00           C  
ATOM   2547  O   GLU B  83     410.315 407.422 420.789  1.00  0.00           O  
ATOM   2548  CB  GLU B  83     413.281 406.104 421.777  1.00  0.00           C  
ATOM   2549  CG  GLU B  83     413.611 407.556 421.460  1.00  0.00           C  
ATOM   2550  CD  GLU B  83     415.076 407.898 421.570  1.00  0.00           C  
ATOM   2551  OE1 GLU B  83     415.601 408.081 422.681  1.00  0.00           O  
ATOM   2552  OE2 GLU B  83     415.662 408.264 420.508  1.00  0.00           O1-
ATOM   2553  HN  GLU B  83     412.402 403.772 421.570  1.00  0.00           H  
ATOM   2554  N   LYS B  84     411.011 405.688 419.568  1.00  0.00           N  
ATOM   2555  CA  LYS B  84     410.425 406.189 418.335  1.00  0.00           C  
ATOM   2556  C   LYS B  84     408.923 406.116 418.384  1.00  0.00           C  
ATOM   2557  O   LYS B  84     408.179 406.982 418.005  1.00  0.00           O  
ATOM   2558  CB  LYS B  84     411.023 405.457 417.139  1.00  0.00           C  
ATOM   2559  CG  LYS B  84     410.840 406.152 415.808  1.00  0.00           C  
ATOM   2560  CD  LYS B  84     411.584 405.396 414.709  1.00  0.00           C  
ATOM   2561  CE  LYS B  84     410.925 405.554 413.342  1.00  0.00           C  
ATOM   2562  NZ  LYS B  84     410.852 406.946 412.866  1.00  0.00           N1+
ATOM   2563  HN  LYS B  84     411.560 404.846 419.543  1.00  0.00           H  
ATOM   2564  HZ1 LYS B  84     410.266 406.958 412.048  1.00  0.00           H  
ATOM   2565  HZ2 LYS B  84     410.400 407.483 413.574  1.00  0.00           H  
ATOM   2566  HZ3 LYS B  84     411.755 407.300 412.671  1.00  0.00           H  
ATOM   2567  N   ILE B  85     408.435 405.029 419.019  1.00  0.00           N  
ATOM   2568  CA  ILE B  85     406.995 404.932 419.348  1.00  0.00           C  
ATOM   2569  C   ILE B  85     406.555 406.104 420.239  1.00  0.00           C  
ATOM   2570  O   ILE B  85     405.725 406.909 419.812  1.00  0.00           O  
ATOM   2571  CB  ILE B  85     406.677 403.613 420.056  1.00  0.00           C  
ATOM   2572  CG1 ILE B  85     406.506 402.454 419.080  1.00  0.00           C  
ATOM   2573  CG2 ILE B  85     405.493 403.699 420.996  1.00  0.00           C  
ATOM   2574  CD1 ILE B  85     405.115 402.466 418.494  1.00  0.00           C  
ATOM   2575  HN  ILE B  85     409.021 404.333 419.397  1.00  0.00           H  
ATOM   2576  N   TRP B  86     407.471 406.494 421.155  1.00  0.00           N  
ATOM   2577  CA  TRP B  86     407.190 407.642 421.997  1.00  0.00           C  
ATOM   2578  C   TRP B  86     407.251 408.984 421.265  1.00  0.00           C  
ATOM   2579  O   TRP B  86     406.531 409.875 421.619  1.00  0.00           O  
ATOM   2580  CB  TRP B  86     408.057 407.642 423.242  1.00  0.00           C  
ATOM   2581  CG  TRP B  86     407.520 406.738 424.329  1.00  0.00           C  
ATOM   2582  CD1 TRP B  86     408.289 405.811 425.037  1.00  0.00           C  
ATOM   2583  CD2 TRP B  86     406.189 406.580 424.744  1.00  0.00           C  
ATOM   2584  CE2 TRP B  86     406.189 405.640 425.806  1.00  0.00           C  
ATOM   2585  CE3 TRP B  86     404.944 407.056 424.304  1.00  0.00           C  
ATOM   2586  NE1 TRP B  86     407.483 405.322 426.074  1.00  0.00           N  
ATOM   2587  CZ2 TRP B  86     405.005 405.237 426.440  1.00  0.00           C  
ATOM   2588  CZ3 TRP B  86     403.821 406.836 425.073  1.00  0.00           C  
ATOM   2589  CH2 TRP B  86     403.833 405.872 426.099  1.00  0.00           C  
ATOM   2590  HN  TRP B  86     408.179 405.835 421.423  1.00  0.00           H  
ATOM   2591  HE1 TRP B  86     407.788 404.761 426.868  1.00  0.00           H  
ATOM   2592  N   HIS B  87     408.167 409.082 420.288  1.00  0.00           N  
ATOM   2593  CA  HIS B  87     408.252 410.376 419.580  1.00  0.00           C  
ATOM   2594  C   HIS B  87     406.995 410.535 418.726  1.00  0.00           C  
ATOM   2595  O   HIS B  87     406.348 411.597 418.738  1.00  0.00           O  
ATOM   2596  CB  HIS B  87     409.497 410.437 418.713  1.00  0.00           C  
ATOM   2597  CG  HIS B  87     409.253 410.779 417.261  1.00  0.00           C  
ATOM   2598  CD2 HIS B  87     409.656 411.877 416.577  1.00  0.00           C  
ATOM   2599  ND1 HIS B  87     409.009 409.814 416.321  1.00  0.00           N  
ATOM   2600  CE1 HIS B  87     409.167 410.303 415.112  1.00  0.00           C  
ATOM   2601  NE2 HIS B  87     409.387 411.609 415.247  1.00  0.00           N  
ATOM   2602  HN  HIS B  87     408.765 408.325 420.093  1.00  0.00           H  
ATOM   2603  HD1 HIS B  87     408.752 408.850 416.528  1.00  0.00           H  
ATOM   2604  N   HIS B  88     406.543 409.448 418.079  1.00  0.00           N  
ATOM   2605  CA  HIS B  88     405.273 409.448 417.371  1.00  0.00           C  
ATOM   2606  C   HIS B  88     404.077 409.863 418.201  1.00  0.00           C  
ATOM   2607  O   HIS B  88     403.333 410.767 417.786  1.00  0.00           O  
ATOM   2608  CB  HIS B  88     405.029 408.118 416.638  1.00  0.00           C  
ATOM   2609  CG  HIS B  88     403.613 407.874 416.199  1.00  0.00           C  
ATOM   2610  CD2 HIS B  88     402.942 408.350 415.112  1.00  0.00           C  
ATOM   2611  ND1 HIS B  88     402.661 407.288 417.004  1.00  0.00           N  
ATOM   2612  CE1 HIS B  88     401.465 407.422 416.443  1.00  0.00           C  
ATOM   2613  NE2 HIS B  88     401.636 407.935 415.222  1.00  0.00           N  
ATOM   2614  HN  HIS B  88     407.153 408.679 418.005  1.00  0.00           H  
ATOM   2615  HD1 HIS B  88     402.771 406.799 417.871  1.00  0.00           H  
ATOM   2616  N   THR B  89     404.016 409.387 419.446  1.00  0.00           N  
ATOM   2617  CA  THR B  89     402.991 409.839 420.386  1.00  0.00           C  
ATOM   2618  C   THR B  89     403.101 411.340 420.605  1.00  0.00           C  
ATOM   2619  O   THR B  89     402.161 412.097 420.312  1.00  0.00           O  
ATOM   2620  CB  THR B  89     403.088 409.058 421.704  1.00  0.00           C  
ATOM   2621  CG2 THR B  89     401.758 408.887 422.388  1.00  0.00           C  
ATOM   2622  OG1 THR B  89     403.735 407.812 421.570  1.00  0.00           O  
ATOM   2623  HN  THR B  89     404.700 408.716 419.788  1.00  0.00           H  
ATOM   2624  HO  THR B  89     404.126 407.532 422.437  1.00  0.00           H  
ATOM   2625  N   PHE B  90     404.297 411.792 421.057  1.00  0.00           N  
ATOM   2626  CA  PHE B  90     404.443 413.171 421.484  1.00  0.00           C  
ATOM   2627  C   PHE B  90     404.126 414.099 420.349  1.00  0.00           C  
ATOM   2628  O   PHE B  90     403.455 415.125 420.581  1.00  0.00           O  
ATOM   2629  CB  PHE B  90     405.884 413.403 421.960  1.00  0.00           C  
ATOM   2630  CG  PHE B  90     406.091 413.269 423.462  1.00  0.00           C  
ATOM   2631  CD1 PHE B  90     406.543 412.097 424.023  1.00  0.00           C  
ATOM   2632  CD2 PHE B  90     405.872 414.368 424.292  1.00  0.00           C  
ATOM   2633  CE1 PHE B  90     406.689 411.975 425.415  1.00  0.00           C  
ATOM   2634  CE2 PHE B  90     405.969 414.258 425.671  1.00  0.00           C  
ATOM   2635  CZ  PHE B  90     406.433 413.074 426.245  1.00  0.00           C  
ATOM   2636  HN  PHE B  90     405.005 411.108 421.167  1.00  0.00           H  
ATOM   2637  N   TYR B  91     404.626 413.831 419.141  1.00  0.00           N  
ATOM   2638  CA  TYR B  91     404.614 414.868 418.091  1.00  0.00           C  
ATOM   2639  C   TYR B  91     403.418 414.771 417.163  1.00  0.00           C  
ATOM   2640  O   TYR B  91     402.686 415.723 416.968  1.00  0.00           O  
ATOM   2641  CB  TYR B  91     405.896 414.783 417.236  1.00  0.00           C  
ATOM   2642  CG  TYR B  91     407.080 415.393 417.932  1.00  0.00           C  
ATOM   2643  CD1 TYR B  91     408.069 414.551 418.481  1.00  0.00           C  
ATOM   2644  CD2 TYR B  91     407.446 416.711 417.700  1.00  0.00           C  
ATOM   2645  CE1 TYR B  91     409.192 415.076 419.104  1.00  0.00           C  
ATOM   2646  CE2 TYR B  91     408.630 417.249 418.237  1.00  0.00           C  
ATOM   2647  CZ  TYR B  91     409.509 416.418 418.921  1.00  0.00           C  
ATOM   2648  OH  TYR B  91     410.754 416.907 419.238  1.00  0.00           O  
ATOM   2649  HN  TYR B  91     405.103 412.952 419.043  1.00  0.00           H  
ATOM   2650  HO  TYR B  91     411.060 416.479 420.093  1.00  0.00           H  
ATOM   2651  N   ASN B  92     403.137 413.550 416.663  1.00  0.00           N  
ATOM   2652  CA  ASN B  92     402.039 413.403 415.686  1.00  0.00           C  
ATOM   2653  C   ASN B  92     400.671 413.416 416.357  1.00  0.00           C  
ATOM   2654  O   ASN B  92     399.756 414.124 415.894  1.00  0.00           O  
ATOM   2655  CB  ASN B  92     402.246 412.085 414.929  1.00  0.00           C  
ATOM   2656  CG  ASN B  92     403.394 412.061 413.965  1.00  0.00           C  
ATOM   2657  ND2 ASN B  92     404.626 411.926 414.453  1.00  0.00           N  
ATOM   2658  OD1 ASN B  92     403.223 411.975 412.732  1.00  0.00           O  
ATOM   2659  HN  ASN B  92     403.528 412.720 417.029  1.00  0.00           H  
ATOM   2660 1HND ASN B  92     405.396 411.707 413.855  1.00  0.00           H  
ATOM   2661 2HND ASN B  92     404.712 411.719 415.442  1.00  0.00           H  
ATOM   2662  N   GLU B  93     400.488 412.659 417.432  1.00  0.00           N  
ATOM   2663  CA  GLU B  93     399.097 412.439 417.896  1.00  0.00           C  
ATOM   2664  C   GLU B  93     398.767 413.232 419.128  1.00  0.00           C  
ATOM   2665  O   GLU B  93     397.864 414.075 419.067  1.00  0.00           O  
ATOM   2666  CB  GLU B  93     398.901 410.938 418.201  1.00  0.00           C  
ATOM   2667  CG  GLU B  93     397.717 410.303 417.480  1.00  0.00           C  
ATOM   2668  CD  GLU B  93     397.314 411.145 416.272  1.00  0.00           C  
ATOM   2669  OE1 GLU B  93     396.277 411.829 416.394  1.00  0.00           O  
ATOM   2670  OE2 GLU B  93     397.668 410.681 415.149  1.00  0.00           O1-
ATOM   2671  HN  GLU B  93     401.221 412.170 417.871  1.00  0.00           H  
ATOM   2672  N   LEU B  94     399.524 413.086 420.215  1.00  0.00           N  
ATOM   2673  CA  LEU B  94     399.316 413.940 421.387  1.00  0.00           C  
ATOM   2674  C   LEU B  94     399.512 415.393 421.033  1.00  0.00           C  
ATOM   2675  O   LEU B  94     399.109 416.248 421.875  1.00  0.00           O  
ATOM   2676  CB  LEU B  94     400.208 413.550 422.546  1.00  0.00           C  
ATOM   2677  CG  LEU B  94     400.012 412.122 422.986  1.00  0.00           C  
ATOM   2678  CD1 LEU B  94     401.074 411.707 423.999  1.00  0.00           C  
ATOM   2679  CD2 LEU B  94     398.706 411.914 423.718  1.00  0.00           C  
ATOM   2680  HN  LEU B  94     400.269 412.439 420.178  1.00  0.00           H  
ATOM   2681  N   ARG B  95     400.427 415.698 420.105  1.00  0.00           N  
ATOM   2682  CA  ARG B  95     400.769 417.078 419.812  1.00  0.00           C  
ATOM   2683  C   ARG B  95     401.221 417.896 421.008  1.00  0.00           C  
ATOM   2684  O   ARG B  95     400.952 419.092 421.118  1.00  0.00           O  
ATOM   2685  CB  ARG B  95     399.670 417.798 419.031  1.00  0.00           C  
ATOM   2686  CG  ARG B  95     399.402 417.151 417.700  1.00  0.00           C  
ATOM   2687  CD  ARG B  95     398.755 418.030 416.663  1.00  0.00           C  
ATOM   2688  NE  ARG B  95     397.815 417.273 415.820  1.00  0.00           N  
ATOM   2689  CZ  ARG B  95     397.217 417.810 414.746  1.00  0.00           C  
ATOM   2690  NH1 ARG B  95     397.229 419.128 414.563  1.00  0.00           N1+
ATOM   2691  NH2 ARG B  95     396.460 417.053 413.953  1.00  0.00           N  
ATOM   2692  HN  ARG B  95     400.598 414.966 419.434  1.00  0.00           H  
ATOM   2693  HE  ARG B  95     397.559 416.370 416.138  1.00  0.00           H  
ATOM   2694 1HH1 ARG B  95     396.838 419.507 413.708  1.00  0.00           H  
ATOM   2695 2HH1 ARG B  95     397.852 419.702 415.112  1.00  0.00           H  
ATOM   2696 1HH2 ARG B  95     395.972 417.456 413.159  1.00  0.00           H  
ATOM   2697 2HH2 ARG B  95     396.594 416.040 413.989  1.00  0.00           H  
ATOM   2698  N   VAL B  96     401.953 417.273 421.960  1.00  0.00           N  
ATOM   2699  CA  VAL B  96     402.185 417.957 423.242  1.00  0.00           C  
ATOM   2700  C   VAL B  96     403.613 418.494 423.242  1.00  0.00           C  
ATOM   2701  O   VAL B  96     404.517 417.993 422.546  1.00  0.00           O  
ATOM   2702  CB  VAL B  96     402.026 417.017 424.438  1.00  0.00           C  
ATOM   2703  CG1 VAL B  96     402.808 415.735 424.304  1.00  0.00           C  
ATOM   2704  CG2 VAL B  96     400.549 416.687 424.646  1.00  0.00           C  
ATOM   2705  HN  VAL B  96     402.136 416.296 421.838  1.00  0.00           H  
ATOM   2706  N   ALA B  97     403.821 419.556 423.975  1.00  0.00           N  
ATOM   2707  CA  ALA B  97     405.176 420.044 424.207  1.00  0.00           C  
ATOM   2708  C   ALA B  97     405.859 419.421 425.403  1.00  0.00           C  
ATOM   2709  O   ALA B  97     405.383 419.617 426.526  1.00  0.00           O  
ATOM   2710  CB  ALA B  97     405.151 421.570 424.255  1.00  0.00           C  
ATOM   2711  HN  ALA B  97     403.052 420.056 424.365  1.00  0.00           H  
ATOM   2712  N   PRO B  98     406.982 418.738 425.208  1.00  0.00           N  
ATOM   2713  CA  PRO B  98     407.483 417.847 426.245  1.00  0.00           C  
ATOM   2714  C   PRO B  98     407.776 418.579 427.539  1.00  0.00           C  
ATOM   2715  O   PRO B  98     407.336 418.201 428.638  1.00  0.00           O  
ATOM   2716  CB  PRO B  98     408.752 417.285 425.610  1.00  0.00           C  
ATOM   2717  CG  PRO B  98     408.655 417.529 424.133  1.00  0.00           C  
ATOM   2718  CD  PRO B  98     407.886 418.848 424.060  1.00  0.00           C  
ATOM   2719  N   GLU B  99     408.350 419.800 427.454  1.00  0.00           N  
ATOM   2720  CA  GLU B  99     408.630 420.532 428.674  1.00  0.00           C  
ATOM   2721  C   GLU B  99     407.446 420.667 429.602  1.00  0.00           C  
ATOM   2722  O   GLU B  99     407.520 420.496 430.835  1.00  0.00           O  
ATOM   2723  CB  GLU B  99     409.106 421.948 428.296  1.00  0.00           C  
ATOM   2724  CG  GLU B  99     410.474 421.973 427.686  1.00  0.00           C  
ATOM   2725  CD  GLU B  99     410.742 423.267 426.978  1.00  0.00           C  
ATOM   2726  OE1 GLU B  99     411.731 423.425 426.257  1.00  0.00           O  
ATOM   2727  OE2 GLU B  99     409.827 424.133 427.051  1.00  0.00           O1-
ATOM   2728  HN  GLU B  99     408.630 420.129 426.550  1.00  0.00           H  
ATOM   2729  N   GLU B 100     406.250 420.972 429.028  1.00  0.00           N  
ATOM   2730  CA  GLU B 100     405.115 421.326 429.846  1.00  0.00           C  
ATOM   2731  C   GLU B 100     404.419 420.117 430.444  1.00  0.00           C  
ATOM   2732  O   GLU B 100     403.638 420.215 431.409  1.00  0.00           O  
ATOM   2733  CB  GLU B 100     404.114 422.205 429.102  1.00  0.00           C  
ATOM   2734  CG  GLU B 100     404.553 423.608 428.784  1.00  0.00           C  
ATOM   2735  CD  GLU B 100     403.882 424.133 427.539  1.00  0.00           C  
ATOM   2736  OE1 GLU B 100     402.686 423.853 427.344  1.00  0.00           O  
ATOM   2737  OE2 GLU B 100     404.614 424.719 426.685  1.00  0.00           O1-
ATOM   2738  HN  GLU B 100     406.201 420.898 428.027  1.00  0.00           H  
ATOM   2739  N   HIS B 101     404.663 418.909 429.883  1.00  0.00           N  
ATOM   2740  CA  HIS B 101     403.882 417.761 430.347  1.00  0.00           C  
ATOM   2741  C   HIS B 101     404.773 416.809 431.116  1.00  0.00           C  
ATOM   2742  O   HIS B 101     405.872 416.467 430.701  1.00  0.00           O  
ATOM   2743  CB  HIS B 101     403.235 417.078 429.126  1.00  0.00           C  
ATOM   2744  CG  HIS B 101     402.136 417.908 428.455  1.00  0.00           C  
ATOM   2745  CD2 HIS B 101     400.891 417.493 428.113  1.00  0.00           C  
ATOM   2746  ND1 HIS B 101     402.454 418.945 427.637  1.00  0.00           N  
ATOM   2747  CE1 HIS B 101     401.392 419.226 426.868  1.00  0.00           C  
ATOM   2748  NE2 HIS B 101     400.403 418.433 427.246  1.00  0.00           N  
ATOM   2749  HN  HIS B 101     405.371 418.872 429.187  1.00  0.00           H  
ATOM   2750  HD1 HIS B 101     403.308 419.458 427.649  1.00  0.00           H  
ATOM   2751  N   PRO B 102     404.419 416.577 432.397  1.00  0.00           N  
ATOM   2752  CA  PRO B 102     405.090 415.491 433.130  1.00  0.00           C  
ATOM   2753  C   PRO B 102     404.419 414.172 432.739  1.00  0.00           C  
ATOM   2754  O   PRO B 102     403.284 414.148 432.214  1.00  0.00           O  
ATOM   2755  CB  PRO B 102     404.810 415.784 434.607  1.00  0.00           C  
ATOM   2756  CG  PRO B 102     404.431 417.236 434.631  1.00  0.00           C  
ATOM   2757  CD  PRO B 102     403.796 417.542 433.301  1.00  0.00           C  
ATOM   2758  N   THR B 103     405.090 413.037 432.910  1.00  0.00           N  
ATOM   2759  CA  THR B 103     404.529 411.780 432.410  1.00  0.00           C  
ATOM   2760  C   THR B 103     404.248 410.791 433.496  1.00  0.00           C  
ATOM   2761  O   THR B 103     405.164 410.522 434.290  1.00  0.00           O  
ATOM   2762  CB  THR B 103     405.383 411.230 431.274  1.00  0.00           C  
ATOM   2763  CG2 THR B 103     405.420 409.705 431.189  1.00  0.00           C  
ATOM   2764  OG1 THR B 103     404.944 411.804 430.042  1.00  0.00           O  
ATOM   2765  HN  THR B 103     406.006 413.013 433.264  1.00  0.00           H  
ATOM   2766  HO  THR B 103     405.420 411.340 429.260  1.00  0.00           H  
ATOM   2767  N   LEU B 104     403.076 410.168 433.533  1.00  0.00           N  
ATOM   2768  CA  LEU B 104     402.893 409.045 434.460  1.00  0.00           C  
ATOM   2769  C   LEU B 104     402.710 407.715 433.704  1.00  0.00           C  
ATOM   2770  O   LEU B 104     401.746 407.593 432.983  1.00  0.00           O  
ATOM   2771  CB  LEU B 104     401.672 409.302 435.364  1.00  0.00           C  
ATOM   2772  CG  LEU B 104     401.538 408.350 436.536  1.00  0.00           C  
ATOM   2773  CD1 LEU B 104     401.208 409.045 437.842  1.00  0.00           C  
ATOM   2774  CD2 LEU B 104     400.317 407.422 436.353  1.00  0.00           C  
ATOM   2775  HN  LEU B 104     402.344 410.400 432.849  1.00  0.00           H  
ATOM   2776  N   LEU B 105     403.784 406.946 433.594  1.00  0.00           N  
ATOM   2777  CA  LEU B 105     403.760 405.737 432.751  1.00  0.00           C  
ATOM   2778  C   LEU B 105     403.369 404.492 433.582  1.00  0.00           C  
ATOM   2779  O   LEU B 105     403.979 404.199 434.631  1.00  0.00           O  
ATOM   2780  CB  LEU B 105     405.127 405.469 432.104  1.00  0.00           C  
ATOM   2781  CG  LEU B 105     405.078 404.712 430.811  1.00  0.00           C  
ATOM   2782  CD1 LEU B 105     406.152 405.200 429.822  1.00  0.00           C  
ATOM   2783  CD2 LEU B 105     405.432 403.247 430.981  1.00  0.00           C  
ATOM   2784  HN  LEU B 105     404.626 407.117 434.143  1.00  0.00           H  
ATOM   2785  N   THR B 106     402.612 403.638 432.947  1.00  0.00           N  
ATOM   2786  CA  THR B 106     402.173 402.380 433.594  1.00  0.00           C  
ATOM   2787  C   THR B 106     403.015 401.208 433.142  1.00  0.00           C  
ATOM   2788  O   THR B 106     403.369 400.977 431.982  1.00  0.00           O  
ATOM   2789  CB  THR B 106     400.684 402.136 433.374  1.00  0.00           C  
ATOM   2790  CG2 THR B 106     399.890 403.418 433.594  1.00  0.00           C  
ATOM   2791  OG1 THR B 106     400.403 401.611 432.092  1.00  0.00           O  
ATOM   2792  HN  THR B 106     402.222 403.857 432.056  1.00  0.00           H  
ATOM   2793  HO  THR B 106     399.438 401.282 432.129  1.00  0.00           H  
ATOM   2794  N   GLU B 107     403.455 400.439 434.155  1.00  0.00           N  
ATOM   2795  CA  GLU B 107     404.175 399.182 433.899  1.00  0.00           C  
ATOM   2796  C   GLU B 107     403.503 397.974 434.497  1.00  0.00           C  
ATOM   2797  O   GLU B 107     402.612 398.047 435.339  1.00  0.00           O  
ATOM   2798  CB  GLU B 107     405.652 399.280 434.216  1.00  0.00           C  
ATOM   2799  CG  GLU B 107     406.458 400.317 433.472  1.00  0.00           C  
ATOM   2800  CD  GLU B 107     407.812 399.792 433.057  1.00  0.00           C  
ATOM   2801  OE1 GLU B 107     408.069 398.596 433.313  1.00  0.00           O  
ATOM   2802  OE2 GLU B 107     408.716 400.635 432.922  1.00  0.00           O1-
ATOM   2803  HN  GLU B 107     403.149 400.623 435.083  1.00  0.00           H  
ATOM   2804  N   ALA B 108     403.845 396.777 433.972  1.00  0.00           N  
ATOM   2805  CA  ALA B 108     403.564 395.544 434.741  1.00  0.00           C  
ATOM   2806  C   ALA B 108     404.126 395.618 436.145  1.00  0.00           C  
ATOM   2807  O   ALA B 108     405.042 396.399 436.475  1.00  0.00           O  
ATOM   2808  CB  ALA B 108     404.114 394.324 433.972  1.00  0.00           C  
ATOM   2809  HN  ALA B 108     404.626 396.729 433.337  1.00  0.00           H  
ATOM   2810  N   PRO B 109     403.589 394.788 437.036  1.00  0.00           N  
ATOM   2811  CA  PRO B 109     404.077 394.763 438.403  1.00  0.00           C  
ATOM   2812  C   PRO B 109     405.554 394.507 438.464  1.00  0.00           C  
ATOM   2813  O   PRO B 109     406.250 395.129 439.282  1.00  0.00           O  
ATOM   2814  CB  PRO B 109     403.235 393.628 438.989  1.00  0.00           C  
ATOM   2815  CG  PRO B 109     401.904 393.738 438.281  1.00  0.00           C  
ATOM   2816  CD  PRO B 109     402.307 394.092 436.890  1.00  0.00           C  
ATOM   2817  N   LEU B 110     406.042 393.408 437.878  1.00  0.00           N  
ATOM   2818  CA  LEU B 110     407.422 393.005 438.184  1.00  0.00           C  
ATOM   2819  C   LEU B 110     408.276 393.213 436.914  1.00  0.00           C  
ATOM   2820  O   LEU B 110     408.044 392.627 435.876  1.00  0.00           O  
ATOM   2821  CB  LEU B 110     407.495 391.516 438.525  1.00  0.00           C  
ATOM   2822  CG  LEU B 110     406.750 391.089 439.795  1.00  0.00           C  
ATOM   2823  CD1 LEU B 110     406.311 389.624 439.661  1.00  0.00           C  
ATOM   2824  CD2 LEU B 110     407.703 391.052 440.979  1.00  0.00           C  
ATOM   2825  HN  LEU B 110     405.518 392.883 437.231  1.00  0.00           H  
ATOM   2826  N   ASN B 111     409.045 394.312 436.975  1.00  0.00           N  
ATOM   2827  CA  ASN B 111     410.046 394.507 435.901  1.00  0.00           C  
ATOM   2828  C   ASN B 111     411.389 394.885 436.523  1.00  0.00           C  
ATOM   2829  O   ASN B 111     411.475 395.471 437.598  1.00  0.00           O  
ATOM   2830  CB  ASN B 111     409.570 395.605 434.924  1.00  0.00           C  
ATOM   2831  CG  ASN B 111     409.229 395.044 433.557  1.00  0.00           C  
ATOM   2832  ND2 ASN B 111     408.728 395.911 432.690  1.00  0.00           N  
ATOM   2833  OD1 ASN B 111     409.167 393.835 433.350  1.00  0.00           O  
ATOM   2834  HN  ASN B 111     409.167 394.812 437.830  1.00  0.00           H  
ATOM   2835 1HND ASN B 111     408.618 395.642 431.726  1.00  0.00           H  
ATOM   2836 2HND ASN B 111     408.398 396.814 432.983  1.00  0.00           H  
ATOM   2837  N   PRO B 112     412.512 394.482 435.889  1.00  0.00           N  
ATOM   2838  CA  PRO B 112     413.806 394.592 436.560  1.00  0.00           C  
ATOM   2839  C   PRO B 112     414.160 396.021 436.914  1.00  0.00           C  
ATOM   2840  O   PRO B 112     413.513 396.985 436.511  1.00  0.00           O  
ATOM   2841  CB  PRO B 112     414.795 394.031 435.547  1.00  0.00           C  
ATOM   2842  CG  PRO B 112     414.075 393.958 434.229  1.00  0.00           C  
ATOM   2843  CD  PRO B 112     412.610 393.799 434.595  1.00  0.00           C  
ATOM   2844  N   LYS B 113     415.015 396.118 437.964  1.00  0.00           N  
ATOM   2845  CA  LYS B 113     415.552 397.437 438.342  1.00  0.00           C  
ATOM   2846  C   LYS B 113     416.248 398.083 437.158  1.00  0.00           C  
ATOM   2847  O   LYS B 113     415.930 399.194 436.780  1.00  0.00           O  
ATOM   2848  CB  LYS B 113     416.528 397.314 439.514  1.00  0.00           C  
ATOM   2849  CG  LYS B 113     417.163 395.959 439.734  1.00  0.00           C  
ATOM   2850  CD  LYS B 113     417.798 395.837 441.125  1.00  0.00           C  
ATOM   2851  CE  LYS B 113     418.701 394.617 441.223  1.00  0.00           C  
ATOM   2852  NZ  LYS B 113     420.142 394.983 440.991  1.00  0.00           N1+
ATOM   2853  HN  LYS B 113     415.234 395.325 438.501  1.00  0.00           H  
ATOM   2854  HZ1 LYS B 113     420.703 394.202 441.138  1.00  0.00           H  
ATOM   2855  HZ2 LYS B 113     420.154 395.312 440.063  1.00  0.00           H  
ATOM   2856  HZ3 LYS B 113     420.374 395.715 441.650  1.00  0.00           H  
ATOM   2857  N   ALA B 114     417.114 397.302 436.499  1.00  0.00           N  
ATOM   2858  CA  ALA B 114     417.810 397.778 435.315  1.00  0.00           C  
ATOM   2859  C   ALA B 114     416.882 398.267 434.229  1.00  0.00           C  
ATOM   2860  O   ALA B 114     417.029 399.414 433.752  1.00  0.00           O  
ATOM   2861  CB  ALA B 114     418.799 396.741 434.753  1.00  0.00           C  
ATOM   2862  HN  ALA B 114     417.273 396.362 436.816  1.00  0.00           H  
ATOM   2863  N   ASN B 115     415.723 397.607 434.070  1.00  0.00           N  
ATOM   2864  CA  ASN B 115     414.709 398.035 433.105  1.00  0.00           C  
ATOM   2865  C   ASN B 115     414.136 399.414 433.459  1.00  0.00           C  
ATOM   2866  O   ASN B 115     414.050 400.293 432.605  1.00  0.00           O  
ATOM   2867  CB  ASN B 115     413.623 396.973 432.996  1.00  0.00           C  
ATOM   2868  CG  ASN B 115     412.891 397.021 431.665  1.00  0.00           C  
ATOM   2869  ND2 ASN B 115     411.597 397.339 431.714  1.00  0.00           N  
ATOM   2870  OD1 ASN B 115     413.354 396.411 430.701  1.00  0.00           O  
ATOM   2871  HN  ASN B 115     415.552 396.802 434.656  1.00  0.00           H  
ATOM   2872 1HND ASN B 115     411.084 397.314 430.847  1.00  0.00           H  
ATOM   2873 2HND ASN B 115     411.255 397.864 432.507  1.00  0.00           H  
ATOM   2874  N   ARG B 116     413.611 399.500 434.692  1.00  0.00           N  
ATOM   2875  CA  ARG B 116     413.000 400.757 435.107  1.00  0.00           C  
ATOM   2876  C   ARG B 116     414.014 401.868 435.095  1.00  0.00           C  
ATOM   2877  O   ARG B 116     413.696 402.966 434.619  1.00  0.00           O  
ATOM   2878  CB  ARG B 116     412.354 400.659 436.499  1.00  0.00           C  
ATOM   2879  CG  ARG B 116     411.401 399.475 436.621  1.00  0.00           C  
ATOM   2880  CD  ARG B 116     410.327 399.646 437.695  1.00  0.00           C  
ATOM   2881  NE  ARG B 116     409.106 398.938 437.268  1.00  0.00           N  
ATOM   2882  CZ  ARG B 116     408.215 398.401 438.110  1.00  0.00           C  
ATOM   2883  NH1 ARG B 116     408.472 398.413 439.417  1.00  0.00           N1+
ATOM   2884  NH2 ARG B 116     407.202 397.668 437.646  1.00  0.00           N  
ATOM   2885  HN  ARG B 116     413.586 398.682 435.266  1.00  0.00           H  
ATOM   2886  HE  ARG B 116     408.948 398.828 436.279  1.00  0.00           H  
ATOM   2887 1HH1 ARG B 116     407.739 398.145 440.039  1.00  0.00           H  
ATOM   2888 2HH1 ARG B 116     409.253 398.950 439.783  1.00  0.00           H  
ATOM   2889 1HH2 ARG B 116     406.482 397.400 438.281  1.00  0.00           H  
ATOM   2890 2HH2 ARG B 116     407.092 397.546 436.646  1.00  0.00           H  
ATOM   2891  N   GLU B 117     415.210 401.599 435.583  1.00  0.00           N  
ATOM   2892  CA  GLU B 117     416.162 402.710 435.791  1.00  0.00           C  
ATOM   2893  C   GLU B 117     416.504 403.284 434.399  1.00  0.00           C  
ATOM   2894  O   GLU B 117     416.455 404.480 434.143  1.00  0.00           O  
ATOM   2895  CB  GLU B 117     417.432 402.185 436.475  1.00  0.00           C  
ATOM   2896  CG  GLU B 117     418.445 403.259 436.877  1.00  0.00           C  
ATOM   2897  CD  GLU B 117     419.836 402.661 436.938  1.00  0.00           C  
ATOM   2898  OE1 GLU B 117     420.056 401.575 436.401  1.00  0.00           O  
ATOM   2899  OE2 GLU B 117     420.715 403.369 437.463  1.00  0.00           O1-
ATOM   2900  HN  GLU B 117     415.454 400.720 435.986  1.00  0.00           H  
ATOM   2901  N   LYS B 118     416.956 402.393 433.521  1.00  0.00           N  
ATOM   2902  CA  LYS B 118     417.310 402.856 432.166  1.00  0.00           C  
ATOM   2903  C   LYS B 118     416.174 403.589 431.482  1.00  0.00           C  
ATOM   2904  O   LYS B 118     416.357 404.785 431.189  1.00  0.00           O  
ATOM   2905  CB  LYS B 118     417.810 401.672 431.299  1.00  0.00           C  
ATOM   2906  CG  LYS B 118     418.542 402.075 430.042  1.00  0.00           C  
ATOM   2907  CD  LYS B 118     419.360 400.940 429.480  1.00  0.00           C  
ATOM   2908  CE  LYS B 118     420.703 401.416 428.918  1.00  0.00           C  
ATOM   2909  NZ  LYS B 118     421.301 400.476 427.917  1.00  0.00           N1+
ATOM   2910  HN  LYS B 118     416.931 401.428 433.777  1.00  0.00           H  
ATOM   2911  HZ1 LYS B 118     422.144 400.928 427.588  1.00  0.00           H  
ATOM   2912  HZ2 LYS B 118     421.570 399.658 428.406  1.00  0.00           H  
ATOM   2913  HZ3 LYS B 118     420.654 400.317 427.197  1.00  0.00           H  
ATOM   2914  N   MET B 119     414.929 403.076 431.616  1.00  0.00           N  
ATOM   2915  CA  MET B 119     413.831 403.784 430.945  1.00  0.00           C  
ATOM   2916  C   MET B 119     413.745 405.249 431.421  1.00  0.00           C  
ATOM   2917  O   MET B 119     413.660 406.201 430.627  1.00  0.00           O  
ATOM   2918  CB  MET B 119     412.512 403.101 431.287  1.00  0.00           C  
ATOM   2919  CG  MET B 119     411.279 403.833 430.847  1.00  0.00           C  
ATOM   2920  SD  MET B 119     411.047 403.723 429.077  1.00  0.00           S  
ATOM   2921  CE  MET B 119     410.632 405.408 428.735  1.00  0.00           C  
ATOM   2922  HN  MET B 119     414.856 402.136 431.970  1.00  0.00           H  
ATOM   2923  N   THR B 120     413.770 405.396 432.727  1.00  0.00           N  
ATOM   2924  CA  THR B 120     413.733 406.775 433.276  1.00  0.00           C  
ATOM   2925  C   THR B 120     414.893 407.568 432.642  1.00  0.00           C  
ATOM   2926  O   THR B 120     414.612 408.594 432.007  1.00  0.00           O  
ATOM   2927  CB  THR B 120     413.953 406.750 434.778  1.00  0.00           C  
ATOM   2928  CG2 THR B 120     413.794 408.118 435.437  1.00  0.00           C  
ATOM   2929  OG1 THR B 120     413.049 405.847 435.400  1.00  0.00           O  
ATOM   2930  HN  THR B 120     413.660 404.578 433.313  1.00  0.00           H  
ATOM   2931  HO  THR B 120     413.220 405.774 436.377  1.00  0.00           H  
ATOM   2932  N   GLN B 121     416.113 407.068 432.764  1.00  0.00           N  
ATOM   2933  CA  GLN B 121     417.261 407.922 432.471  1.00  0.00           C  
ATOM   2934  C   GLN B 121     417.249 408.325 431.030  1.00  0.00           C  
ATOM   2935  O   GLN B 121     417.932 409.314 430.688  1.00  0.00           O  
ATOM   2936  CB  GLN B 121     418.579 407.239 432.837  1.00  0.00           C  
ATOM   2937  CG  GLN B 121     418.811 406.946 434.302  1.00  0.00           C  
ATOM   2938  CD  GLN B 121     420.251 406.653 434.656  1.00  0.00           C  
ATOM   2939  NE2 GLN B 121     420.544 406.689 435.938  1.00  0.00           N  
ATOM   2940  OE1 GLN B 121     420.972 405.981 433.875  1.00  0.00           O  
ATOM   2941  HN  GLN B 121     416.223 406.226 433.276  1.00  0.00           H  
ATOM   2942 1HNE GLN B 121     421.497 406.506 436.218  1.00  0.00           H  
ATOM   2943 2HNE GLN B 121     419.861 406.909 436.658  1.00  0.00           H  
ATOM   2944  N   ILE B 122     417.004 407.361 430.139  1.00  0.00           N  
ATOM   2945  CA  ILE B 122     416.943 407.666 428.699  1.00  0.00           C  
ATOM   2946  C   ILE B 122     415.881 408.655 428.320  1.00  0.00           C  
ATOM   2947  O   ILE B 122     416.162 409.631 427.649  1.00  0.00           O  
ATOM   2948  CB  ILE B 122     416.882 406.372 427.869  1.00  0.00           C  
ATOM   2949  CG1 ILE B 122     417.957 405.359 428.198  1.00  0.00           C  
ATOM   2950  CG2 ILE B 122     416.870 406.702 426.367  1.00  0.00           C  
ATOM   2951  CD1 ILE B 122     417.786 404.065 427.417  1.00  0.00           C  
ATOM   2952  HN  ILE B 122     416.650 406.445 430.408  1.00  0.00           H  
ATOM   2953  N   MET B 123     414.661 408.521 428.894  1.00  0.00           N  
ATOM   2954  CA  MET B 123     413.623 409.485 428.613  1.00  0.00           C  
ATOM   2955  C   MET B 123     413.977 410.901 429.138  1.00  0.00           C  
ATOM   2956  O   MET B 123     413.843 411.902 428.455  1.00  0.00           O  
ATOM   2957  CB  MET B 123     412.292 409.058 429.199  1.00  0.00           C  
ATOM   2958  CG  MET B 123     411.060 409.778 428.674  1.00  0.00           C  
ATOM   2959  SD  MET B 123     410.522 409.192 427.051  1.00  0.00           S  
ATOM   2960  CE  MET B 123     408.765 409.473 427.161  1.00  0.00           C  
ATOM   2961  HN  MET B 123     414.551 407.922 429.712  1.00  0.00           H  
ATOM   2962  N   PHE B 124     414.673 410.938 430.286  1.00  0.00           N  
ATOM   2963  CA  PHE B 124     415.076 412.244 430.835  1.00  0.00           C  
ATOM   2964  C   PHE B 124     416.138 412.891 429.956  1.00  0.00           C  
ATOM   2965  O   PHE B 124     415.869 413.965 429.419  1.00  0.00           O  
ATOM   2966  CB  PHE B 124     415.662 412.024 432.227  1.00  0.00           C  
ATOM   2967  CG  PHE B 124     414.697 412.268 433.362  1.00  0.00           C  
ATOM   2968  CD1 PHE B 124     414.001 411.230 433.960  1.00  0.00           C  
ATOM   2969  CD2 PHE B 124     414.417 413.574 433.789  1.00  0.00           C  
ATOM   2970  CE1 PHE B 124     413.062 411.475 434.961  1.00  0.00           C  
ATOM   2971  CE2 PHE B 124     413.477 413.818 434.778  1.00  0.00           C  
ATOM   2972  CZ  PHE B 124     412.878 412.756 435.461  1.00  0.00           C  
ATOM   2973  HN  PHE B 124     414.819 410.107 430.823  1.00  0.00           H  
ATOM   2974  N   GLU B 125     417.114 412.122 429.480  1.00  0.00           N  
ATOM   2975  CA  GLU B 125     418.140 412.708 428.601  1.00  0.00           C  
ATOM   2976  C   GLU B 125     417.566 413.184 427.295  1.00  0.00           C  
ATOM   2977  O   GLU B 125     417.712 414.380 426.978  1.00  0.00           O  
ATOM   2978  CB  GLU B 125     419.250 411.670 428.369  1.00  0.00           C  
ATOM   2979  CG  GLU B 125     420.117 412.000 427.173  1.00  0.00           C  
ATOM   2980  CD  GLU B 125     421.167 410.938 426.880  1.00  0.00           C  
ATOM   2981  OE1 GLU B 125     422.241 410.974 427.539  1.00  0.00           O  
ATOM   2982  OE2 GLU B 125     420.923 410.010 426.086  1.00  0.00           O1-
ATOM   2983  HN  GLU B 125     417.261 411.218 429.919  1.00  0.00           H  
ATOM   2984  N   THR B 126     416.748 412.378 426.624  1.00  0.00           N  
ATOM   2985  CA  THR B 126     416.357 412.695 425.244  1.00  0.00           C  
ATOM   2986  C   THR B 126     415.076 413.464 425.208  1.00  0.00           C  
ATOM   2987  O   THR B 126     414.954 414.453 424.500  1.00  0.00           O  
ATOM   2988  CB  THR B 126     416.345 411.475 424.341  1.00  0.00           C  
ATOM   2989  CG2 THR B 126     417.029 411.768 423.010  1.00  0.00           C  
ATOM   2990  OG1 THR B 126     416.968 410.364 424.951  1.00  0.00           O  
ATOM   2991  HN  THR B 126     416.309 411.584 427.039  1.00  0.00           H  
ATOM   2992  HO  THR B 126     416.919 409.534 424.365  1.00  0.00           H  
ATOM   2993  N   PHE B 127     414.038 412.939 425.903  1.00  0.00           N  
ATOM   2994  CA  PHE B 127     412.708 413.574 425.818  1.00  0.00           C  
ATOM   2995  C   PHE B 127     412.561 414.722 426.807  1.00  0.00           C  
ATOM   2996  O   PHE B 127     411.621 415.466 426.746  1.00  0.00           O  
ATOM   2997  CB  PHE B 127     411.584 412.524 426.001  1.00  0.00           C  
ATOM   2998  CG  PHE B 127     411.389 411.658 424.792  1.00  0.00           C  
ATOM   2999  CD1 PHE B 127     411.987 410.400 424.683  1.00  0.00           C  
ATOM   3000  CD2 PHE B 127     410.498 412.024 423.779  1.00  0.00           C  
ATOM   3001  CE1 PHE B 127     411.792 409.631 423.547  1.00  0.00           C  
ATOM   3002  CE2 PHE B 127     410.376 411.304 422.607  1.00  0.00           C  
ATOM   3003  CZ  PHE B 127     410.950 410.034 422.522  1.00  0.00           C  
ATOM   3004  HN  PHE B 127     414.185 412.134 426.477  1.00  0.00           H  
ATOM   3005  N   ASN B 128     413.550 414.856 427.710  1.00  0.00           N  
ATOM   3006  CA  ASN B 128     413.538 416.003 428.650  1.00  0.00           C  
ATOM   3007  C   ASN B 128     412.158 416.235 429.260  1.00  0.00           C  
ATOM   3008  O   ASN B 128     411.646 417.346 429.297  1.00  0.00           O  
ATOM   3009  CB  ASN B 128     414.075 417.249 427.942  1.00  0.00           C  
ATOM   3010  CG  ASN B 128     415.576 417.224 427.747  1.00  0.00           C  
ATOM   3011  ND2 ASN B 128     416.016 416.675 426.624  1.00  0.00           N  
ATOM   3012  OD1 ASN B 128     416.284 417.981 428.455  1.00  0.00           O  
ATOM   3013  HN  ASN B 128     414.172 414.087 427.881  1.00  0.00           H  
ATOM   3014 1HND ASN B 128     417.004 416.650 426.477  1.00  0.00           H  
ATOM   3015 2HND ASN B 128     415.393 416.431 425.891  1.00  0.00           H  
ATOM   3016  N   VAL B 129     411.536 415.161 429.785  1.00  0.00           N  
ATOM   3017  CA  VAL B 129     410.522 415.332 430.835  1.00  0.00           C  
ATOM   3018  C   VAL B 129     411.218 415.894 432.092  1.00  0.00           C  
ATOM   3019  O   VAL B 129     412.439 415.881 432.239  1.00  0.00           O  
ATOM   3020  CB  VAL B 129     409.814 414.026 431.177  1.00  0.00           C  
ATOM   3021  CG1 VAL B 129     409.229 413.281 429.993  1.00  0.00           C  
ATOM   3022  CG2 VAL B 129     410.718 413.074 431.946  1.00  0.00           C  
ATOM   3023  HN  VAL B 129     412.000 414.258 429.736  1.00  0.00           H  
ATOM   3024  N   PRO B 130     410.461 416.736 432.800  1.00  0.00           N  
ATOM   3025  CA  PRO B 130     410.901 417.200 434.119  1.00  0.00           C  
ATOM   3026  C   PRO B 130     410.632 416.125 435.168  1.00  0.00           C  
ATOM   3027  O   PRO B 130     411.426 415.918 436.072  1.00  0.00           O  
ATOM   3028  CB  PRO B 130     410.095 418.469 434.375  1.00  0.00           C  
ATOM   3029  CG  PRO B 130     408.923 418.384 433.411  1.00  0.00           C  
ATOM   3030  CD  PRO B 130     409.509 417.725 432.190  1.00  0.00           C  
ATOM   3031  N   ALA B 131     409.424 415.527 435.083  1.00  0.00           N  
ATOM   3032  CA  ALA B 131     409.045 414.514 436.047  1.00  0.00           C  
ATOM   3033  C   ALA B 131     408.350 413.367 435.364  1.00  0.00           C  
ATOM   3034  O   ALA B 131     407.288 413.489 434.766  1.00  0.00           O  
ATOM   3035  CB  ALA B 131     408.154 415.112 437.122  1.00  0.00           C  
ATOM   3036  HN  ALA B 131     408.777 415.820 434.387  1.00  0.00           H  
ATOM   3037  N   MET B 132     408.765 412.134 435.742  1.00  0.00           N  
ATOM   3038  CA  MET B 132     408.032 410.938 435.327  1.00  0.00           C  
ATOM   3039  C   MET B 132     407.483 410.242 436.609  1.00  0.00           C  
ATOM   3040  O   MET B 132     408.154 410.364 437.646  1.00  0.00           O  
ATOM   3041  CB  MET B 132     408.948 409.924 434.631  1.00  0.00           C  
ATOM   3042  CG  MET B 132     408.276 409.021 433.630  1.00  0.00           C  
ATOM   3043  SD  MET B 132     409.253 407.532 433.362  1.00  0.00           S  
ATOM   3044  CE  MET B 132     410.474 408.081 432.190  1.00  0.00           C  
ATOM   3045  HN  MET B 132     409.619 412.097 436.304  1.00  0.00           H  
ATOM   3046  N   TYR B 133     406.592 409.290 436.414  1.00  0.00           N  
ATOM   3047  CA  TYR B 133     406.360 408.313 437.524  1.00  0.00           C  
ATOM   3048  C   TYR B 133     406.116 406.946 436.877  1.00  0.00           C  
ATOM   3049  O   TYR B 133     405.408 406.848 435.889  1.00  0.00           O  
ATOM   3050  CB  TYR B 133     405.139 408.728 438.318  1.00  0.00           C  
ATOM   3051  CG  TYR B 133     405.054 408.020 439.661  1.00  0.00           C  
ATOM   3052  CD1 TYR B 133     405.957 408.289 440.686  1.00  0.00           C  
ATOM   3053  CD2 TYR B 133     404.126 407.007 439.880  1.00  0.00           C  
ATOM   3054  CE1 TYR B 133     405.920 407.593 441.895  1.00  0.00           C  
ATOM   3055  CE2 TYR B 133     404.199 406.189 441.028  1.00  0.00           C  
ATOM   3056  CZ  TYR B 133     405.188 406.421 441.968  1.00  0.00           C  
ATOM   3057  OH  TYR B 133     405.249 405.676 443.127  1.00  0.00           O  
ATOM   3058  HN  TYR B 133     405.981 409.290 435.620  1.00  0.00           H  
ATOM   3059  HO  TYR B 133     405.078 406.213 443.945  1.00  0.00           H  
ATOM   3060  N   VAL B 134     406.799 405.920 437.390  1.00  0.00           N  
ATOM   3061  CA  VAL B 134     406.567 404.578 436.865  1.00  0.00           C  
ATOM   3062  C   VAL B 134     405.664 403.796 437.830  1.00  0.00           C  
ATOM   3063  O   VAL B 134     406.104 403.345 438.916  1.00  0.00           O  
ATOM   3064  CB  VAL B 134     407.849 403.809 436.621  1.00  0.00           C  
ATOM   3065  CG1 VAL B 134     407.703 402.612 435.730  1.00  0.00           C  
ATOM   3066  CG2 VAL B 134     408.960 404.736 436.169  1.00  0.00           C  
ATOM   3067  HN  VAL B 134     407.568 406.104 438.013  1.00  0.00           H  
ATOM   3068  N   ALA B 135     404.443 403.540 437.402  1.00  0.00           N  
ATOM   3069  CA  ALA B 135     403.430 403.040 438.354  1.00  0.00           C  
ATOM   3070  C   ALA B 135     402.881 401.660 437.915  1.00  0.00           C  
ATOM   3071  O   ALA B 135     403.467 401.074 437.000  1.00  0.00           O  
ATOM   3072  CB  ALA B 135     402.234 404.004 438.403  1.00  0.00           C  
ATOM   3073  HN  ALA B 135     404.114 404.004 436.572  1.00  0.00           H  
ATOM   3074  N   ILE B 136     402.185 401.001 438.867  1.00  0.00           N  
ATOM   3075  CA  ILE B 136     401.782 399.622 438.672  1.00  0.00           C  
ATOM   3076  C   ILE B 136     400.391 399.451 438.123  1.00  0.00           C  
ATOM   3077  O   ILE B 136     399.487 400.159 438.623  1.00  0.00           O  
ATOM   3078  CB  ILE B 136     402.039 398.743 439.893  1.00  0.00           C  
ATOM   3079  CG1 ILE B 136     403.479 398.242 439.978  1.00  0.00           C  
ATOM   3080  CG2 ILE B 136     401.025 397.620 440.039  1.00  0.00           C  
ATOM   3081  CD1 ILE B 136     403.784 397.656 441.345  1.00  0.00           C  
ATOM   3082  HN  ILE B 136     401.929 401.501 439.709  1.00  0.00           H  
ATOM   3083  N   GLN B 137     400.208 398.730 437.024  1.00  0.00           N  
ATOM   3084  CA  GLN B 137     398.853 398.645 436.438  1.00  0.00           C  
ATOM   3085  C   GLN B 137     397.839 398.120 437.415  1.00  0.00           C  
ATOM   3086  O   GLN B 137     396.631 398.438 437.378  1.00  0.00           O  
ATOM   3087  CB  GLN B 137     398.865 397.717 435.205  1.00  0.00           C  
ATOM   3088  CG  GLN B 137     399.597 398.303 433.984  1.00  0.00           C  
ATOM   3089  CD  GLN B 137     399.500 397.375 432.800  1.00  0.00           C  
ATOM   3090  NE2 GLN B 137     400.256 397.632 431.738  1.00  0.00           N  
ATOM   3091  OE1 GLN B 137     398.877 396.301 432.922  1.00  0.00           O  
ATOM   3092  HN  GLN B 137     400.952 398.328 436.499  1.00  0.00           H  
ATOM   3093 1HNE GLN B 137     400.476 396.863 431.116  1.00  0.00           H  
ATOM   3094 2HNE GLN B 137     400.903 398.425 431.775  1.00  0.00           H  
ATOM   3095  N   ALA B 138     398.206 397.144 438.269  1.00  0.00           N  
ATOM   3096  CA  ALA B 138     397.192 396.570 439.160  1.00  0.00           C  
ATOM   3097  C   ALA B 138     396.643 397.681 440.088  1.00  0.00           C  
ATOM   3098  O   ALA B 138     395.483 397.974 439.978  1.00  0.00           O  
ATOM   3099  CB  ALA B 138     397.827 395.447 439.990  1.00  0.00           C  
ATOM   3100  HN  ALA B 138     399.121 396.765 438.245  1.00  0.00           H  
ATOM   3101  N   VAL B 139     397.571 398.523 440.576  1.00  0.00           N  
ATOM   3102  CA  VAL B 139     397.131 399.536 441.565  1.00  0.00           C  
ATOM   3103  C   VAL B 139     396.216 400.513 440.869  1.00  0.00           C  
ATOM   3104  O   VAL B 139     395.068 400.623 441.248  1.00  0.00           O  
ATOM   3105  CB  VAL B 139     398.340 400.256 442.163  1.00  0.00           C  
ATOM   3106  CG1 VAL B 139     397.986 401.660 442.676  1.00  0.00           C  
ATOM   3107  CG2 VAL B 139     398.999 399.451 443.274  1.00  0.00           C  
ATOM   3108  HN  VAL B 139     398.535 398.242 440.662  1.00  0.00           H  
ATOM   3109  N   LEU B 140     396.667 400.964 439.685  1.00  0.00           N  
ATOM   3110  CA  LEU B 140     395.886 401.978 438.965  1.00  0.00           C  
ATOM   3111  C   LEU B 140     394.531 401.428 438.513  1.00  0.00           C  
ATOM   3112  O   LEU B 140     393.530 402.124 438.599  1.00  0.00           O  
ATOM   3113  CB  LEU B 140     396.680 402.466 437.732  1.00  0.00           C  
ATOM   3114  CG  LEU B 140     397.998 403.101 438.147  1.00  0.00           C  
ATOM   3115  CD1 LEU B 140     398.743 403.625 436.914  1.00  0.00           C  
ATOM   3116  CD2 LEU B 140     397.717 404.382 438.916  1.00  0.00           C  
ATOM   3117  HN  LEU B 140     397.571 400.720 439.343  1.00  0.00           H  
ATOM   3118  N   SER B 141     394.495 400.159 438.147  1.00  0.00           N  
ATOM   3119  CA  SER B 141     393.213 399.512 437.915  1.00  0.00           C  
ATOM   3120  C   SER B 141     392.249 399.683 439.087  1.00  0.00           C  
ATOM   3121  O   SER B 141     391.064 399.646 438.867  1.00  0.00           O  
ATOM   3122  CB  SER B 141     393.408 397.998 437.671  1.00  0.00           C  
ATOM   3123  OG  SER B 141     392.151 397.363 437.842  1.00  0.00           O  
ATOM   3124  HN  SER B 141     395.312 399.561 438.257  1.00  0.00           H  
ATOM   3125  HO  SER B 141     392.334 396.375 437.659  1.00  0.00           H  
ATOM   3126  N   LEU B 142     392.798 399.463 440.308  1.00  0.00           N  
ATOM   3127  CA  LEU B 142     391.980 399.487 441.492  1.00  0.00           C  
ATOM   3128  C   LEU B 142     391.479 400.842 441.907  1.00  0.00           C  
ATOM   3129  O   LEU B 142     390.295 400.964 442.249  1.00  0.00           O  
ATOM   3130  CB  LEU B 142     392.627 398.743 442.664  1.00  0.00           C  
ATOM   3131  CG  LEU B 142     392.676 397.253 442.493  1.00  0.00           C  
ATOM   3132  CD1 LEU B 142     392.603 396.533 443.835  1.00  0.00           C  
ATOM   3133  CD2 LEU B 142     391.406 396.741 441.785  1.00  0.00           C  
ATOM   3134  HN  LEU B 142     393.762 399.194 440.381  1.00  0.00           H  
ATOM   3135  N   TYR B 143     392.297 401.880 441.675  1.00  0.00           N  
ATOM   3136  CA  TYR B 143     391.772 403.259 441.785  1.00  0.00           C  
ATOM   3137  C   TYR B 143     390.515 403.455 440.967  1.00  0.00           C  
ATOM   3138  O   TYR B 143     389.502 403.882 441.479  1.00  0.00           O  
ATOM   3139  CB  TYR B 143     392.859 404.211 441.260  1.00  0.00           C  
ATOM   3140  CG  TYR B 143     393.701 404.858 442.346  1.00  0.00           C  
ATOM   3141  CD1 TYR B 143     395.044 405.151 442.078  1.00  0.00           C  
ATOM   3142  CD2 TYR B 143     393.066 405.603 443.335  1.00  0.00           C  
ATOM   3143  CE1 TYR B 143     395.825 405.872 442.993  1.00  0.00           C  
ATOM   3144  CE2 TYR B 143     393.835 406.433 444.202  1.00  0.00           C  
ATOM   3145  CZ  TYR B 143     395.178 406.616 443.982  1.00  0.00           C  
ATOM   3146  OH  TYR B 143     395.911 407.520 444.702  1.00  0.00           O  
ATOM   3147  HN  TYR B 143     393.286 401.721 441.846  1.00  0.00           H  
ATOM   3148  HO  TYR B 143     396.887 407.275 444.666  1.00  0.00           H  
ATOM   3149  N   ALA B 144     390.527 402.942 439.709  1.00  0.00           N  
ATOM   3150  CA  ALA B 144     389.331 403.064 438.892  1.00  0.00           C  
ATOM   3151  C   ALA B 144     388.232 402.087 439.270  1.00  0.00           C  
ATOM   3152  O   ALA B 144     387.024 402.332 439.075  1.00  0.00           O  
ATOM   3153  CB  ALA B 144     389.673 402.869 437.390  1.00  0.00           C  
ATOM   3154  HN  ALA B 144     391.394 402.808 439.246  1.00  0.00           H  
ATOM   3155  N   SER B 145     388.599 400.977 439.954  1.00  0.00           N  
ATOM   3156  CA  SER B 145     387.598 400.024 440.381  1.00  0.00           C  
ATOM   3157  C   SER B 145     386.853 400.549 441.602  1.00  0.00           C  
ATOM   3158  O   SER B 145     385.620 400.488 441.614  1.00  0.00           O  
ATOM   3159  CB  SER B 145     388.184 398.657 440.723  1.00  0.00           C  
ATOM   3160  OG  SER B 145     387.183 397.717 441.040  1.00  0.00           O  
ATOM   3161  HN  SER B 145     389.563 400.671 439.819  1.00  0.00           H  
ATOM   3162  HO  SER B 145     387.610 396.924 441.504  1.00  0.00           H  
ATOM   3163  N   GLY B 146     387.500 401.489 442.310  1.00  0.00           N  
ATOM   3164  CA  GLY B 146     386.902 402.051 443.530  1.00  0.00           C  
ATOM   3165  C   GLY B 146     387.488 401.392 444.763  1.00  0.00           C  
ATOM   3166  O   GLY B 146     388.416 401.929 445.410  1.00  0.00           O  
ATOM   3167  HN  GLY B 146     388.501 401.550 442.212  1.00  0.00           H  
ATOM   3168  N   ARG B 147     387.183 400.110 444.934  1.00  0.00           N  
ATOM   3169  CA  ARG B 147     387.659 399.402 446.106  1.00  0.00           C  
ATOM   3170  C   ARG B 147     389.185 399.341 446.167  1.00  0.00           C  
ATOM   3171  O   ARG B 147     389.905 399.548 445.178  1.00  0.00           O  
ATOM   3172  CB  ARG B 147     387.024 398.022 446.204  1.00  0.00           C  
ATOM   3173  CG  ARG B 147     385.510 398.035 446.350  1.00  0.00           C  
ATOM   3174  CD  ARG B 147     384.839 397.241 445.239  1.00  0.00           C  
ATOM   3175  NE  ARG B 147     383.484 397.729 445.020  1.00  0.00           N  
ATOM   3176  CZ  ARG B 147     383.069 398.242 443.848  1.00  0.00           C  
ATOM   3177  NH1 ARG B 147     383.936 398.730 442.981  1.00  0.00           N1+
ATOM   3178  NH2 ARG B 147     381.775 398.132 443.518  1.00  0.00           N  
ATOM   3179  HN  ARG B 147     386.682 399.634 444.214  1.00  0.00           H  
ATOM   3180  HE  ARG B 147     382.776 397.485 445.703  1.00  0.00           H  
ATOM   3181 1HH1 ARG B 147     383.606 399.011 442.065  1.00  0.00           H  
ATOM   3182 2HH1 ARG B 147     384.900 398.730 443.188  1.00  0.00           H  
ATOM   3183 1HH2 ARG B 147     381.506 398.193 442.566  1.00  0.00           H  
ATOM   3184 2HH2 ARG B 147     381.091 398.096 444.263  1.00  0.00           H  
ATOM   3185  N   THR B 148     389.685 398.926 447.327  1.00  0.00           N  
ATOM   3186  CA  THR B 148     391.113 398.645 447.485  1.00  0.00           C  
ATOM   3187  C   THR B 148     391.284 397.388 448.315  1.00  0.00           C  
ATOM   3188  O   THR B 148     392.407 397.058 448.767  1.00  0.00           O  
ATOM   3189  CB  THR B 148     391.870 399.829 448.083  1.00  0.00           C  
ATOM   3190  CG2 THR B 148     391.492 400.098 449.524  1.00  0.00           C  
ATOM   3191  OG1 THR B 148     393.274 399.634 447.998  1.00  0.00           O  
ATOM   3192  HN  THR B 148     389.111 398.926 448.157  1.00  0.00           H  
ATOM   3193  HO  THR B 148     393.701 400.452 448.352  1.00  0.00           H  
ATOM   3194  N   THR B 149     390.271 396.533 448.364  1.00  0.00           N  
ATOM   3195  CA  THR B 149     390.515 395.154 448.840  1.00  0.00           C  
ATOM   3196  C   THR B 149     390.112 394.165 447.754  1.00  0.00           C  
ATOM   3197  O   THR B 149     388.965 394.177 447.314  1.00  0.00           O  
ATOM   3198  CB  THR B 149     389.709 394.897 450.110  1.00  0.00           C  
ATOM   3199  CG2 THR B 149     389.783 393.469 450.586  1.00  0.00           C  
ATOM   3200  OG1 THR B 149     390.198 395.752 451.123  1.00  0.00           O  
ATOM   3201  HN  THR B 149     389.343 396.802 448.096  1.00  0.00           H  
ATOM   3202  HO  THR B 149     389.807 395.447 452.014  1.00  0.00           H  
ATOM   3203  N   GLY B 150     391.113 393.579 447.083  1.00  0.00           N  
ATOM   3204  CA  GLY B 150     390.820 392.786 445.862  1.00  0.00           C  
ATOM   3205  C   GLY B 150     391.992 391.797 445.593  1.00  0.00           C  
ATOM   3206  O   GLY B 150     393.127 392.285 445.532  1.00  0.00           O  
ATOM   3207  HN  GLY B 150     392.041 393.628 447.473  1.00  0.00           H  
ATOM   3208  N   ILE B 151     391.626 390.723 444.910  1.00  0.00           N  
ATOM   3209  CA  ILE B 151     392.627 389.905 444.202  1.00  0.00           C  
ATOM   3210  C   ILE B 151     392.639 390.283 442.712  1.00  0.00           C  
ATOM   3211  O   ILE B 151     391.711 389.893 441.980  1.00  0.00           O  
ATOM   3212  CB  ILE B 151     392.310 388.416 444.336  1.00  0.00           C  
ATOM   3213  CG1 ILE B 151     391.394 388.110 445.508  1.00  0.00           C  
ATOM   3214  CG2 ILE B 151     393.579 387.549 444.446  1.00  0.00           C  
ATOM   3215  CD1 ILE B 151     390.759 386.731 445.459  1.00  0.00           C  
ATOM   3216  HN  ILE B 151     390.710 390.344 445.081  1.00  0.00           H  
ATOM   3217  N   VAL B 152     393.604 391.113 442.297  1.00  0.00           N  
ATOM   3218  CA  VAL B 152     393.604 391.626 440.906  1.00  0.00           C  
ATOM   3219  C   VAL B 152     393.970 390.479 439.990  1.00  0.00           C  
ATOM   3220  O   VAL B 152     395.056 389.856 440.051  1.00  0.00           O  
ATOM   3221  CB  VAL B 152     394.617 392.749 440.784  1.00  0.00           C  
ATOM   3222  CG1 VAL B 152     395.056 392.957 439.343  1.00  0.00           C  
ATOM   3223  CG2 VAL B 152     394.043 394.043 441.357  1.00  0.00           C  
ATOM   3224  HN  VAL B 152     394.238 391.418 443.005  1.00  0.00           H  
ATOM   3225  N   LEU B 153     393.140 390.222 438.940  1.00  0.00           N  
ATOM   3226  CA  LEU B 153     393.665 389.551 437.720  1.00  0.00           C  
ATOM   3227  C   LEU B 153     393.726 390.552 436.560  1.00  0.00           C  
ATOM   3228  O   LEU B 153     392.700 390.967 436.011  1.00  0.00           O  
ATOM   3229  CB  LEU B 153     392.749 388.379 437.354  1.00  0.00           C  
ATOM   3230  CG  LEU B 153     393.408 387.231 436.609  1.00  0.00           C  
ATOM   3231  CD1 LEU B 153     392.798 385.876 436.865  1.00  0.00           C  
ATOM   3232  CD2 LEU B 153     393.286 387.427 435.107  1.00  0.00           C  
ATOM   3233  HN  LEU B 153     392.285 390.735 438.879  1.00  0.00           H  
ATOM   3234  N   ASP B 154     394.922 391.003 436.206  1.00  0.00           N  
ATOM   3235  CA  ASP B 154     395.020 392.004 435.132  1.00  0.00           C  
ATOM   3236  C   ASP B 154     395.776 391.394 433.948  1.00  0.00           C  
ATOM   3237  O   ASP B 154     396.985 391.113 434.045  1.00  0.00           O  
ATOM   3238  CB  ASP B 154     395.715 393.286 435.608  1.00  0.00           C  
ATOM   3239  CG  ASP B 154     395.325 394.519 434.814  1.00  0.00           C  
ATOM   3240  OD1 ASP B 154     396.045 394.922 433.875  1.00  0.00           O  
ATOM   3241  OD2 ASP B 154     394.409 395.239 435.278  1.00  0.00           O1-
ATOM   3242  HN  ASP B 154     395.764 390.613 436.621  1.00  0.00           H  
ATOM   3243  N   SER B 155     395.044 390.967 432.922  1.00  0.00           N  
ATOM   3244  CA  SER B 155     395.630 389.966 432.007  1.00  0.00           C  
ATOM   3245  C   SER B 155     395.544 390.540 430.579  1.00  0.00           C  
ATOM   3246  O   SER B 155     394.604 391.284 430.322  1.00  0.00           O  
ATOM   3247  CB  SER B 155     394.849 388.672 432.129  1.00  0.00           C  
ATOM   3248  OG  SER B 155     395.386 387.622 431.323  1.00  0.00           O  
ATOM   3249  HN  SER B 155     394.080 391.211 432.922  1.00  0.00           H  
ATOM   3250  HO  SER B 155     394.836 386.816 431.494  1.00  0.00           H  
ATOM   3251  N   GLY B 156     396.631 390.491 429.858  1.00  0.00           N  
ATOM   3252  CA  GLY B 156     396.777 391.248 428.625  1.00  0.00           C  
ATOM   3253  C   GLY B 156     397.144 390.295 427.466  1.00  0.00           C  
ATOM   3254  O   GLY B 156     396.838 389.099 427.478  1.00  0.00           O  
ATOM   3255  HN  GLY B 156     397.424 389.966 430.188  1.00  0.00           H  
ATOM   3256  N   ASP B 157     397.937 390.869 426.526  1.00  0.00           N  
ATOM   3257  CA  ASP B 157     398.340 390.051 425.366  1.00  0.00           C  
ATOM   3258  C   ASP B 157     399.731 389.453 425.586  1.00  0.00           C  
ATOM   3259  O   ASP B 157     400.696 389.697 424.829  1.00  0.00           O  
ATOM   3260  CB  ASP B 157     398.376 390.918 424.109  1.00  0.00           C  
ATOM   3261  CG  ASP B 157     397.583 390.356 422.925  1.00  0.00           C  
ATOM   3262  OD1 ASP B 157     397.742 390.894 421.814  1.00  0.00           O  
ATOM   3263  OD2 ASP B 157     396.790 389.417 423.169  1.00  0.00           O1-
ATOM   3264  HN  ASP B 157     397.961 391.870 426.501  1.00  0.00           H  
ATOM   3265  N   GLY B 158     399.768 388.403 426.453  1.00  0.00           N  
ATOM   3266  CA  GLY B 158     401.062 387.793 426.733  1.00  0.00           C  
ATOM   3267  C   GLY B 158     401.050 387.268 428.198  1.00  0.00           C  
ATOM   3268  O   GLY B 158     401.697 386.243 428.503  1.00  0.00           O  
ATOM   3269  HN  GLY B 158     399.036 388.354 427.124  1.00  0.00           H  
ATOM   3270  N   VAL B 159     400.671 388.196 429.089  1.00  0.00           N  
ATOM   3271  CA  VAL B 159     400.867 387.988 430.518  1.00  0.00           C  
ATOM   3272  C   VAL B 159     399.597 387.878 431.323  1.00  0.00           C  
ATOM   3273  O   VAL B 159     398.657 388.660 431.079  1.00  0.00           O  
ATOM   3274  CB  VAL B 159     401.794 389.099 431.055  1.00  0.00           C  
ATOM   3275  CG1 VAL B 159     402.539 388.770 432.336  1.00  0.00           C  
ATOM   3276  CG2 VAL B 159     402.722 389.551 429.932  1.00  0.00           C  
ATOM   3277  HN  VAL B 159     400.195 389.038 428.784  1.00  0.00           H  
ATOM   3278  N   THR B 160     399.658 387.280 432.507  1.00  0.00           N  
ATOM   3279  CA  THR B 160     398.596 387.439 433.484  1.00  0.00           C  
ATOM   3280  C   THR B 160     399.158 387.842 434.851  1.00  0.00           C  
ATOM   3281  O   THR B 160     399.915 387.109 435.437  1.00  0.00           O  
ATOM   3282  CB  THR B 160     397.803 386.133 433.606  1.00  0.00           C  
ATOM   3283  CG2 THR B 160     398.315 385.034 432.678  1.00  0.00           C  
ATOM   3284  OG1 THR B 160     397.754 385.657 434.949  1.00  0.00           O  
ATOM   3285  HN  THR B 160     400.415 386.646 432.690  1.00  0.00           H  
ATOM   3286  HO  THR B 160     397.229 384.827 435.022  1.00  0.00           H  
ATOM   3287  N   HIS B 161     398.767 389.050 435.254  1.00  0.00           N  
ATOM   3288  CA  HIS B 161     399.109 389.490 436.633  1.00  0.00           C  
ATOM   3289  C   HIS B 161     398.047 388.953 437.634  1.00  0.00           C  
ATOM   3290  O   HIS B 161     396.912 389.392 437.598  1.00  0.00           O  
ATOM   3291  CB  HIS B 161     399.194 391.003 436.707  1.00  0.00           C  
ATOM   3292  CG  HIS B 161     400.110 391.626 435.669  1.00  0.00           C  
ATOM   3293  CD2 HIS B 161     399.866 392.529 434.705  1.00  0.00           C  
ATOM   3294  ND1 HIS B 161     401.404 391.199 435.498  1.00  0.00           N  
ATOM   3295  CE1 HIS B 161     401.843 391.626 434.326  1.00  0.00           C  
ATOM   3296  NE2 HIS B 161     400.928 392.432 433.826  1.00  0.00           N  
ATOM   3297  HN  HIS B 161     398.157 389.600 434.705  1.00  0.00           H  
ATOM   3298  HD1 HIS B 161     401.831 390.430 436.023  1.00  0.00           H  
ATOM   3299  N   ASN B 162     398.523 388.147 438.574  1.00  0.00           N  
ATOM   3300  CA  ASN B 162     397.681 387.756 439.709  1.00  0.00           C  
ATOM   3301  C   ASN B 162     398.157 388.489 440.955  1.00  0.00           C  
ATOM   3302  O   ASN B 162     399.109 388.049 441.638  1.00  0.00           O  
ATOM   3303  CB  ASN B 162     397.693 386.230 439.917  1.00  0.00           C  
ATOM   3304  CG  ASN B 162     396.997 385.437 438.855  1.00  0.00           C  
ATOM   3305  ND2 ASN B 162     397.681 385.181 437.744  1.00  0.00           N  
ATOM   3306  OD1 ASN B 162     395.825 385.046 438.965  1.00  0.00           O  
ATOM   3307  HN  ASN B 162     399.365 387.622 438.428  1.00  0.00           H  
ATOM   3308 1HND ASN B 162     397.375 384.448 437.122  1.00  0.00           H  
ATOM   3309 2HND ASN B 162     398.450 385.767 437.549  1.00  0.00           H  
ATOM   3310  N   VAL B 163     397.632 389.697 441.211  1.00  0.00           N  
ATOM   3311  CA  VAL B 163     398.169 390.515 442.273  1.00  0.00           C  
ATOM   3312  C   VAL B 163     397.217 390.747 443.408  1.00  0.00           C  
ATOM   3313  O   VAL B 163     396.289 391.577 443.396  1.00  0.00           O  
ATOM   3314  CB  VAL B 163     398.694 391.846 441.736  1.00  0.00           C  
ATOM   3315  CG1 VAL B 163     399.744 392.529 442.554  1.00  0.00           C  
ATOM   3316  CG2 VAL B 163     399.084 391.809 440.271  1.00  0.00           C  
ATOM   3317  HN  VAL B 163     396.802 390.015 440.723  1.00  0.00           H  
ATOM   3318  N   PRO B 164     397.534 390.088 444.556  1.00  0.00           N  
ATOM   3319  CA  PRO B 164     396.838 390.320 445.801  1.00  0.00           C  
ATOM   3320  C   PRO B 164     397.107 391.748 446.277  1.00  0.00           C  
ATOM   3321  O   PRO B 164     398.254 392.163 446.362  1.00  0.00           O  
ATOM   3322  CB  PRO B 164     397.363 389.294 446.802  1.00  0.00           C  
ATOM   3323  CG  PRO B 164     397.766 388.196 445.837  1.00  0.00           C  
ATOM   3324  CD  PRO B 164     398.438 388.904 444.690  1.00  0.00           C  
ATOM   3325  N   ILE B 165     396.045 392.566 446.375  1.00  0.00           N  
ATOM   3326  CA  ILE B 165     396.240 393.872 446.997  1.00  0.00           C  
ATOM   3327  C   ILE B 165     395.227 394.141 448.132  1.00  0.00           C  
ATOM   3328  O   ILE B 165     394.043 394.226 447.900  1.00  0.00           O  
ATOM   3329  CB  ILE B 165     396.130 394.958 445.947  1.00  0.00           C  
ATOM   3330  CG1 ILE B 165     397.278 394.934 444.946  1.00  0.00           C  
ATOM   3331  CG2 ILE B 165     395.972 396.362 446.558  1.00  0.00           C  
ATOM   3332  CD1 ILE B 165     397.314 396.252 444.165  1.00  0.00           C  
ATOM   3333  HN  ILE B 165     395.129 392.175 446.240  1.00  0.00           H  
ATOM   3334  N   TYR B 166     395.776 394.629 449.255  1.00  0.00           N  
ATOM   3335  CA  TYR B 166     394.946 394.702 450.464  1.00  0.00           C  
ATOM   3336  C   TYR B 166     395.178 395.996 451.221  1.00  0.00           C  
ATOM   3337  O   TYR B 166     396.179 396.143 451.892  1.00  0.00           O  
ATOM   3338  CB  TYR B 166     395.251 393.469 451.331  1.00  0.00           C  
ATOM   3339  CG  TYR B 166     394.287 393.262 452.490  1.00  0.00           C  
ATOM   3340  CD1 TYR B 166     393.140 392.480 452.319  1.00  0.00           C  
ATOM   3341  CD2 TYR B 166     394.421 393.982 453.662  1.00  0.00           C  
ATOM   3342  CE1 TYR B 166     392.236 392.322 453.369  1.00  0.00           C  
ATOM   3343  CE2 TYR B 166     393.567 393.738 454.773  1.00  0.00           C  
ATOM   3344  CZ  TYR B 166     392.444 392.957 454.578  1.00  0.00           C  
ATOM   3345  OH  TYR B 166     391.455 392.896 455.554  1.00  0.00           O  
ATOM   3346  HN  TYR B 166     396.753 394.775 449.316  1.00  0.00           H  
ATOM   3347  HO  TYR B 166     391.113 391.980 455.615  1.00  0.00           H  
ATOM   3348  N   GLU B 167     394.214 396.924 451.123  1.00  0.00           N  
ATOM   3349  CA  GLU B 167     394.141 398.010 452.075  1.00  0.00           C  
ATOM   3350  C   GLU B 167     395.398 398.840 452.173  1.00  0.00           C  
ATOM   3351  O   GLU B 167     396.069 398.804 453.186  1.00  0.00           O  
ATOM   3352  CB  GLU B 167     393.762 397.485 453.455  1.00  0.00           C  
ATOM   3353  CG  GLU B 167     393.054 398.474 454.346  1.00  0.00           C  
ATOM   3354  CD  GLU B 167     391.553 398.254 454.358  1.00  0.00           C  
ATOM   3355  OE1 GLU B 167     390.906 398.621 455.334  1.00  0.00           O  
ATOM   3356  OE2 GLU B 167     391.077 397.583 453.418  1.00  0.00           O1-
ATOM   3357  HN  GLU B 167     393.542 396.851 450.391  1.00  0.00           H  
ATOM   3358  N   GLY B 168     395.801 399.438 451.038  1.00  0.00           N  
ATOM   3359  CA  GLY B 168     397.107 400.122 451.050  1.00  0.00           C  
ATOM   3360  C   GLY B 168     398.181 399.243 450.427  1.00  0.00           C  
ATOM   3361  O   GLY B 168     398.975 399.719 449.622  1.00  0.00           O  
ATOM   3362  HN  GLY B 168     395.398 399.194 450.159  1.00  0.00           H  
ATOM   3363  N   TYR B 169     398.254 397.961 450.891  1.00  0.00           N  
ATOM   3364  CA  TYR B 169     399.463 397.217 450.623  1.00  0.00           C  
ATOM   3365  C   TYR B 169     399.365 396.301 449.426  1.00  0.00           C  
ATOM   3366  O   TYR B 169     398.376 395.593 449.243  1.00  0.00           O  
ATOM   3367  CB  TYR B 169     399.927 396.399 451.843  1.00  0.00           C  
ATOM   3368  CG  TYR B 169     399.744 397.034 453.186  1.00  0.00           C  
ATOM   3369  CD1 TYR B 169     398.608 396.753 453.967  1.00  0.00           C  
ATOM   3370  CD2 TYR B 169     400.708 397.864 453.723  1.00  0.00           C  
ATOM   3371  CE1 TYR B 169     398.438 397.363 455.212  1.00  0.00           C  
ATOM   3372  CE2 TYR B 169     400.659 398.230 455.090  1.00  0.00           C  
ATOM   3373  CZ  TYR B 169     399.500 397.998 455.811  1.00  0.00           C  
ATOM   3374  OH  TYR B 169     399.365 398.474 457.092  1.00  0.00           O  
ATOM   3375  HN  TYR B 169     397.607 397.632 451.538  1.00  0.00           H  
ATOM   3376  HO  TYR B 169     399.133 397.681 457.678  1.00  0.00           H  
ATOM   3377  N   ALA B 170     400.354 396.460 448.535  1.00  0.00           N  
ATOM   3378  CA  ALA B 170     400.427 395.496 447.412  1.00  0.00           C  
ATOM   3379  C   ALA B 170     401.282 394.275 447.864  1.00  0.00           C  
ATOM   3380  O   ALA B 170     402.356 394.531 448.389  1.00  0.00           O  
ATOM   3381  CB  ALA B 170     401.135 396.155 446.240  1.00  0.00           C  
ATOM   3382  HN  ALA B 170     400.903 397.290 448.499  1.00  0.00           H  
ATOM   3383  N   LEU B 171     400.647 393.127 447.937  1.00  0.00           N  
ATOM   3384  CA  LEU B 171     401.184 392.078 448.816  1.00  0.00           C  
ATOM   3385  C   LEU B 171     402.368 391.406 448.108  1.00  0.00           C  
ATOM   3386  O   LEU B 171     402.100 390.356 447.485  1.00  0.00           O  
ATOM   3387  CB  LEU B 171     400.061 391.077 449.133  1.00  0.00           C  
ATOM   3388  CG  LEU B 171     398.926 391.589 449.963  1.00  0.00           C  
ATOM   3389  CD1 LEU B 171     397.827 390.576 450.195  1.00  0.00           C  
ATOM   3390  CD2 LEU B 171     399.353 391.943 451.379  1.00  0.00           C  
ATOM   3391  HN  LEU B 171     399.707 393.018 447.559  1.00  0.00           H  
ATOM   3392  N   PRO B 172     403.577 391.577 448.645  1.00  0.00           N  
ATOM   3393  CA  PRO B 172     404.761 391.345 447.803  1.00  0.00           C  
ATOM   3394  C   PRO B 172     404.956 389.905 447.449  1.00  0.00           C  
ATOM   3395  O   PRO B 172     404.810 389.551 446.252  1.00  0.00           O  
ATOM   3396  CB  PRO B 172     405.920 391.968 448.596  1.00  0.00           C  
ATOM   3397  CG  PRO B 172     405.273 392.908 449.585  1.00  0.00           C  
ATOM   3398  CD  PRO B 172     403.943 392.261 449.878  1.00  0.00           C  
ATOM   3399  N   HIS B 173     405.066 389.026 448.438  1.00  0.00           N  
ATOM   3400  CA  HIS B 173     405.334 387.610 448.132  1.00  0.00           C  
ATOM   3401  C   HIS B 173     404.285 386.987 447.253  1.00  0.00           C  
ATOM   3402  O   HIS B 173     404.517 385.889 446.716  1.00  0.00           O  
ATOM   3403  CB  HIS B 173     405.579 386.865 449.438  1.00  0.00           C  
ATOM   3404  CG  HIS B 173     406.970 387.036 449.963  1.00  0.00           C  
ATOM   3405  CD2 HIS B 173     408.020 387.708 449.438  1.00  0.00           C  
ATOM   3406  ND1 HIS B 173     407.361 386.548 451.184  1.00  0.00           N  
ATOM   3407  CE1 HIS B 173     408.655 386.829 451.367  1.00  0.00           C  
ATOM   3408  NE2 HIS B 173     409.070 387.524 450.317  1.00  0.00           N  
ATOM   3409  HN  HIS B 173     405.078 389.343 449.390  1.00  0.00           H  
ATOM   3410  HD1 HIS B 173     406.799 386.072 451.843  1.00  0.00           H  
ATOM   3411  N   ALA B 174     403.040 387.476 447.327  1.00  0.00           N  
ATOM   3412  CA  ALA B 174     401.917 386.768 446.753  1.00  0.00           C  
ATOM   3413  C   ALA B 174     401.501 387.317 445.374  1.00  0.00           C  
ATOM   3414  O   ALA B 174     400.769 386.646 444.629  1.00  0.00           O  
ATOM   3415  CB  ALA B 174     400.720 386.768 447.717  1.00  0.00           C  
ATOM   3416  HN  ALA B 174     402.966 388.391 447.766  1.00  0.00           H  
ATOM   3417  N   ILE B 175     402.405 388.208 444.897  1.00  0.00           N  
ATOM   3418  CA  ILE B 175     402.209 388.757 443.542  1.00  0.00           C  
ATOM   3419  C   ILE B 175     402.820 387.781 442.529  1.00  0.00           C  
ATOM   3420  O   ILE B 175     404.041 387.537 442.493  1.00  0.00           O  
ATOM   3421  CB  ILE B 175     402.942 390.100 443.408  1.00  0.00           C  
ATOM   3422  CG1 ILE B 175     402.527 391.174 444.397  1.00  0.00           C  
ATOM   3423  CG2 ILE B 175     402.844 390.588 441.956  1.00  0.00           C  
ATOM   3424  CD1 ILE B 175     403.394 392.419 444.299  1.00  0.00           C  
ATOM   3425  HN  ILE B 175     402.856 388.831 445.557  1.00  0.00           H  
ATOM   3426  N   MET B 176     401.965 387.219 441.687  1.00  0.00           N  
ATOM   3427  CA  MET B 176     402.502 386.292 440.674  1.00  0.00           C  
ATOM   3428  C   MET B 176     402.319 386.853 439.294  1.00  0.00           C  
ATOM   3429  O   MET B 176     401.257 387.354 438.953  1.00  0.00           O  
ATOM   3430  CB  MET B 176     401.807 384.924 440.784  1.00  0.00           C  
ATOM   3431  CG  MET B 176     400.696 384.851 441.833  1.00  0.00           C  
ATOM   3432  SD  MET B 176     400.696 383.301 442.725  1.00  0.00           S  
ATOM   3433  CE  MET B 176     402.319 383.435 443.542  1.00  0.00           C  
ATOM   3434  HN  MET B 176     400.989 387.305 441.821  1.00  0.00           H  
ATOM   3435  N   ARG B 177     403.345 386.646 438.428  1.00  0.00           N  
ATOM   3436  CA  ARG B 177     403.210 387.012 437.012  1.00  0.00           C  
ATOM   3437  C   ARG B 177     403.479 385.791 436.108  1.00  0.00           C  
ATOM   3438  O   ARG B 177     404.382 384.998 436.365  1.00  0.00           O  
ATOM   3439  CB  ARG B 177     404.211 388.147 436.707  1.00  0.00           C  
ATOM   3440  CG  ARG B 177     404.468 388.452 435.266  1.00  0.00           C  
ATOM   3441  CD  ARG B 177     405.640 389.368 434.961  1.00  0.00           C  
ATOM   3442  NE  ARG B 177     406.812 388.660 434.412  1.00  0.00           N  
ATOM   3443  CZ  ARG B 177     407.910 389.258 433.997  1.00  0.00           C  
ATOM   3444  NH1 ARG B 177     408.081 390.552 434.204  1.00  0.00           N1+
ATOM   3445  NH2 ARG B 177     408.923 388.525 433.533  1.00  0.00           N  
ATOM   3446  HN  ARG B 177     404.163 386.145 438.745  1.00  0.00           H  
ATOM   3447  HE  ARG B 177     406.775 387.646 434.448  1.00  0.00           H  
ATOM   3448 1HH1 ARG B 177     408.789 391.064 433.691  1.00  0.00           H  
ATOM   3449 2HH1 ARG B 177     407.373 391.089 434.705  1.00  0.00           H  
ATOM   3450 1HH2 ARG B 177     409.851 388.916 433.533  1.00  0.00           H  
ATOM   3451 2HH2 ARG B 177     408.765 387.585 433.252  1.00  0.00           H  
ATOM   3452  N   LEU B 178     402.527 385.498 435.229  1.00  0.00           N  
ATOM   3453  CA  LEU B 178     402.637 384.265 434.399  1.00  0.00           C  
ATOM   3454  C   LEU B 178     402.649 384.705 432.922  1.00  0.00           C  
ATOM   3455  O   LEU B 178     401.538 384.900 432.397  1.00  0.00           O  
ATOM   3456  CB  LEU B 178     401.404 383.374 434.644  1.00  0.00           C  
ATOM   3457  CG  LEU B 178     401.721 381.885 434.583  1.00  0.00           C  
ATOM   3458  CD1 LEU B 178     402.563 381.433 435.767  1.00  0.00           C  
ATOM   3459  CD2 LEU B 178     400.439 381.104 434.778  1.00  0.00           C  
ATOM   3460  HN  LEU B 178     401.819 386.145 434.985  1.00  0.00           H  
ATOM   3461  N   ASP B 179     403.638 384.192 432.166  1.00  0.00           N  
ATOM   3462  CA  ASP B 179     403.479 384.192 430.725  1.00  0.00           C  
ATOM   3463  C   ASP B 179     402.417 383.167 430.273  1.00  0.00           C  
ATOM   3464  O   ASP B 179     402.661 381.982 430.396  1.00  0.00           O  
ATOM   3465  CB  ASP B 179     404.773 383.850 429.980  1.00  0.00           C  
ATOM   3466  CG  ASP B 179     405.835 384.937 430.042  1.00  0.00           C  
ATOM   3467  OD1 ASP B 179     405.640 385.925 430.786  1.00  0.00           O  
ATOM   3468  OD2 ASP B 179     406.995 384.570 429.736  1.00  0.00           O1-
ATOM   3469  HN  ASP B 179     404.529 383.972 432.593  1.00  0.00           H  
ATOM   3470  N   LEU B 180     401.221 383.618 429.932  1.00  0.00           N  
ATOM   3471  CA  LEU B 180     400.122 382.690 429.626  1.00  0.00           C  
ATOM   3472  C   LEU B 180     399.182 383.240 428.589  1.00  0.00           C  
ATOM   3473  O   LEU B 180     398.621 382.458 427.783  1.00  0.00           O  
ATOM   3474  CB  LEU B 180     399.341 382.288 430.884  1.00  0.00           C  
ATOM   3475  CG  LEU B 180     398.572 380.981 430.737  1.00  0.00           C  
ATOM   3476  CD1 LEU B 180     399.463 379.785 430.505  1.00  0.00           C  
ATOM   3477  CD2 LEU B 180     397.852 380.676 432.031  1.00  0.00           C  
ATOM   3478  HN  LEU B 180     401.062 384.583 429.724  1.00  0.00           H  
ATOM   3479  N   ALA B 181     398.694 384.473 428.748  1.00  0.00           N  
ATOM   3480  CA  ALA B 181     397.473 384.912 428.052  1.00  0.00           C  
ATOM   3481  C   ALA B 181     397.693 385.229 426.587  1.00  0.00           C  
ATOM   3482  O   ALA B 181     398.035 384.351 425.793  1.00  0.00           O  
ATOM   3483  CB  ALA B 181     396.826 386.072 428.821  1.00  0.00           C  
ATOM   3484  HN  ALA B 181     399.146 385.144 429.358  1.00  0.00           H  
ATOM   3485  N   GLY B 182     397.168 386.377 426.147  1.00  0.00           N  
ATOM   3486  CA  GLY B 182     396.814 386.597 424.744  1.00  0.00           C  
ATOM   3487  C   GLY B 182     397.791 386.011 423.755  1.00  0.00           C  
ATOM   3488  O   GLY B 182     397.363 385.718 422.620  1.00  0.00           O  
ATOM   3489  HN  GLY B 182     396.802 387.048 426.807  1.00  0.00           H  
ATOM   3490  N   ARG B 183     399.097 386.267 423.889  1.00  0.00           N  
ATOM   3491  CA  ARG B 183     400.037 385.889 422.876  1.00  0.00           C  
ATOM   3492  C   ARG B 183     400.134 384.399 422.620  1.00  0.00           C  
ATOM   3493  O   ARG B 183     399.866 383.997 421.472  1.00  0.00           O  
ATOM   3494  CB  ARG B 183     401.428 386.487 423.157  1.00  0.00           C  
ATOM   3495  CG  ARG B 183     401.697 387.805 422.437  1.00  0.00           C  
ATOM   3496  CD  ARG B 183     402.979 388.440 422.925  1.00  0.00           C  
ATOM   3497  NE  ARG B 183     402.844 389.905 422.864  1.00  0.00           N  
ATOM   3498  CZ  ARG B 183     403.857 390.759 422.791  1.00  0.00           C  
ATOM   3499  NH1 ARG B 183     405.115 390.320 422.717  1.00  0.00           N1+
ATOM   3500  NH2 ARG B 183     403.638 392.065 422.961  1.00  0.00           N  
ATOM   3501  HN  ARG B 183     399.414 386.597 424.792  1.00  0.00           H  
ATOM   3502  HE  ARG B 183     401.917 390.271 422.754  1.00  0.00           H  
ATOM   3503 1HH1 ARG B 183     405.896 390.967 422.717  1.00  0.00           H  
ATOM   3504 2HH1 ARG B 183     405.310 389.331 422.620  1.00  0.00           H  
ATOM   3505 1HH2 ARG B 183     404.309 392.725 422.632  1.00  0.00           H  
ATOM   3506 2HH2 ARG B 183     402.710 392.346 423.242  1.00  0.00           H  
ATOM   3507  N   ASP B 184     400.122 383.618 423.694  1.00  0.00           N  
ATOM   3508  CA  ASP B 184     399.963 382.153 423.547  1.00  0.00           C  
ATOM   3509  C   ASP B 184     398.572 381.836 422.913  1.00  0.00           C  
ATOM   3510  O   ASP B 184     398.462 380.847 422.229  1.00  0.00           O  
ATOM   3511  CB  ASP B 184     399.988 381.519 424.939  1.00  0.00           C  
ATOM   3512  CG  ASP B 184     401.245 381.738 425.745  1.00  0.00           C  
ATOM   3513  OD1 ASP B 184     401.941 382.764 425.549  1.00  0.00           O  
ATOM   3514  OD2 ASP B 184     401.599 380.896 426.599  1.00  0.00           O1-
ATOM   3515  HN  ASP B 184     400.330 383.948 424.597  1.00  0.00           H  
ATOM   3516  N   LEU B 185     397.522 382.471 423.425  1.00  0.00           N  
ATOM   3517  CA  LEU B 185     396.216 382.288 422.839  1.00  0.00           C  
ATOM   3518  C   LEU B 185     396.216 382.458 421.326  1.00  0.00           C  
ATOM   3519  O   LEU B 185     395.984 381.494 420.605  1.00  0.00           O  
ATOM   3520  CB  LEU B 185     395.178 383.289 423.425  1.00  0.00           C  
ATOM   3521  CG  LEU B 185     394.861 383.069 424.878  1.00  0.00           C  
ATOM   3522  CD1 LEU B 185     393.677 383.911 425.293  1.00  0.00           C  
ATOM   3523  CD2 LEU B 185     394.385 381.641 425.098  1.00  0.00           C  
ATOM   3524  HN  LEU B 185     397.681 383.301 423.999  1.00  0.00           H  
ATOM   3525  N   THR B 186     396.606 383.643 420.862  1.00  0.00           N  
ATOM   3526  CA  THR B 186     396.606 383.887 419.421  1.00  0.00           C  
ATOM   3527  C   THR B 186     397.424 382.886 418.665  1.00  0.00           C  
ATOM   3528  O   THR B 186     397.070 382.507 417.517  1.00  0.00           O  
ATOM   3529  CB  THR B 186     397.192 385.303 419.165  1.00  0.00           C  
ATOM   3530  CG2 THR B 186     397.327 385.583 417.676  1.00  0.00           C  
ATOM   3531  OG1 THR B 186     396.350 386.279 419.763  1.00  0.00           O  
ATOM   3532  HN  THR B 186     396.899 384.363 421.484  1.00  0.00           H  
ATOM   3533  HO  THR B 186     396.667 387.183 419.507  1.00  0.00           H  
ATOM   3534  N   ASP B 187     398.621 382.544 419.177  1.00  0.00           N  
ATOM   3535  CA  ASP B 187     399.426 381.494 418.542  1.00  0.00           C  
ATOM   3536  C   ASP B 187     398.657 380.164 418.457  1.00  0.00           C  
ATOM   3537  O   ASP B 187     398.633 379.565 417.383  1.00  0.00           O  
ATOM   3538  CB  ASP B 187     400.769 381.299 419.238  1.00  0.00           C  
ATOM   3539  CG  ASP B 187     401.648 382.532 419.214  1.00  0.00           C  
ATOM   3540  OD1 ASP B 187     402.490 382.703 420.129  1.00  0.00           O  
ATOM   3541  OD2 ASP B 187     401.758 383.105 418.091  1.00  0.00           O1-
ATOM   3542  HN  ASP B 187     399.084 383.167 419.812  1.00  0.00           H  
ATOM   3543  N   TYR B 188     398.108 379.700 419.580  1.00  0.00           N  
ATOM   3544  CA  TYR B 188     397.363 378.430 419.531  1.00  0.00           C  
ATOM   3545  C   TYR B 188     396.204 378.491 418.530  1.00  0.00           C  
ATOM   3546  O   TYR B 188     396.106 377.649 417.651  1.00  0.00           O  
ATOM   3547  CB  TYR B 188     396.838 378.040 420.911  1.00  0.00           C  
ATOM   3548  CG  TYR B 188     396.509 376.562 421.033  1.00  0.00           C  
ATOM   3549  CD1 TYR B 188     397.461 375.586 420.740  1.00  0.00           C  
ATOM   3550  CD2 TYR B 188     395.227 376.135 421.362  1.00  0.00           C  
ATOM   3551  CE1 TYR B 188     397.070 374.255 420.532  1.00  0.00           C  
ATOM   3552  CE2 TYR B 188     394.910 374.768 421.423  1.00  0.00           C  
ATOM   3553  CZ  TYR B 188     395.837 373.840 420.996  1.00  0.00           C  
ATOM   3554  OH  TYR B 188     395.557 372.498 421.106  1.00  0.00           O  
ATOM   3555  HN  TYR B 188     398.352 380.054 420.471  1.00  0.00           H  
ATOM   3556  HO  TYR B 188     396.375 372.058 421.497  1.00  0.00           H  
ATOM   3557  N   LEU B 189     395.618 379.675 418.420  1.00  0.00           N  
ATOM   3558  CA  LEU B 189     394.470 379.797 417.480  1.00  0.00           C  
ATOM   3559  C   LEU B 189     394.946 379.675 416.040  1.00  0.00           C  
ATOM   3560  O   LEU B 189     394.312 379.053 415.198  1.00  0.00           O  
ATOM   3561  CB  LEU B 189     393.835 381.177 417.688  1.00  0.00           C  
ATOM   3562  CG  LEU B 189     392.468 381.348 417.102  1.00  0.00           C  
ATOM   3563  CD1 LEU B 189     391.418 380.481 417.810  1.00  0.00           C  
ATOM   3564  CD2 LEU B 189     391.895 382.751 417.322  1.00  0.00           C  
ATOM   3565  HN  LEU B 189     395.911 380.481 418.945  1.00  0.00           H  
ATOM   3566  N   MET B 190     396.118 380.273 415.735  1.00  0.00           N  
ATOM   3567  CA  MET B 190     396.765 380.005 414.465  1.00  0.00           C  
ATOM   3568  C   MET B 190     396.948 378.540 414.233  1.00  0.00           C  
ATOM   3569  O   MET B 190     396.667 378.040 413.123  1.00  0.00           O  
ATOM   3570  CB  MET B 190     398.096 380.762 414.392  1.00  0.00           C  
ATOM   3571  CG  MET B 190     398.584 381.079 412.988  1.00  0.00           C  
ATOM   3572  SD  MET B 190     400.378 381.079 412.952  1.00  0.00           S  
ATOM   3573  CE  MET B 190     400.708 379.297 413.074  1.00  0.00           C  
ATOM   3574  HN  MET B 190     396.631 380.737 416.479  1.00  0.00           H  
ATOM   3575  N   LYS B 191     397.485 377.783 415.186  1.00  0.00           N  
ATOM   3576  CA  LYS B 191     397.839 376.404 414.893  1.00  0.00           C  
ATOM   3577  C   LYS B 191     396.606 375.549 414.612  1.00  0.00           C  
ATOM   3578  O   LYS B 191     396.692 374.573 413.843  1.00  0.00           O  
ATOM   3579  CB  LYS B 191     398.633 375.757 416.028  1.00  0.00           C  
ATOM   3580  CG  LYS B 191     399.829 376.550 416.504  1.00  0.00           C  
ATOM   3581  CD  LYS B 191     401.099 375.720 416.736  1.00  0.00           C  
ATOM   3582  CE  LYS B 191     402.368 376.514 416.418  1.00  0.00           C  
ATOM   3583  NZ  LYS B 191     403.601 375.696 416.345  1.00  0.00           N1+
ATOM   3584  HN  LYS B 191     397.998 378.223 415.942  1.00  0.00           H  
ATOM   3585  HZ1 LYS B 191     404.370 376.294 416.187  1.00  0.00           H  
ATOM   3586  HZ2 LYS B 191     403.662 375.220 417.212  1.00  0.00           H  
ATOM   3587  HZ3 LYS B 191     403.467 375.049 415.564  1.00  0.00           H  
ATOM   3588  N   ILE B 192     395.532 375.732 415.393  1.00  0.00           N  
ATOM   3589  CA  ILE B 192     394.275 375.085 415.112  1.00  0.00           C  
ATOM   3590  C   ILE B 192     393.542 375.647 413.904  1.00  0.00           C  
ATOM   3591  O   ILE B 192     392.798 374.927 413.220  1.00  0.00           O  
ATOM   3592  CB  ILE B 192     393.372 375.061 416.370  1.00  0.00           C  
ATOM   3593  CG1 ILE B 192     392.810 376.440 416.663  1.00  0.00           C  
ATOM   3594  CG2 ILE B 192     394.043 374.402 417.566  1.00  0.00           C  
ATOM   3595  CD1 ILE B 192     392.358 376.599 418.115  1.00  0.00           C  
ATOM   3596  HN  ILE B 192     395.569 376.404 416.162  1.00  0.00           H  
ATOM   3597  N   LEU B 193     393.945 376.843 413.440  1.00  0.00           N  
ATOM   3598  CA  LEU B 193     393.579 377.271 412.061  1.00  0.00           C  
ATOM   3599  C   LEU B 193     394.299 376.514 410.999  1.00  0.00           C  
ATOM   3600  O   LEU B 193     393.762 376.257 409.912  1.00  0.00           O  
ATOM   3601  CB  LEU B 193     393.726 378.796 411.951  1.00  0.00           C  
ATOM   3602  CG  LEU B 193     392.444 379.517 411.548  1.00  0.00           C  
ATOM   3603  CD1 LEU B 193     391.235 379.138 412.415  1.00  0.00           C  
ATOM   3604  CD2 LEU B 193     392.578 381.006 411.841  1.00  0.00           C  
ATOM   3605  HN  LEU B 193     394.507 377.405 414.026  1.00  0.00           H  
ATOM   3606  N   THR B 194     395.483 375.977 411.328  1.00  0.00           N  
ATOM   3607  CA  THR B 194     396.228 375.195 410.327  1.00  0.00           C  
ATOM   3608  C   THR B 194     395.789 373.743 410.400  1.00  0.00           C  
ATOM   3609  O   THR B 194     395.825 372.998 409.399  1.00  0.00           O  
ATOM   3610  CB  THR B 194     397.742 375.232 410.583  1.00  0.00           C  
ATOM   3611  CG2 THR B 194     398.352 376.611 410.278  1.00  0.00           C  
ATOM   3612  OG1 THR B 194     398.083 374.768 411.865  1.00  0.00           O  
ATOM   3613  HN  THR B 194     395.850 376.099 412.244  1.00  0.00           H  
ATOM   3614  HO  THR B 194     398.181 375.513 412.524  1.00  0.00           H  
ATOM   3615  N   GLU B 195     395.276 373.315 411.584  1.00  0.00           N  
ATOM   3616  CA  GLU B 195     394.531 372.070 411.670  1.00  0.00           C  
ATOM   3617  C   GLU B 195     393.323 372.095 410.754  1.00  0.00           C  
ATOM   3618  O   GLU B 195     393.237 371.265 409.839  1.00  0.00           O  
ATOM   3619  CB  GLU B 195     394.153 371.729 413.110  1.00  0.00           C  
ATOM   3620  CG  GLU B 195     393.054 370.691 413.220  1.00  0.00           C  
ATOM   3621  CD  GLU B 195     392.676 370.337 414.636  1.00  0.00           C  
ATOM   3622  OE1 GLU B 195     391.614 369.739 414.856  1.00  0.00           O  
ATOM   3623  OE2 GLU B 195     393.616 370.410 415.491  1.00  0.00           O1-
ATOM   3624  HN  GLU B 195     395.349 373.914 412.402  1.00  0.00           H  
ATOM   3625  N   ARG B 196     392.749 373.315 410.608  1.00  0.00           N  
ATOM   3626  CA  ARG B 196     391.602 373.425 409.717  1.00  0.00           C  
ATOM   3627  C   ARG B 196     392.029 373.389 408.215  1.00  0.00           C  
ATOM   3628  O   ARG B 196     391.235 373.035 407.349  1.00  0.00           O  
ATOM   3629  CB  ARG B 196     390.869 374.756 409.961  1.00  0.00           C  
ATOM   3630  CG  ARG B 196     390.002 374.731 411.206  1.00  0.00           C  
ATOM   3631  CD  ARG B 196     388.562 374.292 410.913  1.00  0.00           C  
ATOM   3632  NE  ARG B 196     388.062 373.438 412.000  1.00  0.00           N  
ATOM   3633  CZ  ARG B 196     386.780 373.169 412.231  1.00  0.00           C  
ATOM   3634  NH1 ARG B 196     385.828 373.877 411.621  1.00  0.00           N1+
ATOM   3635  NH2 ARG B 196     386.438 372.437 413.281  1.00  0.00           N  
ATOM   3636  HN  ARG B 196     392.981 374.072 411.206  1.00  0.00           H  
ATOM   3637  HE  ARG B 196     388.745 373.083 412.646  1.00  0.00           H  
ATOM   3638 1HH1 ARG B 196     384.888 373.865 411.926  1.00  0.00           H  
ATOM   3639 2HH1 ARG B 196     386.108 374.402 410.791  1.00  0.00           H  
ATOM   3640 1HH2 ARG B 196     385.486 372.449 413.635  1.00  0.00           H  
ATOM   3641 2HH2 ARG B 196     387.170 372.070 413.879  1.00  0.00           H  
ATOM   3642  N   GLY B 197     393.213 373.975 407.947  1.00  0.00           N  
ATOM   3643  CA  GLY B 197     393.652 374.158 406.592  1.00  0.00           C  
ATOM   3644  C   GLY B 197     394.275 375.574 406.458  1.00  0.00           C  
ATOM   3645  O   GLY B 197     395.312 375.745 405.811  1.00  0.00           O  
ATOM   3646  HN  GLY B 197     393.677 374.475 408.679  1.00  0.00           H  
ATOM   3647  N   TYR B 198     393.677 376.550 407.092  1.00  0.00           N  
ATOM   3648  CA  TYR B 198     393.970 377.954 406.787  1.00  0.00           C  
ATOM   3649  C   TYR B 198     395.361 378.296 407.397  1.00  0.00           C  
ATOM   3650  O   TYR B 198     395.496 378.516 408.594  1.00  0.00           O  
ATOM   3651  CB  TYR B 198     392.932 378.882 407.471  1.00  0.00           C  
ATOM   3652  CG  TYR B 198     391.528 378.540 407.007  1.00  0.00           C  
ATOM   3653  CD1 TYR B 198     390.747 377.637 407.727  1.00  0.00           C  
ATOM   3654  CD2 TYR B 198     390.979 379.150 405.872  1.00  0.00           C  
ATOM   3655  CE1 TYR B 198     389.453 377.319 407.312  1.00  0.00           C  
ATOM   3656  CE2 TYR B 198     389.734 378.699 405.383  1.00  0.00           C  
ATOM   3657  CZ  TYR B 198     388.989 377.759 406.067  1.00  0.00           C  
ATOM   3658  OH  TYR B 198     387.695 377.490 405.664  1.00  0.00           O  
ATOM   3659  HN  TYR B 198     392.883 376.343 407.678  1.00  0.00           H  
ATOM   3660  HO  TYR B 198     387.134 378.308 405.896  1.00  0.00           H  
ATOM   3661  N   SER B 199     396.350 378.210 406.506  1.00  0.00           N  
ATOM   3662  CA  SER B 199     397.742 378.186 407.019  1.00  0.00           C  
ATOM   3663  C   SER B 199     398.291 379.626 407.166  1.00  0.00           C  
ATOM   3664  O   SER B 199     398.950 380.066 406.226  1.00  0.00           O  
ATOM   3665  CB  SER B 199     398.645 377.368 406.079  1.00  0.00           C  
ATOM   3666  OG  SER B 199     398.206 376.013 406.006  1.00  0.00           O  
ATOM   3667  HN  SER B 199     396.179 377.856 405.579  1.00  0.00           H  
ATOM   3668  HO  SER B 199     398.950 375.488 405.603  1.00  0.00           H  
ATOM   3669  N   PHE B 200     398.340 380.139 408.374  1.00  0.00           N  
ATOM   3670  CA  PHE B 200     399.072 381.372 408.630  1.00  0.00           C  
ATOM   3671  C   PHE B 200     400.488 381.079 409.094  1.00  0.00           C  
ATOM   3672  O   PHE B 200     400.684 380.176 409.912  1.00  0.00           O  
ATOM   3673  CB  PHE B 200     398.340 382.202 409.668  1.00  0.00           C  
ATOM   3674  CG  PHE B 200     396.985 382.715 409.241  1.00  0.00           C  
ATOM   3675  CD1 PHE B 200     395.825 381.995 409.583  1.00  0.00           C  
ATOM   3676  CD2 PHE B 200     396.851 383.813 408.398  1.00  0.00           C  
ATOM   3677  CE1 PHE B 200     394.592 382.373 409.058  1.00  0.00           C  
ATOM   3678  CE2 PHE B 200     395.593 384.302 408.069  1.00  0.00           C  
ATOM   3679  CZ  PHE B 200     394.446 383.545 408.325  1.00  0.00           C  
ATOM   3680  HN  PHE B 200     398.022 379.614 409.180  1.00  0.00           H  
ATOM   3681  N   VAL B 201     401.465 381.897 408.704  1.00  0.00           N  
ATOM   3682  CA  VAL B 201     402.795 381.775 409.265  1.00  0.00           C  
ATOM   3683  C   VAL B 201     403.296 383.154 409.790  1.00  0.00           C  
ATOM   3684  O   VAL B 201     403.979 383.203 410.791  1.00  0.00           O  
ATOM   3685  CB  VAL B 201     403.796 381.238 408.228  1.00  0.00           C  
ATOM   3686  CG1 VAL B 201     405.103 380.762 408.789  1.00  0.00           C  
ATOM   3687  CG2 VAL B 201     403.137 380.200 407.312  1.00  0.00           C  
ATOM   3688  HN  VAL B 201     401.196 382.593 408.008  1.00  0.00           H  
ATOM   3689  N   THR B 202     403.259 384.106 408.850  1.00  0.00           N  
ATOM   3690  CA  THR B 202     403.967 385.388 409.094  1.00  0.00           C  
ATOM   3691  C   THR B 202     403.345 386.108 410.254  1.00  0.00           C  
ATOM   3692  O   THR B 202     402.173 385.828 410.571  1.00  0.00           O  
ATOM   3693  CB  THR B 202     403.955 386.267 407.825  1.00  0.00           C  
ATOM   3694  CG2 THR B 202     403.674 385.461 406.580  1.00  0.00           C  
ATOM   3695  OG1 THR B 202     403.003 387.292 407.947  1.00  0.00           O  
ATOM   3696  HN  THR B 202     402.771 383.923 407.983  1.00  0.00           H  
ATOM   3697  HO  THR B 202     402.979 387.866 407.141  1.00  0.00           H  
ATOM   3698  N   THR B 203     403.967 387.207 410.742  1.00  0.00           N  
ATOM   3699  CA  THR B 203     403.369 387.903 411.853  1.00  0.00           C  
ATOM   3700  C   THR B 203     402.319 388.940 411.365  1.00  0.00           C  
ATOM   3701  O   THR B 203     401.416 389.221 412.134  1.00  0.00           O  
ATOM   3702  CB  THR B 203     404.382 388.611 412.744  1.00  0.00           C  
ATOM   3703  CG2 THR B 203     405.457 387.695 413.306  1.00  0.00           C  
ATOM   3704  OG1 THR B 203     404.919 389.722 412.061  1.00  0.00           O  
ATOM   3705  HN  THR B 203     404.858 387.476 410.413  1.00  0.00           H  
ATOM   3706  HO  THR B 203     405.920 389.673 412.024  1.00  0.00           H  
ATOM   3707  N   ALA B 204     402.344 389.282 410.095  1.00  0.00           N  
ATOM   3708  CA  ALA B 204     401.453 390.320 409.595  1.00  0.00           C  
ATOM   3709  C   ALA B 204     400.049 389.722 409.399  1.00  0.00           C  
ATOM   3710  O   ALA B 204     399.133 390.125 410.156  1.00  0.00           O  
ATOM   3711  CB  ALA B 204     401.965 390.784 408.203  1.00  0.00           C  
ATOM   3712  HN  ALA B 204     403.113 388.965 409.521  1.00  0.00           H  
ATOM   3713  N   GLU B 205     399.951 388.525 408.813  1.00  0.00           N  
ATOM   3714  CA  GLU B 205     398.608 388.025 408.459  1.00  0.00           C  
ATOM   3715  C   GLU B 205     397.961 387.305 409.631  1.00  0.00           C  
ATOM   3716  O   GLU B 205     396.753 387.207 409.729  1.00  0.00           O  
ATOM   3717  CB  GLU B 205     398.767 387.036 407.288  1.00  0.00           C  
ATOM   3718  CG  GLU B 205     399.487 385.754 407.642  1.00  0.00           C  
ATOM   3719  CD  GLU B 205     399.768 384.851 406.433  1.00  0.00           C  
ATOM   3720  OE1 GLU B 205     399.438 385.193 405.298  1.00  0.00           O  
ATOM   3721  OE2 GLU B 205     400.549 383.899 406.653  1.00  0.00           O1-
ATOM   3722  HN  GLU B 205     400.781 388.110 408.411  1.00  0.00           H  
ATOM   3723  N   ARG B 206     398.779 387.097 410.693  1.00  0.00           N  
ATOM   3724  CA  ARG B 206     398.218 386.572 411.938  1.00  0.00           C  
ATOM   3725  C   ARG B 206     397.241 387.524 412.561  1.00  0.00           C  
ATOM   3726  O   ARG B 206     396.582 387.134 413.562  1.00  0.00           O  
ATOM   3727  CB  ARG B 206     399.365 386.243 412.927  1.00  0.00           C  
ATOM   3728  CG  ARG B 206     399.219 384.851 413.489  1.00  0.00           C  
ATOM   3729  CD  ARG B 206     400.366 384.424 414.380  1.00  0.00           C  
ATOM   3730  NE  ARG B 206     401.672 384.680 413.770  1.00  0.00           N  
ATOM   3731  CZ  ARG B 206     402.844 384.387 414.331  1.00  0.00           C  
ATOM   3732  NH1 ARG B 206     402.856 384.070 415.637  1.00  0.00           N1+
ATOM   3733  NH2 ARG B 206     403.979 384.607 413.696  1.00  0.00           N  
ATOM   3734  HN  ARG B 206     399.756 387.122 410.571  1.00  0.00           H  
ATOM   3735  HE  ARG B 206     401.685 385.010 412.805  1.00  0.00           H  
ATOM   3736 1HH1 ARG B 206     403.735 383.972 416.113  1.00  0.00           H  
ATOM   3737 2HH1 ARG B 206     402.026 383.667 416.040  1.00  0.00           H  
ATOM   3738 1HH2 ARG B 206     404.858 384.399 414.160  1.00  0.00           H  
ATOM   3739 2HH2 ARG B 206     403.979 385.059 412.805  1.00  0.00           H  
ATOM   3740  N   GLU B 207     397.241 388.806 412.183  1.00  0.00           N  
ATOM   3741  CA  GLU B 207     396.265 389.709 412.781  1.00  0.00           C  
ATOM   3742  C   GLU B 207     394.849 389.404 412.402  1.00  0.00           C  
ATOM   3743  O   GLU B 207     393.933 389.587 413.196  1.00  0.00           O  
ATOM   3744  CB  GLU B 207     396.594 391.162 412.451  1.00  0.00           C  
ATOM   3745  CG  GLU B 207     397.888 391.699 413.000  1.00  0.00           C  
ATOM   3746  CD  GLU B 207     397.876 393.213 413.196  1.00  0.00           C  
ATOM   3747  OE1 GLU B 207     398.682 393.701 414.001  1.00  0.00           O  
ATOM   3748  OE2 GLU B 207     396.863 393.848 412.817  1.00  0.00           O1-
ATOM   3749  HN  GLU B 207     397.961 389.209 411.621  1.00  0.00           H  
ATOM   3750  N   ILE B 208     394.604 388.745 411.255  1.00  0.00           N  
ATOM   3751  CA  ILE B 208     393.347 387.988 411.096  1.00  0.00           C  
ATOM   3752  C   ILE B 208     393.079 387.036 412.256  1.00  0.00           C  
ATOM   3753  O   ILE B 208     391.992 387.048 412.866  1.00  0.00           O  
ATOM   3754  CB  ILE B 208     393.408 387.219 409.766  1.00  0.00           C  
ATOM   3755  CG1 ILE B 208     393.408 388.147 408.569  1.00  0.00           C  
ATOM   3756  CG2 ILE B 208     392.322 386.145 409.692  1.00  0.00           C  
ATOM   3757  CD1 ILE B 208     394.202 387.610 407.373  1.00  0.00           C  
ATOM   3758  HN  ILE B 208     395.361 388.501 410.657  1.00  0.00           H  
ATOM   3759  N   VAL B 209     394.067 386.267 412.695  1.00  0.00           N  
ATOM   3760  CA  VAL B 209     393.787 385.303 413.770  1.00  0.00           C  
ATOM   3761  C   VAL B 209     393.591 385.986 415.112  1.00  0.00           C  
ATOM   3762  O   VAL B 209     392.725 385.535 415.869  1.00  0.00           O  
ATOM   3763  CB  VAL B 209     394.958 384.302 413.818  1.00  0.00           C  
ATOM   3764  CG1 VAL B 209     394.922 383.276 414.917  1.00  0.00           C  
ATOM   3765  CG2 VAL B 209     395.190 383.618 412.476  1.00  0.00           C  
ATOM   3766  HN  VAL B 209     394.897 386.169 412.122  1.00  0.00           H  
ATOM   3767  N   ARG B 210     394.128 387.183 415.234  1.00  0.00           N  
ATOM   3768  CA  ARG B 210     393.896 387.976 416.455  1.00  0.00           C  
ATOM   3769  C   ARG B 210     392.468 388.513 416.443  1.00  0.00           C  
ATOM   3770  O   ARG B 210     391.846 388.794 417.493  1.00  0.00           O  
ATOM   3771  CB  ARG B 210     394.934 389.099 416.565  1.00  0.00           C  
ATOM   3772  CG  ARG B 210     396.301 388.574 416.980  1.00  0.00           C  
ATOM   3773  CD  ARG B 210     397.083 389.539 417.871  1.00  0.00           C  
ATOM   3774  NE  ARG B 210     397.522 390.686 417.065  1.00  0.00           N  
ATOM   3775  CZ  ARG B 210     397.913 391.858 417.554  1.00  0.00           C  
ATOM   3776  NH1 ARG B 210     397.998 392.017 418.872  1.00  0.00           N1+
ATOM   3777  NH2 ARG B 210     398.352 392.822 416.736  1.00  0.00           N  
ATOM   3778  HN  ARG B 210     394.690 387.512 414.490  1.00  0.00           H  
ATOM   3779  HE  ARG B 210     397.546 390.552 416.052  1.00  0.00           H  
ATOM   3780 1HH1 ARG B 210     398.352 392.896 419.226  1.00  0.00           H  
ATOM   3781 2HH1 ARG B 210     397.900 391.248 419.519  1.00  0.00           H  
ATOM   3782 1HH2 ARG B 210     398.901 393.591 417.090  1.00  0.00           H  
ATOM   3783 2HH2 ARG B 210     398.279 392.676 415.747  1.00  0.00           H  
ATOM   3784  N   ASP B 211     391.907 388.733 415.247  1.00  0.00           N  
ATOM   3785  CA  ASP B 211     390.540 389.270 415.112  1.00  0.00           C  
ATOM   3786  C   ASP B 211     389.502 388.184 415.332  1.00  0.00           C  
ATOM   3787  O   ASP B 211     388.538 388.293 416.077  1.00  0.00           O  
ATOM   3788  CB  ASP B 211     390.344 390.002 413.794  1.00  0.00           C  
ATOM   3789  CG  ASP B 211     389.148 390.955 413.818  1.00  0.00           C  
ATOM   3790  OD1 ASP B 211     389.001 391.687 414.819  1.00  0.00           O  
ATOM   3791  OD2 ASP B 211     388.208 390.723 413.037  1.00  0.00           O1-
ATOM   3792  HN  ASP B 211     392.517 388.721 414.441  1.00  0.00           H  
ATOM   3793  N   ILE B 212     389.844 386.975 414.844  1.00  0.00           N  
ATOM   3794  CA  ILE B 212     389.172 385.742 415.259  1.00  0.00           C  
ATOM   3795  C   ILE B 212     389.148 385.608 416.748  1.00  0.00           C  
ATOM   3796  O   ILE B 212     388.110 385.779 417.407  1.00  0.00           O  
ATOM   3797  CB  ILE B 212     389.795 384.509 414.563  1.00  0.00           C  
ATOM   3798  CG1 ILE B 212     389.844 384.583 413.062  1.00  0.00           C  
ATOM   3799  CG2 ILE B 212     389.050 383.240 415.002  1.00  0.00           C  
ATOM   3800  CD1 ILE B 212     390.125 383.289 412.341  1.00  0.00           C  
ATOM   3801  HN  ILE B 212     390.698 386.865 414.331  1.00  0.00           H  
ATOM   3802  N   LYS B 213     390.344 385.767 417.358  1.00  0.00           N  
ATOM   3803  CA  LYS B 213     390.417 385.754 418.823  1.00  0.00           C  
ATOM   3804  C   LYS B 213     389.490 386.804 419.458  1.00  0.00           C  
ATOM   3805  O   LYS B 213     388.611 386.462 420.276  1.00  0.00           O  
ATOM   3806  CB  LYS B 213     391.870 386.011 419.299  1.00  0.00           C  
ATOM   3807  CG  LYS B 213     391.956 386.755 420.618  1.00  0.00           C  
ATOM   3808  CD  LYS B 213     393.030 386.267 421.558  1.00  0.00           C  
ATOM   3809  CE  LYS B 213     393.750 387.390 422.314  1.00  0.00           C  
ATOM   3810  NZ  LYS B 213     394.458 388.354 421.423  1.00  0.00           N1+
ATOM   3811  HN  LYS B 213     391.187 385.583 416.870  1.00  0.00           H  
ATOM   3812  HZ1 LYS B 213     394.971 388.977 421.997  1.00  0.00           H  
ATOM   3813  HZ2 LYS B 213     395.093 387.781 420.874  1.00  0.00           H  
ATOM   3814  HZ3 LYS B 213     393.750 388.782 420.898  1.00  0.00           H  
ATOM   3815  N   GLU B 214     389.453 388.013 418.860  1.00  0.00           N  
ATOM   3816  CA  GLU B 214     388.721 389.111 419.519  1.00  0.00           C  
ATOM   3817  C   GLU B 214     387.207 388.867 419.434  1.00  0.00           C  
ATOM   3818  O   GLU B 214     386.475 388.916 420.410  1.00  0.00           O  
ATOM   3819  CB  GLU B 214     389.087 390.430 418.860  1.00  0.00           C  
ATOM   3820  CG  GLU B 214     388.660 391.687 419.568  1.00  0.00           C  
ATOM   3821  CD  GLU B 214     389.673 392.822 419.507  1.00  0.00           C  
ATOM   3822  OE1 GLU B 214     390.881 392.542 419.421  1.00  0.00           O  
ATOM   3823  OE2 GLU B 214     389.307 393.970 419.873  1.00  0.00           O1-
ATOM   3824  HN  GLU B 214     389.941 388.196 418.030  1.00  0.00           H  
ATOM   3825  N   LYS B 215     386.694 388.757 418.176  1.00  0.00           N  
ATOM   3826  CA  LYS B 215     385.266 388.965 418.018  1.00  0.00           C  
ATOM   3827  C   LYS B 215     384.534 387.732 417.529  1.00  0.00           C  
ATOM   3828  O   LYS B 215     383.313 387.708 417.371  1.00  0.00           O  
ATOM   3829  CB  LYS B 215     384.985 390.186 417.126  1.00  0.00           C  
ATOM   3830  CG  LYS B 215     385.571 390.100 415.723  1.00  0.00           C  
ATOM   3831  CD  LYS B 215     385.291 391.333 414.893  1.00  0.00           C  
ATOM   3832  CE  LYS B 215     385.913 392.603 415.479  1.00  0.00           C  
ATOM   3833  NZ  LYS B 215     386.487 393.494 414.417  1.00  0.00           N1+
ATOM   3834  HN  LYS B 215     387.317 388.770 417.383  1.00  0.00           H  
ATOM   3835  HZ1 LYS B 215     386.707 394.360 414.832  1.00  0.00           H  
ATOM   3836  HZ2 LYS B 215     387.329 393.054 414.124  1.00  0.00           H  
ATOM   3837  HZ3 LYS B 215     385.828 393.542 413.696  1.00  0.00           H  
ATOM   3838  N   LEU B 216     385.278 386.609 417.358  1.00  0.00           N  
ATOM   3839  CA  LEU B 216     384.668 385.315 417.188  1.00  0.00           C  
ATOM   3840  C   LEU B 216     384.827 384.387 418.372  1.00  0.00           C  
ATOM   3841  O   LEU B 216     383.838 383.752 418.811  1.00  0.00           O  
ATOM   3842  CB  LEU B 216     385.059 384.607 415.894  1.00  0.00           C  
ATOM   3843  CG  LEU B 216     384.082 384.766 414.758  1.00  0.00           C  
ATOM   3844  CD1 LEU B 216     384.192 383.606 413.782  1.00  0.00           C  
ATOM   3845  CD2 LEU B 216     382.654 384.644 415.283  1.00  0.00           C  
ATOM   3846  HN  LEU B 216     386.279 386.768 417.444  1.00  0.00           H  
ATOM   3847  N   CYS B 217     386.060 384.155 418.811  1.00  0.00           N  
ATOM   3848  CA  CYS B 217     386.340 383.105 419.763  1.00  0.00           C  
ATOM   3849  C   CYS B 217     385.559 383.301 421.069  1.00  0.00           C  
ATOM   3850  O   CYS B 217     385.400 384.424 421.533  1.00  0.00           O  
ATOM   3851  CB  CYS B 217     387.842 383.020 420.117  1.00  0.00           C  
ATOM   3852  SG  CYS B 217     388.782 382.092 418.860  1.00  0.00           S  
ATOM   3853  HN  CYS B 217     386.792 384.839 418.640  1.00  0.00           H  
ATOM   3854  HG1 CYS B 217     389.990 382.568 419.153  1.00  0.00           H  
ATOM   3855  N   TYR B 218     384.961 382.251 421.594  1.00  0.00           N  
ATOM   3856  CA  TYR B 218     384.326 382.349 422.900  1.00  0.00           C  
ATOM   3857  C   TYR B 218     384.766 381.189 423.828  1.00  0.00           C  
ATOM   3858  O   TYR B 218     385.107 380.127 423.352  1.00  0.00           O  
ATOM   3859  CB  TYR B 218     382.788 382.300 422.717  1.00  0.00           C  
ATOM   3860  CG  TYR B 218     382.312 380.896 422.412  1.00  0.00           C  
ATOM   3861  CD1 TYR B 218     381.567 380.176 423.352  1.00  0.00           C  
ATOM   3862  CD2 TYR B 218     382.324 380.432 421.094  1.00  0.00           C  
ATOM   3863  CE1 TYR B 218     381.006 378.943 422.998  1.00  0.00           C  
ATOM   3864  CE2 TYR B 218     381.946 379.114 420.801  1.00  0.00           C  
ATOM   3865  CZ  TYR B 218     381.238 378.394 421.741  1.00  0.00           C  
ATOM   3866  OH  TYR B 218     380.579 377.234 421.387  1.00  0.00           O  
ATOM   3867  HN  TYR B 218     384.888 381.384 421.082  1.00  0.00           H  
ATOM   3868  HO  TYR B 218     379.993 376.868 422.095  1.00  0.00           H  
ATOM   3869  N   VAL B 219     384.497 381.384 425.098  1.00  0.00           N  
ATOM   3870  CA  VAL B 219     385.095 380.481 426.111  1.00  0.00           C  
ATOM   3871  C   VAL B 219     384.070 379.504 426.672  1.00  0.00           C  
ATOM   3872  O   VAL B 219     383.044 379.907 427.271  1.00  0.00           O  
ATOM   3873  CB  VAL B 219     385.632 381.323 427.295  1.00  0.00           C  
ATOM   3874  CG1 VAL B 219     386.804 380.713 428.015  1.00  0.00           C  
ATOM   3875  CG2 VAL B 219     385.974 382.727 426.807  1.00  0.00           C  
ATOM   3876  HN  VAL B 219     383.887 382.141 425.403  1.00  0.00           H  
ATOM   3877  N   ALA B 220     384.106 378.296 426.086  1.00  0.00           N  
ATOM   3878  CA  ALA B 220     383.008 377.344 426.221  1.00  0.00           C  
ATOM   3879  C   ALA B 220     382.678 377.148 427.698  1.00  0.00           C  
ATOM   3880  O   ALA B 220     383.545 377.319 428.564  1.00  0.00           O  
ATOM   3881  CB  ALA B 220     383.386 376.001 425.598  1.00  0.00           C  
ATOM   3882  HN  ALA B 220     384.961 377.979 425.684  1.00  0.00           H  
ATOM   3883  N   LEU B 221     381.360 377.124 427.991  1.00  0.00           N  
ATOM   3884  CA  LEU B 221     380.896 377.112 429.358  1.00  0.00           C  
ATOM   3885  C   LEU B 221     380.957 375.708 430.005  1.00  0.00           C  
ATOM   3886  O   LEU B 221     381.897 375.476 430.762  1.00  0.00           O  
ATOM   3887  CB  LEU B 221     379.504 377.722 429.529  1.00  0.00           C  
ATOM   3888  CG  LEU B 221     379.407 379.150 429.065  1.00  0.00           C  
ATOM   3889  CD1 LEU B 221     377.991 379.626 428.784  1.00  0.00           C  
ATOM   3890  CD2 LEU B 221     379.919 380.127 430.115  1.00  0.00           C  
ATOM   3891  HN  LEU B 221     380.713 377.222 427.222  1.00  0.00           H  
ATOM   3892  N   ASP B 222     380.286 374.756 429.382  1.00  0.00           N  
ATOM   3893  CA  ASP B 222     380.530 373.352 429.602  1.00  0.00           C  
ATOM   3894  C   ASP B 222     381.189 372.754 428.345  1.00  0.00           C  
ATOM   3895  O   ASP B 222     380.530 372.681 427.307  1.00  0.00           O  
ATOM   3896  CB  ASP B 222     379.236 372.632 429.956  1.00  0.00           C  
ATOM   3897  CG  ASP B 222     379.468 371.204 430.444  1.00  0.00           C  
ATOM   3898  OD1 ASP B 222     379.749 370.312 429.626  1.00  0.00           O  
ATOM   3899  OD2 ASP B 222     379.272 370.996 431.677  1.00  0.00           O1-
ATOM   3900  HN  ASP B 222     379.431 375.049 428.918  1.00  0.00           H  
ATOM   3901  N   PHE B 223     382.422 372.302 428.479  1.00  0.00           N  
ATOM   3902  CA  PHE B 223     383.203 371.899 427.283  1.00  0.00           C  
ATOM   3903  C   PHE B 223     382.690 370.642 426.636  1.00  0.00           C  
ATOM   3904  O   PHE B 223     382.581 370.544 425.427  1.00  0.00           O  
ATOM   3905  CB  PHE B 223     384.680 371.765 427.600  1.00  0.00           C  
ATOM   3906  CG  PHE B 223     385.559 371.936 426.355  1.00  0.00           C  
ATOM   3907  CD1 PHE B 223     385.913 373.206 425.928  1.00  0.00           C  
ATOM   3908  CD2 PHE B 223     386.206 370.837 425.818  1.00  0.00           C  
ATOM   3909  CE1 PHE B 223     386.768 373.352 424.829  1.00  0.00           C  
ATOM   3910  CE2 PHE B 223     386.914 370.959 424.597  1.00  0.00           C  
ATOM   3911  CZ  PHE B 223     387.219 372.229 424.133  1.00  0.00           C  
ATOM   3912  HN  PHE B 223     382.922 372.522 429.297  1.00  0.00           H  
ATOM   3913  N   GLU B 224     382.349 369.641 427.478  1.00  0.00           N  
ATOM   3914  CA  GLU B 224     381.824 368.408 426.917  1.00  0.00           C  
ATOM   3915  C   GLU B 224     380.566 368.689 426.147  1.00  0.00           C  
ATOM   3916  O   GLU B 224     380.542 368.359 424.939  1.00  0.00           O  
ATOM   3917  CB  GLU B 224     381.519 367.407 428.052  1.00  0.00           C  
ATOM   3918  CG  GLU B 224     382.690 367.188 428.979  1.00  0.00           C  
ATOM   3919  CD  GLU B 224     382.568 365.869 429.761  1.00  0.00           C  
ATOM   3920  OE1 GLU B 224     382.886 364.832 429.163  1.00  0.00           O  
ATOM   3921  OE2 GLU B 224     381.689 365.894 430.664  1.00  0.00           O1-
ATOM   3922  HN  GLU B 224     382.532 369.714 428.442  1.00  0.00           H  
ATOM   3923  N   ASN B 225     379.663 369.519 426.672  1.00  0.00           N  
ATOM   3924  CA  ASN B 225     378.442 369.824 425.977  1.00  0.00           C  
ATOM   3925  C   ASN B 225     378.699 370.703 424.731  1.00  0.00           C  
ATOM   3926  O   ASN B 225     377.808 370.764 423.853  1.00  0.00           O  
ATOM   3927  CB  ASN B 225     377.454 370.544 426.880  1.00  0.00           C  
ATOM   3928  CG  ASN B 225     375.977 370.312 426.562  1.00  0.00           C  
ATOM   3929  ND2 ASN B 225     375.708 369.617 425.476  1.00  0.00           N  
ATOM   3930  OD1 ASN B 225     375.110 371.069 427.063  1.00  0.00           O  
ATOM   3931  HN  ASN B 225     379.858 369.824 427.612  1.00  0.00           H  
ATOM   3932 1HND ASN B 225     374.756 369.360 425.293  1.00  0.00           H  
ATOM   3933 2HND ASN B 225     376.428 369.067 425.061  1.00  0.00           H  
ATOM   3934  N   GLU B 226     379.712 371.533 424.792  1.00  0.00           N  
ATOM   3935  CA  GLU B 226     380.017 372.400 423.621  1.00  0.00           C  
ATOM   3936  C   GLU B 226     380.493 371.570 422.449  1.00  0.00           C  
ATOM   3937  O   GLU B 226     380.127 371.765 421.301  1.00  0.00           O  
ATOM   3938  CB  GLU B 226     381.067 373.450 423.999  1.00  0.00           C  
ATOM   3939  CG  GLU B 226     380.627 374.854 423.645  1.00  0.00           C  
ATOM   3940  CD  GLU B 226     379.602 375.427 424.622  1.00  0.00           C  
ATOM   3941  OE1 GLU B 226     380.005 375.879 425.708  1.00  0.00           O  
ATOM   3942  OE2 GLU B 226     378.479 375.635 424.170  1.00  0.00           O1-
ATOM   3943  HN  GLU B 226     380.237 371.655 425.623  1.00  0.00           H  
ATOM   3944  N   MET B 227     381.274 370.544 422.766  1.00  0.00           N  
ATOM   3945  CA  MET B 227     381.628 369.519 421.765  1.00  0.00           C  
ATOM   3946  C   MET B 227     380.383 368.774 421.289  1.00  0.00           C  
ATOM   3947  O   MET B 227     380.249 368.359 420.117  1.00  0.00           O  
ATOM   3948  CB  MET B 227     382.568 368.506 422.437  1.00  0.00           C  
ATOM   3949  CG  MET B 227     383.972 369.006 422.705  1.00  0.00           C  
ATOM   3950  SD  MET B 227     385.144 367.651 422.620  1.00  0.00           S  
ATOM   3951  CE  MET B 227     385.205 367.029 424.280  1.00  0.00           C  
ATOM   3952  HN  MET B 227     381.628 370.483 423.718  1.00  0.00           H  
ATOM   3953  N   ALA B 228     379.504 368.445 422.253  1.00  0.00           N  
ATOM   3954  CA  ALA B 228     378.296 367.725 421.936  1.00  0.00           C  
ATOM   3955  C   ALA B 228     377.405 368.457 420.935  1.00  0.00           C  
ATOM   3956  O   ALA B 228     376.953 367.883 419.922  1.00  0.00           O  
ATOM   3957  CB  ALA B 228     377.478 367.395 423.181  1.00  0.00           C  
ATOM   3958  HN  ALA B 228     379.810 368.640 423.193  1.00  0.00           H  
ATOM   3959  N   THR B 229     377.209 369.763 421.106  1.00  0.00           N  
ATOM   3960  CA  THR B 229     376.501 370.618 420.166  1.00  0.00           C  
ATOM   3961  C   THR B 229     377.222 370.789 418.872  1.00  0.00           C  
ATOM   3962  O   THR B 229     376.599 370.898 417.786  1.00  0.00           O  
ATOM   3963  CB  THR B 229     376.257 371.985 420.801  1.00  0.00           C  
ATOM   3964  CG2 THR B 229     375.195 372.754 420.020  1.00  0.00           C  
ATOM   3965  OG1 THR B 229     375.867 371.912 422.156  1.00  0.00           O  
ATOM   3966  HN  THR B 229     377.637 370.166 421.948  1.00  0.00           H  
ATOM   3967  HO  THR B 229     375.537 372.791 422.473  1.00  0.00           H  
ATOM   3968  N   ALA B 230     378.540 370.813 418.884  1.00  0.00           N  
ATOM   3969  CA  ALA B 230     379.285 371.008 417.627  1.00  0.00           C  
ATOM   3970  C   ALA B 230     379.309 369.751 416.760  1.00  0.00           C  
ATOM   3971  O   ALA B 230     379.199 369.800 415.515  1.00  0.00           O  
ATOM   3972  CB  ALA B 230     380.750 371.362 417.969  1.00  0.00           C  
ATOM   3973  HN  ALA B 230     379.028 370.874 419.775  1.00  0.00           H  
ATOM   3974  N   ALA B 231     379.272 368.604 417.395  1.00  0.00           N  
ATOM   3975  CA  ALA B 231     379.077 367.322 416.711  1.00  0.00           C  
ATOM   3976  C   ALA B 231     377.600 367.126 416.321  1.00  0.00           C  
ATOM   3977  O   ALA B 231     377.283 366.235 415.491  1.00  0.00           O  
ATOM   3978  CB  ALA B 231     379.578 366.138 417.542  1.00  0.00           C  
ATOM   3979  HN  ALA B 231     379.419 368.591 418.396  1.00  0.00           H  
ATOM   3980  N   SER B 232     376.685 367.676 417.090  1.00  0.00           N  
ATOM   3981  CA  SER B 232     375.305 367.822 416.589  1.00  0.00           C  
ATOM   3982  C   SER B 232     375.305 368.726 415.344  1.00  0.00           C  
ATOM   3983  O   SER B 232     376.221 369.531 415.186  1.00  0.00           O  
ATOM   3984  CB  SER B 232     374.402 368.384 417.676  1.00  0.00           C  
ATOM   3985  OG  SER B 232     373.792 369.592 417.212  1.00  0.00           O  
ATOM   3986  HN  SER B 232     376.978 368.311 417.810  1.00  0.00           H  
ATOM   3987  HO  SER B 232     373.181 369.897 417.944  1.00  0.00           H  
ATOM   3988  N   SER B 233     374.304 368.640 414.502  1.00  0.00           N  
ATOM   3989  CA  SER B 233     374.316 369.470 413.269  1.00  0.00           C  
ATOM   3990  C   SER B 233     373.523 370.776 413.489  1.00  0.00           C  
ATOM   3991  O   SER B 233     373.633 371.716 412.671  1.00  0.00           O  
ATOM   3992  CB  SER B 233     373.743 368.713 412.085  1.00  0.00           C  
ATOM   3993  OG  SER B 233     372.437 368.201 412.341  1.00  0.00           O  
ATOM   3994  HN  SER B 233     373.547 368.018 414.612  1.00  0.00           H  
ATOM   3995  HO  SER B 233     372.144 367.542 411.658  1.00  0.00           H  
ATOM   3996  N   SER B 234     373.096 370.984 414.758  1.00  0.00           N  
ATOM   3997  CA  SER B 234     372.717 372.375 415.125  1.00  0.00           C  
ATOM   3998  C   SER B 234     374.036 373.169 415.271  1.00  0.00           C  
ATOM   3999  O   SER B 234     375.037 372.607 415.771  1.00  0.00           O  
ATOM   4000  CB  SER B 234     371.985 372.351 416.479  1.00  0.00           C  
ATOM   4001  OG  SER B 234     371.973 373.657 417.065  1.00  0.00           O  
ATOM   4002  HN  SER B 234     373.035 370.251 415.405  1.00  0.00           H  
ATOM   4003  HO  SER B 234     371.484 373.572 417.944  1.00  0.00           H  
ATOM   4004  N   SER B 235     374.268 374.084 414.307  1.00  0.00           N  
ATOM   4005  CA  SER B 235     375.623 374.548 414.026  1.00  0.00           C  
ATOM   4006  C   SER B 235     375.964 375.708 415.002  1.00  0.00           C  
ATOM   4007  O   SER B 235     375.635 376.868 414.697  1.00  0.00           O  
ATOM   4008  CB  SER B 235     375.720 375.061 412.598  1.00  0.00           C  
ATOM   4009  OG  SER B 235     377.075 375.366 412.280  1.00  0.00           O  
ATOM   4010  HN  SER B 235     373.547 374.304 413.635  1.00  0.00           H  
ATOM   4011  HO  SER B 235     377.234 375.195 411.304  1.00  0.00           H  
ATOM   4012  N   LEU B 236     377.039 375.464 415.771  1.00  0.00           N  
ATOM   4013  CA  LEU B 236     377.759 376.538 416.467  1.00  0.00           C  
ATOM   4014  C   LEU B 236     378.809 377.136 415.491  1.00  0.00           C  
ATOM   4015  O   LEU B 236     379.578 377.991 415.918  1.00  0.00           O  
ATOM   4016  CB  LEU B 236     378.516 375.916 417.651  1.00  0.00           C  
ATOM   4017  CG  LEU B 236     377.686 375.452 418.811  1.00  0.00           C  
ATOM   4018  CD1 LEU B 236     378.442 374.548 419.775  1.00  0.00           C  
ATOM   4019  CD2 LEU B 236     377.197 376.587 419.690  1.00  0.00           C  
ATOM   4020  HN  LEU B 236     377.393 374.512 415.747  1.00  0.00           H  
ATOM   4021  N   GLU B 237     379.211 376.331 414.502  1.00  0.00           N  
ATOM   4022  CA  GLU B 237     380.200 376.819 413.513  1.00  0.00           C  
ATOM   4023  C   GLU B 237     379.846 378.186 412.952  1.00  0.00           C  
ATOM   4024  O   GLU B 237     378.723 378.479 412.524  1.00  0.00           O  
ATOM   4025  CB  GLU B 237     380.383 375.806 412.378  1.00  0.00           C  
ATOM   4026  CG  GLU B 237     381.677 376.038 411.609  1.00  0.00           C  
ATOM   4027  CD  GLU B 237     382.178 374.707 411.047  1.00  0.00           C  
ATOM   4028  OE1 GLU B 237     383.203 374.634 410.364  1.00  0.00           O  
ATOM   4029  OE2 GLU B 237     381.665 373.669 411.572  1.00  0.00           O1-
ATOM   4030  HN  GLU B 237     378.650 375.525 414.246  1.00  0.00           H  
ATOM   4031  N   LYS B 238     380.859 379.053 412.769  1.00  0.00           N  
ATOM   4032  CA  LYS B 238     380.579 380.444 412.439  1.00  0.00           C  
ATOM   4033  C   LYS B 238     381.482 380.969 411.292  1.00  0.00           C  
ATOM   4034  O   LYS B 238     382.642 380.591 411.182  1.00  0.00           O  
ATOM   4035  CB  LYS B 238     380.676 381.335 413.672  1.00  0.00           C  
ATOM   4036  CG  LYS B 238     379.395 381.934 414.172  1.00  0.00           C  
ATOM   4037  CD  LYS B 238     378.735 382.861 413.159  1.00  0.00           C  
ATOM   4038  CE  LYS B 238     377.454 383.472 413.745  1.00  0.00           C  
ATOM   4039  NZ  LYS B 238     376.953 384.631 412.988  1.00  0.00           N1+
ATOM   4040  HN  LYS B 238     381.787 378.809 413.049  1.00  0.00           H  
ATOM   4041  HZ1 LYS B 238     376.013 384.827 413.293  1.00  0.00           H  
ATOM   4042  HZ2 LYS B 238     377.551 385.400 413.208  1.00  0.00           H  
ATOM   4043  HZ3 LYS B 238     376.965 384.424 412.000  1.00  0.00           H  
ATOM   4044  N   SER B 239     380.835 381.580 410.278  1.00  0.00           N  
ATOM   4045  CA  SER B 239     381.604 382.068 409.119  1.00  0.00           C  
ATOM   4046  C   SER B 239     382.385 383.313 409.460  1.00  0.00           C  
ATOM   4047  O   SER B 239     381.860 384.424 409.692  1.00  0.00           O  
ATOM   4048  CB  SER B 239     380.701 382.263 407.898  1.00  0.00           C  
ATOM   4049  OG  SER B 239     379.688 383.215 408.118  1.00  0.00           O  
ATOM   4050  HN  SER B 239     379.834 381.726 410.364  1.00  0.00           H  
ATOM   4051  HO  SER B 239     379.395 383.606 407.239  1.00  0.00           H  
ATOM   4052  N   TYR B 240     383.704 383.240 409.180  1.00  0.00           N  
ATOM   4053  CA  TYR B 240     384.546 384.412 409.399  1.00  0.00           C  
ATOM   4054  C   TYR B 240     385.168 384.888 408.081  1.00  0.00           C  
ATOM   4055  O   TYR B 240     385.571 384.119 407.202  1.00  0.00           O  
ATOM   4056  CB  TYR B 240     385.669 384.045 410.400  1.00  0.00           C  
ATOM   4057  CG  TYR B 240     386.646 385.181 410.706  1.00  0.00           C  
ATOM   4058  CD1 TYR B 240     386.267 386.230 411.548  1.00  0.00           C  
ATOM   4059  CD2 TYR B 240     387.866 385.266 410.022  1.00  0.00           C  
ATOM   4060  CE1 TYR B 240     387.097 387.329 411.707  1.00  0.00           C  
ATOM   4061  CE2 TYR B 240     388.647 386.426 410.120  1.00  0.00           C  
ATOM   4062  CZ  TYR B 240     388.257 387.463 410.950  1.00  0.00           C  
ATOM   4063  OH  TYR B 240     388.989 388.635 411.011  1.00  0.00           O  
ATOM   4064  HN  TYR B 240     384.094 382.434 408.716  1.00  0.00           H  
ATOM   4065  HO  TYR B 240     388.525 389.319 411.560  1.00  0.00           H  
ATOM   4066  N   GLU B 241     385.132 386.230 407.849  1.00  0.00           N  
ATOM   4067  CA  GLU B 241     385.632 386.768 406.616  1.00  0.00           C  
ATOM   4068  C   GLU B 241     387.158 386.584 406.482  1.00  0.00           C  
ATOM   4069  O   GLU B 241     387.939 387.256 407.190  1.00  0.00           O  
ATOM   4070  CB  GLU B 241     385.303 388.269 406.506  1.00  0.00           C  
ATOM   4071  CG  GLU B 241     383.826 388.525 406.384  1.00  0.00           C  
ATOM   4072  CD  GLU B 241     383.459 389.795 407.153  1.00  0.00           C  
ATOM   4073  OE1 GLU B 241     382.886 389.722 408.252  1.00  0.00           O  
ATOM   4074  OE2 GLU B 241     383.716 390.869 406.592  1.00  0.00           O1-
ATOM   4075  HN  GLU B 241     384.570 386.816 408.447  1.00  0.00           H  
ATOM   4076  N   LEU B 242     387.598 386.060 405.322  1.00  0.00           N  
ATOM   4077  CA  LEU B 242     389.014 386.182 404.968  1.00  0.00           C  
ATOM   4078  C   LEU B 242     389.209 387.158 403.796  1.00  0.00           C  
ATOM   4079  O   LEU B 242     388.281 387.280 402.991  1.00  0.00           O  
ATOM   4080  CB  LEU B 242     389.600 384.802 404.639  1.00  0.00           C  
ATOM   4081  CG  LEU B 242     391.077 384.680 404.968  1.00  0.00           C  
ATOM   4082  CD1 LEU B 242     391.394 384.888 406.458  1.00  0.00           C  
ATOM   4083  CD2 LEU B 242     391.528 383.240 404.712  1.00  0.00           C  
ATOM   4084  HN  LEU B 242     387.048 385.388 404.834  1.00  0.00           H  
ATOM   4085  N   PRO B 243     390.259 387.927 403.809  1.00  0.00           N  
ATOM   4086  CA  PRO B 243     390.198 389.246 403.101  1.00  0.00           C  
ATOM   4087  C   PRO B 243     390.015 389.014 401.624  1.00  0.00           C  
ATOM   4088  O   PRO B 243     389.685 390.002 400.940  1.00  0.00           O  
ATOM   4089  CB  PRO B 243     391.614 389.771 403.369  1.00  0.00           C  
ATOM   4090  CG  PRO B 243     391.736 389.453 404.822  1.00  0.00           C  
ATOM   4091  CD  PRO B 243     391.296 388.000 404.871  1.00  0.00           C  
ATOM   4092  N   ASP B 244     390.430 387.878 401.111  1.00  0.00           N  
ATOM   4093  CA  ASP B 244     390.479 387.671 399.658  1.00  0.00           C  
ATOM   4094  C   ASP B 244     389.160 387.097 399.182  1.00  0.00           C  
ATOM   4095  O   ASP B 244     388.916 387.207 397.949  1.00  0.00           O  
ATOM   4096  CB  ASP B 244     391.602 386.670 399.341  1.00  0.00           C  
ATOM   4097  CG  ASP B 244     391.248 385.278 399.792  1.00  0.00           C  
ATOM   4098  OD1 ASP B 244     390.906 385.083 400.977  1.00  0.00           O  
ATOM   4099  OD2 ASP B 244     391.663 384.326 399.072  1.00  0.00           O1-
ATOM   4100  HN  ASP B 244     390.808 387.183 401.733  1.00  0.00           H  
ATOM   4101  N   GLY B 245     388.318 386.609 400.049  1.00  0.00           N  
ATOM   4102  CA  GLY B 245     387.012 386.072 399.634  1.00  0.00           C  
ATOM   4103  C   GLY B 245     386.951 384.583 400.012  1.00  0.00           C  
ATOM   4104  O   GLY B 245     385.999 383.887 399.609  1.00  0.00           O  
ATOM   4105  HN  GLY B 245     388.452 386.743 401.038  1.00  0.00           H  
ATOM   4106  N   GLN B 246     387.805 384.143 400.903  1.00  0.00           N  
ATOM   4107  CA  GLN B 246     387.610 382.837 401.587  1.00  0.00           C  
ATOM   4108  C   GLN B 246     386.694 383.069 402.808  1.00  0.00           C  
ATOM   4109  O   GLN B 246     386.462 384.229 403.223  1.00  0.00           O  
ATOM   4110  CB  GLN B 246     388.965 382.336 402.063  1.00  0.00           C  
ATOM   4111  CG  GLN B 246     388.916 380.896 402.563  1.00  0.00           C  
ATOM   4112  CD  GLN B 246     388.757 379.895 401.440  1.00  0.00           C  
ATOM   4113  NE2 GLN B 246     388.440 378.638 401.794  1.00  0.00           N  
ATOM   4114  OE1 GLN B 246     389.026 380.151 400.256  1.00  0.00           O  
ATOM   4115  HN  GLN B 246     388.550 384.717 401.196  1.00  0.00           H  
ATOM   4116 1HNE GLN B 246     388.135 377.991 401.111  1.00  0.00           H  
ATOM   4117 2HNE GLN B 246     388.647 378.369 402.710  1.00  0.00           H  
ATOM   4118  N   VAL B 247     386.011 382.007 403.235  1.00  0.00           N  
ATOM   4119  CA  VAL B 247     385.388 382.031 404.541  1.00  0.00           C  
ATOM   4120  C   VAL B 247     386.108 381.006 405.457  1.00  0.00           C  
ATOM   4121  O   VAL B 247     386.133 379.834 405.139  1.00  0.00           O  
ATOM   4122  CB  VAL B 247     383.911 381.641 404.480  1.00  0.00           C  
ATOM   4123  CG1 VAL B 247     383.142 381.885 405.774  1.00  0.00           C  
ATOM   4124  CG2 VAL B 247     383.228 382.397 403.345  1.00  0.00           C  
ATOM   4125  HN  VAL B 247     385.852 381.238 402.588  1.00  0.00           H  
ATOM   4126  N   ILE B 248     386.670 381.482 406.555  1.00  0.00           N  
ATOM   4127  CA  ILE B 248     387.109 380.566 407.605  1.00  0.00           C  
ATOM   4128  C   ILE B 248     385.864 380.017 408.325  1.00  0.00           C  
ATOM   4129  O   ILE B 248     384.851 380.664 408.545  1.00  0.00           O  
ATOM   4130  CB  ILE B 248     387.988 381.335 408.582  1.00  0.00           C  
ATOM   4131  CG1 ILE B 248     388.818 382.397 407.922  1.00  0.00           C  
ATOM   4132  CG2 ILE B 248     388.879 380.359 409.387  1.00  0.00           C  
ATOM   4133  CD1 ILE B 248     389.929 382.910 408.838  1.00  0.00           C  
ATOM   4134  HN  ILE B 248     386.658 382.471 406.750  1.00  0.00           H  
ATOM   4135  N   THR B 249     385.852 378.662 408.337  1.00  0.00           N  
ATOM   4136  CA  THR B 249     384.631 377.979 408.826  1.00  0.00           C  
ATOM   4137  C   THR B 249     384.912 377.405 410.229  1.00  0.00           C  
ATOM   4138  O   THR B 249     385.962 376.733 410.376  1.00  0.00           O  
ATOM   4139  CB  THR B 249     384.265 376.807 407.898  1.00  0.00           C  
ATOM   4140  CG2 THR B 249     383.545 377.307 406.641  1.00  0.00           C  
ATOM   4141  OG1 THR B 249     385.376 376.013 407.568  1.00  0.00           O  
ATOM   4142  HN  THR B 249     386.621 378.162 407.983  1.00  0.00           H  
ATOM   4143  HO  THR B 249     385.107 375.269 406.958  1.00  0.00           H  
ATOM   4144  N   ILE B 250     384.546 378.223 411.243  1.00  0.00           N  
ATOM   4145  CA  ILE B 250     385.181 378.101 412.573  1.00  0.00           C  
ATOM   4146  C   ILE B 250     384.253 377.344 413.513  1.00  0.00           C  
ATOM   4147  O   ILE B 250     383.154 377.820 413.867  1.00  0.00           O  
ATOM   4148  CB  ILE B 250     385.425 379.529 413.110  1.00  0.00           C  
ATOM   4149  CG1 ILE B 250     386.255 380.347 412.122  1.00  0.00           C  
ATOM   4150  CG2 ILE B 250     386.060 379.468 414.502  1.00  0.00           C  
ATOM   4151  CD1 ILE B 250     386.755 381.616 412.756  1.00  0.00           C  
ATOM   4152  HN  ILE B 250     383.728 378.796 411.108  1.00  0.00           H  
ATOM   4153  N   GLY B 251     384.705 376.208 414.014  1.00  0.00           N  
ATOM   4154  CA  GLY B 251     383.826 375.330 414.771  1.00  0.00           C  
ATOM   4155  C   GLY B 251     384.326 375.012 416.162  1.00  0.00           C  
ATOM   4156  O   GLY B 251     383.936 375.684 417.139  1.00  0.00           O  
ATOM   4157  HN  GLY B 251     385.608 375.867 413.708  1.00  0.00           H  
ATOM   4158  N   ASN B 252     384.827 373.767 416.357  1.00  0.00           N  
ATOM   4159  CA  ASN B 252     385.425 373.364 417.590  1.00  0.00           C  
ATOM   4160  C   ASN B 252     386.365 374.426 418.152  1.00  0.00           C  
ATOM   4161  O   ASN B 252     386.621 374.487 419.373  1.00  0.00           O  
ATOM   4162  CB  ASN B 252     386.169 372.034 417.529  1.00  0.00           C  
ATOM   4163  CG  ASN B 252     385.449 370.850 418.127  1.00  0.00           C  
ATOM   4164  ND2 ASN B 252     384.131 370.825 417.969  1.00  0.00           N  
ATOM   4165  OD1 ASN B 252     386.035 369.983 418.799  1.00  0.00           O  
ATOM   4166  HN  ASN B 252     384.802 373.145 415.552  1.00  0.00           H  
ATOM   4167 1HND ASN B 252     383.618 370.044 418.335  1.00  0.00           H  
ATOM   4168 2HND ASN B 252     383.679 371.570 417.517  1.00  0.00           H  
ATOM   4169  N   GLU B 253     387.231 374.951 417.261  1.00  0.00           N  
ATOM   4170  CA  GLU B 253     388.416 375.696 417.749  1.00  0.00           C  
ATOM   4171  C   GLU B 253     387.976 377.063 418.274  1.00  0.00           C  
ATOM   4172  O   GLU B 253     388.586 377.698 419.128  1.00  0.00           O  
ATOM   4173  CB  GLU B 253     389.368 375.964 416.565  1.00  0.00           C  
ATOM   4174  CG  GLU B 253     389.026 375.146 415.332  1.00  0.00           C  
ATOM   4175  CD  GLU B 253     389.429 373.682 415.552  1.00  0.00           C  
ATOM   4176  OE1 GLU B 253     390.625 373.438 415.771  1.00  0.00           O  
ATOM   4177  OE2 GLU B 253     388.611 372.791 415.283  1.00  0.00           O1-
ATOM   4178  HN  GLU B 253     387.097 374.854 416.296  1.00  0.00           H  
ATOM   4179  N   ARG B 254     386.780 377.502 417.847  1.00  0.00           N  
ATOM   4180  CA  ARG B 254     386.218 378.748 418.372  1.00  0.00           C  
ATOM   4181  C   ARG B 254     386.072 378.735 419.897  1.00  0.00           C  
ATOM   4182  O   ARG B 254     386.108 379.785 420.544  1.00  0.00           O  
ATOM   4183  CB  ARG B 254     384.863 379.053 417.725  1.00  0.00           C  
ATOM   4184  CG  ARG B 254     384.436 380.493 417.725  1.00  0.00           C  
ATOM   4185  CD  ARG B 254     383.459 380.786 416.577  1.00  0.00           C  
ATOM   4186  NE  ARG B 254     382.104 380.298 416.846  1.00  0.00           N  
ATOM   4187  CZ  ARG B 254     381.201 380.981 417.578  1.00  0.00           C  
ATOM   4188  NH1 ARG B 254     381.396 382.263 417.847  1.00  0.00           N1+
ATOM   4189  NH2 ARG B 254     380.005 380.420 417.810  1.00  0.00           N  
ATOM   4190  HN  ARG B 254     386.218 376.978 417.200  1.00  0.00           H  
ATOM   4191  HE  ARG B 254     381.848 379.407 416.492  1.00  0.00           H  
ATOM   4192 1HH1 ARG B 254     380.652 382.812 418.213  1.00  0.00           H  
ATOM   4193 2HH1 ARG B 254     382.312 382.654 417.651  1.00  0.00           H  
ATOM   4194 1HH2 ARG B 254     379.468 380.786 418.604  1.00  0.00           H  
ATOM   4195 2HH2 ARG B 254     379.749 379.529 417.432  1.00  0.00           H  
ATOM   4196  N   PHE B 255     385.767 377.588 420.471  1.00  0.00           N  
ATOM   4197  CA  PHE B 255     385.840 377.429 421.912  1.00  0.00           C  
ATOM   4198  C   PHE B 255     387.134 376.819 422.388  1.00  0.00           C  
ATOM   4199  O   PHE B 255     387.463 376.990 423.572  1.00  0.00           O  
ATOM   4200  CB  PHE B 255     384.656 376.672 422.498  1.00  0.00           C  
ATOM   4201  CG  PHE B 255     384.204 375.476 421.704  1.00  0.00           C  
ATOM   4202  CD1 PHE B 255     384.607 374.194 422.095  1.00  0.00           C  
ATOM   4203  CD2 PHE B 255     383.240 375.586 420.715  1.00  0.00           C  
ATOM   4204  CE1 PHE B 255     384.290 373.071 421.313  1.00  0.00           C  
ATOM   4205  CE2 PHE B 255     382.776 374.438 420.056  1.00  0.00           C  
ATOM   4206  CZ  PHE B 255     383.289 373.169 420.349  1.00  0.00           C  
ATOM   4207  HN  PHE B 255     385.571 376.746 419.934  1.00  0.00           H  
ATOM   4208  N   ARG B 256     387.817 376.001 421.570  1.00  0.00           N  
ATOM   4209  CA  ARG B 256     389.050 375.342 422.046  1.00  0.00           C  
ATOM   4210  C   ARG B 256     390.076 376.355 422.485  1.00  0.00           C  
ATOM   4211  O   ARG B 256     390.686 376.282 423.572  1.00  0.00           O  
ATOM   4212  CB  ARG B 256     389.661 374.487 420.923  1.00  0.00           C  
ATOM   4213  CG  ARG B 256     390.808 373.621 421.350  1.00  0.00           C  
ATOM   4214  CD  ARG B 256     391.736 373.206 420.227  1.00  0.00           C  
ATOM   4215  NE  ARG B 256     390.979 372.461 419.226  1.00  0.00           N  
ATOM   4216  CZ  ARG B 256     391.553 371.655 418.323  1.00  0.00           C  
ATOM   4217  NH1 ARG B 256     392.871 371.448 418.323  1.00  0.00           N1+
ATOM   4218  NH2 ARG B 256     390.808 370.984 417.444  1.00  0.00           N  
ATOM   4219  HN  ARG B 256     387.769 376.135 420.569  1.00  0.00           H  
ATOM   4220  HE  ARG B 256     390.027 372.754 419.055  1.00  0.00           H  
ATOM   4221 1HH1 ARG B 256     393.237 370.679 417.798  1.00  0.00           H  
ATOM   4222 2HH1 ARG B 256     393.457 371.887 419.019  1.00  0.00           H  
ATOM   4223 1HH2 ARG B 256     391.248 370.496 416.663  1.00  0.00           H  
ATOM   4224 2HH2 ARG B 256     389.807 371.130 417.480  1.00  0.00           H  
ATOM   4225  N   CYS B 257     390.234 377.466 421.729  1.00  0.00           N  
ATOM   4226  CA  CYS B 257     391.309 378.406 421.912  1.00  0.00           C  
ATOM   4227  C   CYS B 257     391.516 378.821 423.352  1.00  0.00           C  
ATOM   4228  O   CYS B 257     392.615 378.540 423.853  1.00  0.00           O  
ATOM   4229  CB  CYS B 257     391.187 379.626 420.996  1.00  0.00           C  
ATOM   4230  SG  CYS B 257     392.285 381.006 421.350  1.00  0.00           S  
ATOM   4231  HN  CYS B 257     389.648 377.539 420.911  1.00  0.00           H  
ATOM   4232  HG1 CYS B 257     391.663 381.873 420.532  1.00  0.00           H  
ATOM   4233  N   PRO B 258     390.552 379.480 423.975  1.00  0.00           N  
ATOM   4234  CA  PRO B 258     390.857 380.151 425.256  1.00  0.00           C  
ATOM   4235  C   PRO B 258     391.125 379.187 426.367  1.00  0.00           C  
ATOM   4236  O   PRO B 258     391.528 379.626 427.466  1.00  0.00           O  
ATOM   4237  CB  PRO B 258     389.697 381.079 425.513  1.00  0.00           C  
ATOM   4238  CG  PRO B 258     388.550 380.408 424.780  1.00  0.00           C  
ATOM   4239  CD  PRO B 258     389.197 379.858 423.523  1.00  0.00           C  
ATOM   4240  N   GLU B 259     390.869 377.893 426.160  1.00  0.00           N  
ATOM   4241  CA  GLU B 259     391.199 376.917 427.222  1.00  0.00           C  
ATOM   4242  C   GLU B 259     392.664 376.526 427.234  1.00  0.00           C  
ATOM   4243  O   GLU B 259     393.140 375.879 428.198  1.00  0.00           O  
ATOM   4244  CB  GLU B 259     390.271 375.708 427.148  1.00  0.00           C  
ATOM   4245  CG  GLU B 259     389.954 375.049 428.455  1.00  0.00           C  
ATOM   4246  CD  GLU B 259     389.502 373.608 428.259  1.00  0.00           C  
ATOM   4247  OE1 GLU B 259     390.125 372.888 427.454  1.00  0.00           O  
ATOM   4248  OE2 GLU B 259     388.770 373.096 429.163  1.00  0.00           O1-
ATOM   4249  HN  GLU B 259     390.393 377.563 425.342  1.00  0.00           H  
ATOM   4250  N   THR B 260     393.518 377.344 426.562  1.00  0.00           N  
ATOM   4251  CA  THR B 260     394.958 377.307 426.904  1.00  0.00           C  
ATOM   4252  C   THR B 260     395.178 378.003 428.271  1.00  0.00           C  
ATOM   4253  O   THR B 260     395.862 377.393 429.089  1.00  0.00           O  
ATOM   4254  CB  THR B 260     395.703 378.076 425.793  1.00  0.00           C  
ATOM   4255  CG2 THR B 260     396.716 379.089 426.355  1.00  0.00           C  
ATOM   4256  OG1 THR B 260     396.338 377.161 424.939  1.00  0.00           O  
ATOM   4257  HN  THR B 260     393.188 377.771 425.708  1.00  0.00           H  
ATOM   4258  HO  THR B 260     396.655 377.649 424.097  1.00  0.00           H  
ATOM   4259  N   LEU B 261     394.348 378.967 428.589  1.00  0.00           N  
ATOM   4260  CA  LEU B 261     394.495 379.688 429.871  1.00  0.00           C  
ATOM   4261  C   LEU B 261     394.275 378.687 431.006  1.00  0.00           C  
ATOM   4262  O   LEU B 261     394.678 378.943 432.141  1.00  0.00           O  
ATOM   4263  CB  LEU B 261     393.457 380.811 430.005  1.00  0.00           C  
ATOM   4264  CG  LEU B 261     393.640 381.909 428.955  1.00  0.00           C  
ATOM   4265  CD1 LEU B 261     393.286 383.289 429.480  1.00  0.00           C  
ATOM   4266  CD2 LEU B 261     395.117 382.043 428.601  1.00  0.00           C  
ATOM   4267  HN  LEU B 261     393.604 379.260 427.991  1.00  0.00           H  
ATOM   4268  N   PHE B 262     393.274 377.808 430.786  1.00  0.00           N  
ATOM   4269  CA  PHE B 262     392.639 377.063 431.873  1.00  0.00           C  
ATOM   4270  C   PHE B 262     393.274 375.684 432.007  1.00  0.00           C  
ATOM   4271  O   PHE B 262     393.726 375.330 433.105  1.00  0.00           O  
ATOM   4272  CB  PHE B 262     391.138 376.929 431.592  1.00  0.00           C  
ATOM   4273  CG  PHE B 262     390.430 378.259 431.677  1.00  0.00           C  
ATOM   4274  CD1 PHE B 262     389.636 378.723 430.627  1.00  0.00           C  
ATOM   4275  CD2 PHE B 262     390.601 379.089 432.788  1.00  0.00           C  
ATOM   4276  CE1 PHE B 262     388.989 379.956 430.688  1.00  0.00           C  
ATOM   4277  CE2 PHE B 262     389.868 380.273 432.910  1.00  0.00           C  
ATOM   4278  CZ  PHE B 262     389.111 380.737 431.848  1.00  0.00           C  
ATOM   4279  HN  PHE B 262     392.957 377.661 429.834  1.00  0.00           H  
ATOM   4280  N   GLN B 263     393.445 374.963 430.896  1.00  0.00           N  
ATOM   4281  CA  GLN B 263     394.019 373.596 430.994  1.00  0.00           C  
ATOM   4282  C   GLN B 263     395.435 373.523 430.481  1.00  0.00           C  
ATOM   4283  O   GLN B 263     395.703 373.730 429.285  1.00  0.00           O  
ATOM   4284  CB  GLN B 263     393.127 372.620 430.212  1.00  0.00           C  
ATOM   4285  CG  GLN B 263     391.760 372.351 430.750  1.00  0.00           C  
ATOM   4286  CD  GLN B 263     391.260 370.935 430.591  1.00  0.00           C  
ATOM   4287  NE2 GLN B 263     390.845 370.544 429.382  1.00  0.00           N  
ATOM   4288  OE1 GLN B 263     391.284 370.117 431.519  1.00  0.00           O  
ATOM   4289  HN  GLN B 263     393.079 375.256 430.017  1.00  0.00           H  
ATOM   4290 1HNE GLN B 263     390.405 369.666 429.297  1.00  0.00           H  
ATOM   4291 2HNE GLN B 263     390.735 371.216 428.674  1.00  0.00           H  
ATOM   4292  N   PRO B 264     396.375 372.974 431.262  1.00  0.00           N  
ATOM   4293  CA  PRO B 264     397.766 373.071 430.811  1.00  0.00           C  
ATOM   4294  C   PRO B 264     398.047 372.156 429.639  1.00  0.00           C  
ATOM   4295  O   PRO B 264     398.730 372.546 428.699  1.00  0.00           O  
ATOM   4296  CB  PRO B 264     398.621 372.705 432.019  1.00  0.00           C  
ATOM   4297  CG  PRO B 264     397.705 373.145 433.142  1.00  0.00           C  
ATOM   4298  CD  PRO B 264     396.313 372.754 432.739  1.00  0.00           C  
ATOM   4299  N   SER B 265     397.351 371.033 429.590  1.00  0.00           N  
ATOM   4300  CA  SER B 265     397.375 370.142 428.430  1.00  0.00           C  
ATOM   4301  C   SER B 265     397.217 370.898 427.100  1.00  0.00           C  
ATOM   4302  O   SER B 265     397.827 370.471 426.135  1.00  0.00           O  
ATOM   4303  CB  SER B 265     396.350 369.019 428.552  1.00  0.00           C  
ATOM   4304  OG  SER B 265     396.936 367.737 428.333  1.00  0.00           O  
ATOM   4305  HN  SER B 265     396.875 370.691 430.420  1.00  0.00           H  
ATOM   4306  HO  SER B 265     396.277 367.017 428.467  1.00  0.00           H  
ATOM   4307  N   PHE B 266     396.240 371.814 427.075  1.00  0.00           N  
ATOM   4308  CA  PHE B 266     395.886 372.437 425.793  1.00  0.00           C  
ATOM   4309  C   PHE B 266     396.838 373.511 425.378  1.00  0.00           C  
ATOM   4310  O   PHE B 266     396.594 374.268 424.463  1.00  0.00           O  
ATOM   4311  CB  PHE B 266     394.421 372.900 425.842  1.00  0.00           C  
ATOM   4312  CG  PHE B 266     393.372 371.826 425.659  1.00  0.00           C  
ATOM   4313  CD1 PHE B 266     392.957 371.021 426.709  1.00  0.00           C  
ATOM   4314  CD2 PHE B 266     392.798 371.655 424.414  1.00  0.00           C  
ATOM   4315  CE1 PHE B 266     391.943 370.068 426.514  1.00  0.00           C  
ATOM   4316  CE2 PHE B 266     391.748 370.728 424.231  1.00  0.00           C  
ATOM   4317  CZ  PHE B 266     391.260 369.983 425.293  1.00  0.00           C  
ATOM   4318  HN  PHE B 266     395.984 372.192 427.979  1.00  0.00           H  
ATOM   4319  N   ILE B 267     397.986 373.645 426.086  1.00  0.00           N  
ATOM   4320  CA  ILE B 267     399.048 374.500 425.500  1.00  0.00           C  
ATOM   4321  C   ILE B 267     400.171 373.633 424.963  1.00  0.00           C  
ATOM   4322  O   ILE B 267     400.745 373.914 423.938  1.00  0.00           O  
ATOM   4323  CB  ILE B 267     399.585 375.488 426.562  1.00  0.00           C  
ATOM   4324  CG1 ILE B 267     398.535 375.964 427.539  1.00  0.00           C  
ATOM   4325  CG2 ILE B 267     400.244 376.697 425.867  1.00  0.00           C  
ATOM   4326  CD1 ILE B 267     399.109 376.050 428.967  1.00  0.00           C  
ATOM   4327  HN  ILE B 267     398.206 372.998 426.819  1.00  0.00           H  
ATOM   4328  N   GLY B 268     400.647 372.681 425.793  1.00  0.00           N  
ATOM   4329  CA  GLY B 268     401.892 372.009 425.488  1.00  0.00           C  
ATOM   4330  C   GLY B 268     403.101 372.607 426.233  1.00  0.00           C  
ATOM   4331  O   GLY B 268     404.150 371.924 426.233  1.00  0.00           O  
ATOM   4332  HN  GLY B 268     400.293 372.632 426.733  1.00  0.00           H  
ATOM   4333  N   MET B 269     402.844 373.547 427.148  1.00  0.00           N  
ATOM   4334  CA  MET B 269     403.882 373.926 428.137  1.00  0.00           C  
ATOM   4335  C   MET B 269     403.137 374.194 429.468  1.00  0.00           C  
ATOM   4336  O   MET B 269     401.929 374.536 429.443  1.00  0.00           O  
ATOM   4337  CB  MET B 269     404.565 375.183 427.625  1.00  0.00           C  
ATOM   4338  CG  MET B 269     403.650 376.367 427.380  1.00  0.00           C  
ATOM   4339  SD  MET B 269     404.480 377.856 426.770  1.00  0.00           S  
ATOM   4340  CE  MET B 269     405.005 377.332 425.098  1.00  0.00           C  
ATOM   4341  HN  MET B 269     401.941 373.950 427.197  1.00  0.00           H  
ATOM   4342  N   GLU B 270     403.723 373.816 430.591  1.00  0.00           N  
ATOM   4343  CA  GLU B 270     402.930 373.413 431.763  1.00  0.00           C  
ATOM   4344  C   GLU B 270     402.893 374.548 432.812  1.00  0.00           C  
ATOM   4345  O   GLU B 270     403.870 374.890 433.447  1.00  0.00           O  
ATOM   4346  CB  GLU B 270     403.589 372.168 432.385  1.00  0.00           C  
ATOM   4347  CG  GLU B 270     402.710 371.509 433.435  1.00  0.00           C  
ATOM   4348  CD  GLU B 270     403.479 370.825 434.546  1.00  0.00           C  
ATOM   4349  OE1 GLU B 270     403.699 371.448 435.596  1.00  0.00           O  
ATOM   4350  OE2 GLU B 270     403.918 369.653 434.351  1.00  0.00           O1-
ATOM   4351  HN  GLU B 270     404.712 373.694 430.603  1.00  0.00           H  
ATOM   4352  N   SER B 271     401.807 375.330 432.751  1.00  0.00           N  
ATOM   4353  CA  SER B 271     401.685 376.453 433.716  1.00  0.00           C  
ATOM   4354  C   SER B 271     400.500 376.160 434.644  1.00  0.00           C  
ATOM   4355  O   SER B 271     399.915 375.073 434.534  1.00  0.00           O  
ATOM   4356  CB  SER B 271     401.404 377.759 432.935  1.00  0.00           C  
ATOM   4357  OG  SER B 271     402.551 378.113 432.178  1.00  0.00           O  
ATOM   4358  HN  SER B 271     401.111 375.256 432.056  1.00  0.00           H  
ATOM   4359  HO  SER B 271     402.234 378.760 431.458  1.00  0.00           H  
ATOM   4360  N   ALA B 272     400.378 376.892 435.718  1.00  0.00           N  
ATOM   4361  CA  ALA B 272     399.121 376.855 436.511  1.00  0.00           C  
ATOM   4362  C   ALA B 272     398.010 377.686 435.876  1.00  0.00           C  
ATOM   4363  O   ALA B 272     398.303 378.589 435.071  1.00  0.00           O  
ATOM   4364  CB  ALA B 272     399.438 377.417 437.903  1.00  0.00           C  
ATOM   4365  HN  ALA B 272     401.001 377.661 435.938  1.00  0.00           H  
ATOM   4366  N   GLY B 273     396.802 377.087 435.828  1.00  0.00           N  
ATOM   4367  CA  GLY B 273     395.691 377.710 435.156  1.00  0.00           C  
ATOM   4368  C   GLY B 273     395.300 379.077 435.767  1.00  0.00           C  
ATOM   4369  O   GLY B 273     395.435 379.260 437.000  1.00  0.00           O  
ATOM   4370  HN  GLY B 273     396.716 376.111 436.133  1.00  0.00           H  
ATOM   4371  N   ILE B 274     394.556 379.871 435.046  1.00  0.00           N  
ATOM   4372  CA  ILE B 274     393.994 381.152 435.559  1.00  0.00           C  
ATOM   4373  C   ILE B 274     393.530 381.018 437.000  1.00  0.00           C  
ATOM   4374  O   ILE B 274     394.043 381.738 437.854  1.00  0.00           O  
ATOM   4375  CB  ILE B 274     392.920 381.702 434.644  1.00  0.00           C  
ATOM   4376  CG1 ILE B 274     393.433 382.068 433.252  1.00  0.00           C  
ATOM   4377  CG2 ILE B 274     392.249 382.922 435.291  1.00  0.00           C  
ATOM   4378  CD1 ILE B 274     394.421 383.228 433.386  1.00  0.00           C  
ATOM   4379  HN  ILE B 274     394.348 379.663 434.082  1.00  0.00           H  
ATOM   4380  N   HIS B 275     392.554 380.151 437.256  1.00  0.00           N  
ATOM   4381  CA  HIS B 275     391.833 380.225 438.550  1.00  0.00           C  
ATOM   4382  C   HIS B 275     392.615 379.382 439.587  1.00  0.00           C  
ATOM   4383  O   HIS B 275     392.664 379.773 440.771  1.00  0.00           O  
ATOM   4384  CB  HIS B 275     390.442 379.626 438.452  1.00  0.00           C  
ATOM   4385  CG  HIS B 275     390.271 378.528 437.427  1.00  0.00           C  
ATOM   4386  CD2 HIS B 275     389.600 378.540 436.255  1.00  0.00           C  
ATOM   4387  ND1 HIS B 275     390.808 377.271 437.549  1.00  0.00           N  
ATOM   4388  CE1 HIS B 275     390.466 376.550 436.487  1.00  0.00           C  
ATOM   4389  NE2 HIS B 275     389.868 377.344 435.620  1.00  0.00           N  
ATOM   4390  HN  HIS B 275     392.126 379.626 436.536  1.00  0.00           H  
ATOM   4391  HD1 HIS B 275     391.296 376.892 438.354  1.00  0.00           H  
ATOM   4392  N   GLU B 276     393.640 378.650 439.111  1.00  0.00           N  
ATOM   4393  CA  GLU B 276     394.604 378.064 440.015  1.00  0.00           C  
ATOM   4394  C   GLU B 276     395.642 379.028 440.515  1.00  0.00           C  
ATOM   4395  O   GLU B 276     396.118 378.845 441.650  1.00  0.00           O  
ATOM   4396  CB  GLU B 276     395.264 376.831 439.331  1.00  0.00           C  
ATOM   4397  CG  GLU B 276     394.299 375.793 438.831  1.00  0.00           C  
ATOM   4398  CD  GLU B 276     395.044 374.573 438.318  1.00  0.00           C  
ATOM   4399  OE1 GLU B 276     395.496 373.730 439.124  1.00  0.00           O  
ATOM   4400  OE2 GLU B 276     395.288 374.536 437.109  1.00  0.00           O1-
ATOM   4401  HN  GLU B 276     393.616 378.320 438.159  1.00  0.00           H  
ATOM   4402  N   THR B 277     395.862 380.115 439.807  1.00  0.00           N  
ATOM   4403  CA  THR B 277     396.899 381.067 440.234  1.00  0.00           C  
ATOM   4404  C   THR B 277     396.301 382.068 441.248  1.00  0.00           C  
ATOM   4405  O   THR B 277     396.838 382.190 442.346  1.00  0.00           O  
ATOM   4406  CB  THR B 277     397.510 381.787 439.038  1.00  0.00           C  
ATOM   4407  CG2 THR B 277     398.938 382.202 439.319  1.00  0.00           C  
ATOM   4408  OG1 THR B 277     397.485 380.945 437.903  1.00  0.00           O  
ATOM   4409  HN  THR B 277     395.435 380.273 438.940  1.00  0.00           H  
ATOM   4410  HO  THR B 277     398.193 380.225 437.964  1.00  0.00           H  
ATOM   4411  N   THR B 278     395.068 382.446 440.979  1.00  0.00           N  
ATOM   4412  CA  THR B 278     394.299 383.191 441.956  1.00  0.00           C  
ATOM   4413  C   THR B 278     394.055 382.349 443.250  1.00  0.00           C  
ATOM   4414  O   THR B 278     394.263 382.825 444.373  1.00  0.00           O  
ATOM   4415  CB  THR B 278     392.957 383.594 441.345  1.00  0.00           C  
ATOM   4416  CG2 THR B 278     391.980 384.143 442.395  1.00  0.00           C  
ATOM   4417  OG1 THR B 278     393.127 384.546 440.308  1.00  0.00           O  
ATOM   4418  HN  THR B 278     394.604 382.019 440.186  1.00  0.00           H  
ATOM   4419  HO  THR B 278     392.273 384.766 439.844  1.00  0.00           H  
ATOM   4420  N   TYR B 279     393.884 381.067 443.042  1.00  0.00           N  
ATOM   4421  CA  TYR B 279     393.555 380.200 444.189  1.00  0.00           C  
ATOM   4422  C   TYR B 279     394.739 380.005 445.105  1.00  0.00           C  
ATOM   4423  O   TYR B 279     394.629 380.090 446.313  1.00  0.00           O  
ATOM   4424  CB  TYR B 279     392.981 378.857 443.713  1.00  0.00           C  
ATOM   4425  CG  TYR B 279     392.493 377.917 444.788  1.00  0.00           C  
ATOM   4426  CD1 TYR B 279     391.248 378.076 445.374  1.00  0.00           C  
ATOM   4427  CD2 TYR B 279     393.384 377.014 445.374  1.00  0.00           C  
ATOM   4428  CE1 TYR B 279     390.881 377.380 446.533  1.00  0.00           C  
ATOM   4429  CE2 TYR B 279     392.920 376.111 446.375  1.00  0.00           C  
ATOM   4430  CZ  TYR B 279     391.736 376.404 447.034  1.00  0.00           C  
ATOM   4431  OH  TYR B 279     391.370 375.708 448.169  1.00  0.00           O  
ATOM   4432  HN  TYR B 279     393.616 380.688 442.139  1.00  0.00           H  
ATOM   4433  HO  TYR B 279     390.527 375.159 448.010  1.00  0.00           H  
ATOM   4434  N   ASN B 280     395.935 380.005 444.507  1.00  0.00           N  
ATOM   4435  CA  ASN B 280     397.156 379.822 445.276  1.00  0.00           C  
ATOM   4436  C   ASN B 280     397.668 381.104 445.923  1.00  0.00           C  
ATOM   4437  O   ASN B 280     398.328 381.030 446.985  1.00  0.00           O  
ATOM   4438  CB  ASN B 280     398.254 379.211 444.385  1.00  0.00           C  
ATOM   4439  CG  ASN B 280     399.280 378.357 445.117  1.00  0.00           C  
ATOM   4440  ND2 ASN B 280     400.513 378.308 444.641  1.00  0.00           N  
ATOM   4441  OD1 ASN B 280     398.926 377.649 446.106  1.00  0.00           O  
ATOM   4442  HN  ASN B 280     395.984 379.944 443.506  1.00  0.00           H  
ATOM   4443 1HND ASN B 280     401.184 377.820 445.178  1.00  0.00           H  
ATOM   4444 2HND ASN B 280     400.623 378.479 443.665  1.00  0.00           H  
ATOM   4445  N   SER B 281     397.327 382.263 445.410  1.00  0.00           N  
ATOM   4446  CA  SER B 281     397.375 383.496 446.191  1.00  0.00           C  
ATOM   4447  C   SER B 281     396.533 383.447 447.437  1.00  0.00           C  
ATOM   4448  O   SER B 281     396.973 383.667 448.560  1.00  0.00           O  
ATOM   4449  CB  SER B 281     397.083 384.729 445.325  1.00  0.00           C  
ATOM   4450  OG  SER B 281     398.169 384.985 444.470  1.00  0.00           O  
ATOM   4451  HN  SER B 281     396.960 382.300 444.470  1.00  0.00           H  
ATOM   4452  HO  SER B 281     398.047 385.876 444.031  1.00  0.00           H  
ATOM   4453  N   ILE B 282     395.300 382.971 447.278  1.00  0.00           N  
ATOM   4454  CA  ILE B 282     394.348 383.032 448.401  1.00  0.00           C  
ATOM   4455  C   ILE B 282     394.702 382.056 449.524  1.00  0.00           C  
ATOM   4456  O   ILE B 282     394.910 382.532 450.659  1.00  0.00           O  
ATOM   4457  CB  ILE B 282     392.908 382.764 447.900  1.00  0.00           C  
ATOM   4458  CG1 ILE B 282     392.334 383.972 447.180  1.00  0.00           C  
ATOM   4459  CG2 ILE B 282     391.992 382.385 449.072  1.00  0.00           C  
ATOM   4460  CD1 ILE B 282     392.322 385.193 448.059  1.00  0.00           C  
ATOM   4461  HN  ILE B 282     394.897 382.874 446.350  1.00  0.00           H  
ATOM   4462  N   MET B 283     395.264 380.933 449.146  1.00  0.00           N  
ATOM   4463  CA  MET B 283     395.886 379.993 450.098  1.00  0.00           C  
ATOM   4464  C   MET B 283     397.095 380.566 450.781  1.00  0.00           C  
ATOM   4465  O   MET B 283     397.400 380.200 451.929  1.00  0.00           O  
ATOM   4466  CB  MET B 283     396.191 378.662 449.390  1.00  0.00           C  
ATOM   4467  CG  MET B 283     396.094 377.466 450.317  1.00  0.00           C  
ATOM   4468  SD  MET B 283     394.360 376.880 450.415  1.00  0.00           S  
ATOM   4469  CE  MET B 283     394.666 375.183 450.830  1.00  0.00           C  
ATOM   4470  HN  MET B 283     395.422 380.750 448.157  1.00  0.00           H  
ATOM   4471  N   LYS B 284     397.961 381.262 450.037  1.00  0.00           N  
ATOM   4472  CA  LYS B 284     399.182 381.848 450.623  1.00  0.00           C  
ATOM   4473  C   LYS B 284     398.853 382.874 451.709  1.00  0.00           C  
ATOM   4474  O   LYS B 284     399.341 382.825 452.820  1.00  0.00           O  
ATOM   4475  CB  LYS B 284     400.049 382.507 449.536  1.00  0.00           C  
ATOM   4476  CG  LYS B 284     401.501 382.629 449.963  1.00  0.00           C  
ATOM   4477  CD  LYS B 284     402.478 382.837 448.804  1.00  0.00           C  
ATOM   4478  CE  LYS B 284     403.784 383.447 449.329  1.00  0.00           C  
ATOM   4479  NZ  LYS B 284     404.834 383.398 448.291  1.00  0.00           N1+
ATOM   4480  HN  LYS B 284     397.766 381.372 449.048  1.00  0.00           H  
ATOM   4481  HZ1 LYS B 284     405.701 383.704 448.718  1.00  0.00           H  
ATOM   4482  HZ2 LYS B 284     404.932 382.458 448.010  1.00  0.00           H  
ATOM   4483  HZ3 LYS B 284     404.578 384.009 447.559  1.00  0.00           H  
ATOM   4484  N   CYS B 285     398.083 383.899 451.331  1.00  0.00           N  
ATOM   4485  CA  CYS B 285     397.876 385.010 452.283  1.00  0.00           C  
ATOM   4486  C   CYS B 285     397.229 384.473 453.577  1.00  0.00           C  
ATOM   4487  O   CYS B 285     396.411 383.582 453.601  1.00  0.00           O  
ATOM   4488  CB  CYS B 285     396.948 386.084 451.648  1.00  0.00           C  
ATOM   4489  SG  CYS B 285     397.839 387.085 450.452  1.00  0.00           S  
ATOM   4490  HN  CYS B 285     397.852 384.021 450.354  1.00  0.00           H  
ATOM   4491  HG1 CYS B 285     396.899 388.000 450.232  1.00  0.00           H  
ATOM   4492  N   ASP B 286     397.656 385.095 454.675  1.00  0.00           N  
ATOM   4493  CA  ASP B 286     397.156 384.705 455.969  1.00  0.00           C  
ATOM   4494  C   ASP B 286     395.679 384.863 456.079  1.00  0.00           C  
ATOM   4495  O   ASP B 286     395.056 385.620 455.347  1.00  0.00           O  
ATOM   4496  CB  ASP B 286     397.888 385.498 457.080  1.00  0.00           C  
ATOM   4497  CG  ASP B 286     399.329 385.059 457.300  1.00  0.00           C  
ATOM   4498  OD1 ASP B 286     399.634 383.899 457.056  1.00  0.00           O  
ATOM   4499  OD2 ASP B 286     400.183 385.986 457.324  1.00  0.00           O1-
ATOM   4500  HN  ASP B 286     398.364 385.803 454.590  1.00  0.00           H  
ATOM   4501  N   ILE B 287     395.044 384.131 457.007  1.00  0.00           N  
ATOM   4502  CA  ILE B 287     393.567 384.021 456.970  1.00  0.00           C  
ATOM   4503  C   ILE B 287     392.896 385.400 457.080  1.00  0.00           C  
ATOM   4504  O   ILE B 287     391.980 385.645 456.299  1.00  0.00           O  
ATOM   4505  CB  ILE B 287     393.091 383.130 458.105  1.00  0.00           C  
ATOM   4506  CG1 ILE B 287     391.602 382.922 458.105  1.00  0.00           C  
ATOM   4507  CG2 ILE B 287     393.579 383.704 459.448  1.00  0.00           C  
ATOM   4508  CD1 ILE B 287     391.113 381.689 458.826  1.00  0.00           C  
ATOM   4509  HN  ILE B 287     395.532 383.459 457.581  1.00  0.00           H  
ATOM   4510  N   ASP B 288     393.591 386.353 457.727  1.00  0.00           N  
ATOM   4511  CA  ASP B 288     392.944 387.646 457.935  1.00  0.00           C  
ATOM   4512  C   ASP B 288     392.737 388.367 456.616  1.00  0.00           C  
ATOM   4513  O   ASP B 288     391.797 389.124 456.433  1.00  0.00           O  
ATOM   4514  CB  ASP B 288     393.811 388.538 458.838  1.00  0.00           C  
ATOM   4515  CG  ASP B 288     393.005 389.600 459.558  1.00  0.00           C  
ATOM   4516  OD1 ASP B 288     393.152 390.771 459.216  1.00  0.00           O  
ATOM   4517  OD2 ASP B 288     392.261 389.209 460.474  1.00  0.00           O1-
ATOM   4518  HN  ASP B 288     394.556 386.194 457.983  1.00  0.00           H  
ATOM   4519  N   ILE B 289     393.750 388.281 455.737  1.00  0.00           N  
ATOM   4520  CA  ILE B 289     393.616 388.831 454.407  1.00  0.00           C  
ATOM   4521  C   ILE B 289     392.834 387.854 453.516  1.00  0.00           C  
ATOM   4522  O   ILE B 289     391.931 388.293 452.783  1.00  0.00           O  
ATOM   4523  CB  ILE B 289     395.007 389.124 453.821  1.00  0.00           C  
ATOM   4524  CG1 ILE B 289     395.630 390.356 454.456  1.00  0.00           C  
ATOM   4525  CG2 ILE B 289     394.983 389.282 452.307  1.00  0.00           C  
ATOM   4526  CD1 ILE B 289     396.875 390.869 453.735  1.00  0.00           C  
ATOM   4527  HN  ILE B 289     394.568 387.708 455.933  1.00  0.00           H  
ATOM   4528  N   ARG B 290     393.127 386.572 453.589  1.00  0.00           N  
ATOM   4529  CA  ARG B 290     392.505 385.583 452.710  1.00  0.00           C  
ATOM   4530  C   ARG B 290     390.979 385.681 452.747  1.00  0.00           C  
ATOM   4531  O   ARG B 290     390.417 386.096 451.709  1.00  0.00           O  
ATOM   4532  CB  ARG B 290     392.932 384.167 453.052  1.00  0.00           C  
ATOM   4533  CG  ARG B 290     391.992 383.081 452.600  1.00  0.00           C  
ATOM   4534  CD  ARG B 290     392.493 381.665 452.759  1.00  0.00           C  
ATOM   4535  NE  ARG B 290     392.456 381.201 454.150  1.00  0.00           N  
ATOM   4536  CZ  ARG B 290     393.359 380.396 454.712  1.00  0.00           C  
ATOM   4537  NH1 ARG B 290     394.312 379.858 453.955  1.00  0.00           N1+
ATOM   4538  NH2 ARG B 290     393.176 379.968 455.957  1.00  0.00           N  
ATOM   4539  HN  ARG B 290     393.848 386.255 454.224  1.00  0.00           H  
ATOM   4540  HE  ARG B 290     391.602 381.372 454.663  1.00  0.00           H  
ATOM   4541 1HH1 ARG B 290     394.788 379.053 454.260  1.00  0.00           H  
ATOM   4542 2HH1 ARG B 290     394.531 380.286 453.064  1.00  0.00           H  
ATOM   4543 1HH2 ARG B 290     393.726 379.175 456.299  1.00  0.00           H  
ATOM   4544 2HH2 ARG B 290     392.517 380.457 456.555  1.00  0.00           H  
ATOM   4545  N   LYS B 291     390.405 385.840 453.955  1.00  0.00           N  
ATOM   4546  CA  LYS B 291     388.928 385.938 454.004  1.00  0.00           C  
ATOM   4547  C   LYS B 291     388.416 387.146 453.198  1.00  0.00           C  
ATOM   4548  O   LYS B 291     387.585 387.012 452.271  1.00  0.00           O  
ATOM   4549  CB  LYS B 291     388.440 386.011 455.457  1.00  0.00           C  
ATOM   4550  CG  LYS B 291     388.586 384.705 456.189  1.00  0.00           C  
ATOM   4551  CD  LYS B 291     387.708 383.582 455.664  1.00  0.00           C  
ATOM   4552  CE  LYS B 291     386.230 383.948 455.591  1.00  0.00           C  
ATOM   4553  NZ  LYS B 291     385.571 384.094 456.921  1.00  0.00           N1+
ATOM   4554  HN  LYS B 291     390.857 385.486 454.761  1.00  0.00           H  
ATOM   4555  HZ1 LYS B 291     384.607 384.192 456.799  1.00  0.00           H  
ATOM   4556  HZ2 LYS B 291     385.828 383.289 457.446  1.00  0.00           H  
ATOM   4557  HZ3 LYS B 291     385.950 384.912 457.324  1.00  0.00           H  
ATOM   4558  N   ASP B 292     389.026 388.306 453.394  1.00  0.00           N  
ATOM   4559  CA  ASP B 292     388.452 389.551 452.808  1.00  0.00           C  
ATOM   4560  C   ASP B 292     388.550 389.502 451.270  1.00  0.00           C  
ATOM   4561  O   ASP B 292     388.025 390.405 450.586  1.00  0.00           O  
ATOM   4562  CB  ASP B 292     389.270 390.735 453.320  1.00  0.00           C  
ATOM   4563  CG  ASP B 292     388.416 391.919 453.784  1.00  0.00           C  
ATOM   4564  OD1 ASP B 292     387.390 392.212 453.162  1.00  0.00           O  
ATOM   4565  OD2 ASP B 292     388.989 392.700 454.590  1.00  0.00           O1-
ATOM   4566  HN  ASP B 292     389.954 388.367 453.796  1.00  0.00           H  
ATOM   4567  N   LEU B 293     389.600 388.831 450.806  1.00  0.00           N  
ATOM   4568  CA  LEU B 293     389.856 388.770 449.365  1.00  0.00           C  
ATOM   4569  C   LEU B 293     388.794 388.000 448.621  1.00  0.00           C  
ATOM   4570  O   LEU B 293     388.611 388.220 447.437  1.00  0.00           O  
ATOM   4571  CB  LEU B 293     391.248 388.232 449.036  1.00  0.00           C  
ATOM   4572  CG  LEU B 293     392.383 389.185 449.414  1.00  0.00           C  
ATOM   4573  CD1 LEU B 293     393.701 388.708 448.853  1.00  0.00           C  
ATOM   4574  CD2 LEU B 293     392.175 390.552 448.779  1.00  0.00           C  
ATOM   4575  HN  LEU B 293     389.966 388.098 451.367  1.00  0.00           H  
ATOM   4576  N   TYR B 294     388.196 386.987 449.304  1.00  0.00           N  
ATOM   4577  CA  TYR B 294     387.097 386.255 448.718  1.00  0.00           C  
ATOM   4578  C   TYR B 294     385.938 387.207 448.328  1.00  0.00           C  
ATOM   4579  O   TYR B 294     386.011 388.391 448.694  1.00  0.00           O  
ATOM   4580  CB  TYR B 294     386.511 385.229 449.707  1.00  0.00           C  
ATOM   4581  CG  TYR B 294     387.451 384.058 449.890  1.00  0.00           C  
ATOM   4582  CD1 TYR B 294     387.830 383.289 448.779  1.00  0.00           C  
ATOM   4583  CD2 TYR B 294     387.659 383.484 451.147  1.00  0.00           C  
ATOM   4584  CE1 TYR B 294     388.440 382.056 448.914  1.00  0.00           C  
ATOM   4585  CE2 TYR B 294     388.562 382.434 451.282  1.00  0.00           C  
ATOM   4586  CZ  TYR B 294     388.806 381.604 450.183  1.00  0.00           C  
ATOM   4587  OH  TYR B 294     389.563 380.469 450.317  1.00  0.00           O  
ATOM   4588  HN  TYR B 294     388.489 386.926 450.269  1.00  0.00           H  
ATOM   4589  HO  TYR B 294     389.807 380.334 451.294  1.00  0.00           H  
ATOM   4590  N   ALA B 295     385.229 386.865 447.278  1.00  0.00           N  
ATOM   4591  CA  ALA B 295     384.290 387.817 446.631  1.00  0.00           C  
ATOM   4592  C   ALA B 295     384.985 389.136 446.289  1.00  0.00           C  
ATOM   4593  O   ALA B 295     384.290 390.173 446.277  1.00  0.00           O  
ATOM   4594  CB  ALA B 295     383.044 388.037 447.498  1.00  0.00           C  
ATOM   4595  HN  ALA B 295     385.242 385.925 446.936  1.00  0.00           H  
ATOM   4596  N   ASN B 296     386.267 389.124 445.959  1.00  0.00           N  
ATOM   4597  CA  ASN B 296     386.841 390.295 445.288  1.00  0.00           C  
ATOM   4598  C   ASN B 296     387.817 389.819 444.226  1.00  0.00           C  
ATOM   4599  O   ASN B 296     388.940 390.283 444.177  1.00  0.00           O  
ATOM   4600  CB  ASN B 296     387.610 391.187 446.277  1.00  0.00           C  
ATOM   4601  CG  ASN B 296     386.694 391.943 447.205  1.00  0.00           C  
ATOM   4602  ND2 ASN B 296     386.658 391.577 448.474  1.00  0.00           N  
ATOM   4603  OD1 ASN B 296     386.157 393.030 446.851  1.00  0.00           O  
ATOM   4604  HN  ASN B 296     386.926 388.464 446.387  1.00  0.00           H  
ATOM   4605 1HND ASN B 296     386.096 392.078 449.097  1.00  0.00           H  
ATOM   4606 2HND ASN B 296     387.000 390.637 448.682  1.00  0.00           H  
ATOM   4607  N   ASN B 297     387.354 388.940 443.298  1.00  0.00           N  
ATOM   4608  CA  ASN B 297     388.232 388.647 442.163  1.00  0.00           C  
ATOM   4609  C   ASN B 297     388.000 389.648 441.064  1.00  0.00           C  
ATOM   4610  O   ASN B 297     386.926 389.648 440.442  1.00  0.00           O  
ATOM   4611  CB  ASN B 297     387.927 387.231 441.602  1.00  0.00           C  
ATOM   4612  CG  ASN B 297     387.866 386.194 442.712  1.00  0.00           C  
ATOM   4613  ND2 ASN B 297     387.634 384.949 442.346  1.00  0.00           N  
ATOM   4614  OD1 ASN B 297     387.756 386.523 443.909  1.00  0.00           O  
ATOM   4615  HN  ASN B 297     386.353 388.818 443.250  1.00  0.00           H  
ATOM   4616 1HND ASN B 297     387.463 384.277 443.066  1.00  0.00           H  
ATOM   4617 2HND ASN B 297     387.488 384.741 441.394  1.00  0.00           H  
ATOM   4618  N   VAL B 298     388.818 390.698 441.040  1.00  0.00           N  
ATOM   4619  CA  VAL B 298     388.538 391.760 440.051  1.00  0.00           C  
ATOM   4620  C   VAL B 298     389.209 391.418 438.745  1.00  0.00           C  
ATOM   4621  O   VAL B 298     390.356 390.918 438.794  1.00  0.00           O  
ATOM   4622  CB  VAL B 298     389.014 393.140 440.552  1.00  0.00           C  
ATOM   4623  CG1 VAL B 298     390.466 393.225 440.930  1.00  0.00           C  
ATOM   4624  CG2 VAL B 298     388.611 394.214 439.575  1.00  0.00           C  
ATOM   4625  HN  VAL B 298     389.526 390.820 441.711  1.00  0.00           H  
ATOM   4626  N   MET B 299     388.513 391.406 437.634  1.00  0.00           N  
ATOM   4627  CA  MET B 299     388.989 390.894 436.365  1.00  0.00           C  
ATOM   4628  C   MET B 299     389.160 392.004 435.339  1.00  0.00           C  
ATOM   4629  O   MET B 299     388.232 392.285 434.631  1.00  0.00           O  
ATOM   4630  CB  MET B 299     388.074 389.795 435.840  1.00  0.00           C  
ATOM   4631  CG  MET B 299     388.293 388.428 436.475  1.00  0.00           C  
ATOM   4632  SD  MET B 299     388.196 387.085 435.278  1.00  0.00           S  
ATOM   4633  CE  MET B 299     389.697 387.378 434.338  1.00  0.00           C  
ATOM   4634  HN  MET B 299     387.646 391.919 437.634  1.00  0.00           H  
ATOM   4635  N   SER B 300     390.295 392.688 435.352  1.00  0.00           N  
ATOM   4636  CA  SER B 300     390.454 393.835 434.424  1.00  0.00           C  
ATOM   4637  C   SER B 300     391.565 393.555 433.423  1.00  0.00           C  
ATOM   4638  O   SER B 300     392.285 392.578 433.508  1.00  0.00           O  
ATOM   4639  CB  SER B 300     390.771 395.093 435.229  1.00  0.00           C  
ATOM   4640  OG  SER B 300     391.638 395.984 434.521  1.00  0.00           O  
ATOM   4641  HN  SER B 300     391.064 392.358 435.901  1.00  0.00           H  
ATOM   4642  HO  SER B 300     392.554 395.972 434.961  1.00  0.00           H  
ATOM   4643  N   GLY B 301     391.589 394.397 432.385  1.00  0.00           N  
ATOM   4644  CA  GLY B 301     392.554 394.214 431.299  1.00  0.00           C  
ATOM   4645  C   GLY B 301     391.846 393.811 430.042  1.00  0.00           C  
ATOM   4646  O   GLY B 301     390.759 393.188 430.139  1.00  0.00           O  
ATOM   4647  HN  GLY B 301     391.016 395.215 432.373  1.00  0.00           H  
ATOM   4648  N   GLY B 302     392.554 393.811 428.894  1.00  0.00           N  
ATOM   4649  CA  GLY B 302     391.882 393.579 427.612  1.00  0.00           C  
ATOM   4650  C   GLY B 302     391.284 392.151 427.527  1.00  0.00           C  
ATOM   4651  O   GLY B 302     390.137 392.029 427.124  1.00  0.00           O  
ATOM   4652  HN  GLY B 302     393.469 394.250 428.967  1.00  0.00           H  
ATOM   4653  N   THR B 303     392.029 391.162 427.917  1.00  0.00           N  
ATOM   4654  CA  THR B 303     391.687 389.771 427.625  1.00  0.00           C  
ATOM   4655  C   THR B 303     390.820 389.197 428.760  1.00  0.00           C  
ATOM   4656  O   THR B 303     390.552 387.988 428.845  1.00  0.00           O  
ATOM   4657  CB  THR B 303     392.957 388.904 427.429  1.00  0.00           C  
ATOM   4658  CG2 THR B 303     393.799 389.355 426.270  1.00  0.00           C  
ATOM   4659  OG1 THR B 303     393.750 388.904 428.613  1.00  0.00           O  
ATOM   4660  HN  THR B 303     392.908 391.357 428.406  1.00  0.00           H  
ATOM   4661  HO  THR B 303     394.348 388.110 428.577  1.00  0.00           H  
ATOM   4662  N   THR B 304     390.210 390.112 429.492  1.00  0.00           N  
ATOM   4663  CA  THR B 304     388.989 389.771 430.261  1.00  0.00           C  
ATOM   4664  C   THR B 304     387.744 390.356 429.578  1.00  0.00           C  
ATOM   4665  O   THR B 304     386.609 390.308 430.115  1.00  0.00           O  
ATOM   4666  CB  THR B 304     389.124 390.381 431.665  1.00  0.00           C  
ATOM   4667  CG2 THR B 304     390.430 389.966 432.324  1.00  0.00           C  
ATOM   4668  OG1 THR B 304     389.038 391.797 431.543  1.00  0.00           O  
ATOM   4669  HN  THR B 304     390.576 391.052 429.602  1.00  0.00           H  
ATOM   4670  HO  THR B 304     389.038 392.212 432.446  1.00  0.00           H  
ATOM   4671  N   MET B 305     387.793 390.344 428.235  1.00  0.00           N  
ATOM   4672  CA  MET B 305     386.523 390.466 427.454  1.00  0.00           C  
ATOM   4673  C   MET B 305     386.401 389.221 426.550  1.00  0.00           C  
ATOM   4674  O   MET B 305     386.975 389.148 425.452  1.00  0.00           O  
ATOM   4675  CB  MET B 305     386.670 391.711 426.550  1.00  0.00           C  
ATOM   4676  CG  MET B 305     385.376 392.151 425.928  1.00  0.00           C  
ATOM   4677  SD  MET B 305     385.303 393.933 425.562  1.00  0.00           S  
ATOM   4678  CE  MET B 305     384.949 394.531 427.173  1.00  0.00           C  
ATOM   4679  HN  MET B 305     388.647 390.649 427.783  1.00  0.00           H  
ATOM   4680  N   TYR B 306     385.767 388.171 427.063  1.00  0.00           N  
ATOM   4681  CA  TYR B 306     385.840 386.853 426.453  1.00  0.00           C  
ATOM   4682  C   TYR B 306     384.631 386.023 426.880  1.00  0.00           C  
ATOM   4683  O   TYR B 306     384.607 385.645 428.052  1.00  0.00           O  
ATOM   4684  CB  TYR B 306     387.158 386.133 426.807  1.00  0.00           C  
ATOM   4685  CG  TYR B 306     387.964 385.730 425.598  1.00  0.00           C  
ATOM   4686  CD1 TYR B 306     387.341 385.400 424.390  1.00  0.00           C  
ATOM   4687  CD2 TYR B 306     389.343 385.608 425.647  1.00  0.00           C  
ATOM   4688  CE1 TYR B 306     388.025 384.753 423.364  1.00  0.00           C  
ATOM   4689  CE2 TYR B 306     390.088 385.095 424.561  1.00  0.00           C  
ATOM   4690  CZ  TYR B 306     389.392 384.583 423.474  1.00  0.00           C  
ATOM   4691  OH  TYR B 306     390.088 384.021 422.412  1.00  0.00           O  
ATOM   4692  HN  TYR B 306     385.278 388.269 427.917  1.00  0.00           H  
ATOM   4693  HO  TYR B 306     391.064 384.058 422.644  1.00  0.00           H  
ATOM   4694  N   PRO B 307     383.484 386.255 426.184  1.00  0.00           N  
ATOM   4695  CA  PRO B 307     382.202 385.693 426.672  1.00  0.00           C  
ATOM   4696  C   PRO B 307     382.312 384.277 427.112  1.00  0.00           C  
ATOM   4697  O   PRO B 307     382.178 383.325 426.306  1.00  0.00           O  
ATOM   4698  CB  PRO B 307     381.201 385.950 425.549  1.00  0.00           C  
ATOM   4699  CG  PRO B 307     381.934 386.841 424.561  1.00  0.00           C  
ATOM   4700  CD  PRO B 307     383.398 386.511 424.719  1.00  0.00           C  
ATOM   4701  N   GLY B 308     382.532 384.058 428.430  1.00  0.00           N  
ATOM   4702  CA  GLY B 308     382.532 382.678 428.967  1.00  0.00           C  
ATOM   4703  C   GLY B 308     383.447 382.593 430.212  1.00  0.00           C  
ATOM   4704  O   GLY B 308     383.240 381.750 431.091  1.00  0.00           O  
ATOM   4705  HN  GLY B 308     382.715 384.814 429.053  1.00  0.00           H  
ATOM   4706  N   ILE B 309     384.448 383.472 430.249  1.00  0.00           N  
ATOM   4707  CA  ILE B 309     385.474 383.337 431.299  1.00  0.00           C  
ATOM   4708  C   ILE B 309     384.900 383.557 432.703  1.00  0.00           C  
ATOM   4709  O   ILE B 309     385.303 382.910 433.679  1.00  0.00           O  
ATOM   4710  CB  ILE B 309     386.597 384.351 431.055  1.00  0.00           C  
ATOM   4711  CG1 ILE B 309     386.145 385.791 431.006  1.00  0.00           C  
ATOM   4712  CG2 ILE B 309     387.341 383.997 429.773  1.00  0.00           C  
ATOM   4713  CD1 ILE B 309     387.207 386.755 430.457  1.00  0.00           C  
ATOM   4714  HN  ILE B 309     384.729 383.887 429.358  1.00  0.00           H  
ATOM   4715  N   ALA B 310     383.887 384.448 432.788  1.00  0.00           N  
ATOM   4716  CA  ALA B 310     383.276 384.778 434.058  1.00  0.00           C  
ATOM   4717  C   ALA B 310     382.556 383.545 434.607  1.00  0.00           C  
ATOM   4718  O   ALA B 310     382.861 383.118 435.742  1.00  0.00           O  
ATOM   4719  CB  ALA B 310     382.251 385.901 433.850  1.00  0.00           C  
ATOM   4720  HN  ALA B 310     383.655 384.973 431.970  1.00  0.00           H  
ATOM   4721  N   ASP B 311     381.812 382.837 433.789  1.00  0.00           N  
ATOM   4722  CA  ASP B 311     381.042 381.689 434.338  1.00  0.00           C  
ATOM   4723  C   ASP B 311     381.946 380.518 434.631  1.00  0.00           C  
ATOM   4724  O   ASP B 311     381.934 380.005 435.742  1.00  0.00           O  
ATOM   4725  CB  ASP B 311     379.919 381.335 433.374  1.00  0.00           C  
ATOM   4726  CG  ASP B 311     378.857 382.422 433.325  1.00  0.00           C  
ATOM   4727  OD1 ASP B 311     377.905 382.288 432.568  1.00  0.00           O  
ATOM   4728  OD2 ASP B 311     378.979 383.362 434.119  1.00  0.00           O1-
ATOM   4729  HN  ASP B 311     381.604 383.191 432.874  1.00  0.00           H  
ATOM   4730  N   ARG B 312     382.898 380.261 433.716  1.00  0.00           N  
ATOM   4731  CA  ARG B 312     383.740 379.089 433.875  1.00  0.00           C  
ATOM   4732  C   ARG B 312     384.619 379.236 435.156  1.00  0.00           C  
ATOM   4733  O   ARG B 312     384.863 378.271 435.852  1.00  0.00           O  
ATOM   4734  CB  ARG B 312     384.656 378.870 432.654  1.00  0.00           C  
ATOM   4735  CG  ARG B 312     385.608 377.673 432.788  1.00  0.00           C  
ATOM   4736  CD  ARG B 312     385.950 377.136 431.396  1.00  0.00           C  
ATOM   4737  NE  ARG B 312     387.048 376.160 431.421  1.00  0.00           N  
ATOM   4738  CZ  ARG B 312     386.938 374.915 431.897  1.00  0.00           C  
ATOM   4739  NH1 ARG B 312     385.791 374.500 432.422  1.00  0.00           N1+
ATOM   4740  NH2 ARG B 312     388.025 374.146 432.007  1.00  0.00           N  
ATOM   4741  HN  ARG B 312     382.922 380.859 432.898  1.00  0.00           H  
ATOM   4742  HE  ARG B 312     387.878 376.404 430.884  1.00  0.00           H  
ATOM   4743 1HH1 ARG B 312     385.596 373.523 432.471  1.00  0.00           H  
ATOM   4744 2HH1 ARG B 312     385.034 375.183 432.483  1.00  0.00           H  
ATOM   4745 1HH2 ARG B 312     387.866 373.157 432.092  1.00  0.00           H  
ATOM   4746 2HH2 ARG B 312     388.892 374.475 431.628  1.00  0.00           H  
ATOM   4747  N   MET B 313     385.181 380.420 435.315  1.00  0.00           N  
ATOM   4748  CA  MET B 313     386.084 380.615 436.450  1.00  0.00           C  
ATOM   4749  C   MET B 313     385.229 380.566 437.744  1.00  0.00           C  
ATOM   4750  O   MET B 313     385.657 379.883 438.684  1.00  0.00           O  
ATOM   4751  CB  MET B 313     386.731 381.995 436.328  1.00  0.00           C  
ATOM   4752  CG  MET B 313     387.915 382.202 437.280  1.00  0.00           C  
ATOM   4753  SD  MET B 313     389.062 383.398 436.597  1.00  0.00           S  
ATOM   4754  CE  MET B 313     389.954 383.997 438.013  1.00  0.00           C  
ATOM   4755  HN  MET B 313     385.022 381.201 434.692  1.00  0.00           H  
ATOM   4756  N   GLN B 314     384.021 381.104 437.683  1.00  0.00           N  
ATOM   4757  CA  GLN B 314     383.203 381.177 438.904  1.00  0.00           C  
ATOM   4758  C   GLN B 314     382.764 379.785 439.380  1.00  0.00           C  
ATOM   4759  O   GLN B 314     383.069 379.456 440.527  1.00  0.00           O  
ATOM   4760  CB  GLN B 314     381.995 382.092 438.684  1.00  0.00           C  
ATOM   4761  CG  GLN B 314     381.482 382.800 439.917  1.00  0.00           C  
ATOM   4762  CD  GLN B 314     380.640 384.009 439.600  1.00  0.00           C  
ATOM   4763  NE2 GLN B 314     380.298 384.827 440.601  1.00  0.00           N  
ATOM   4764  OE1 GLN B 314     380.444 384.338 438.416  1.00  0.00           O  
ATOM   4765  HN  GLN B 314     383.691 381.433 436.816  1.00  0.00           H  
ATOM   4766 1HNE GLN B 314     379.883 385.706 440.369  1.00  0.00           H  
ATOM   4767 2HNE GLN B 314     380.359 384.485 441.516  1.00  0.00           H  
ATOM   4768  N   LYS B 315     382.581 378.894 438.391  1.00  0.00           N  
ATOM   4769  CA  LYS B 315     382.214 377.515 438.745  1.00  0.00           C  
ATOM   4770  C   LYS B 315     383.386 376.782 439.392  1.00  0.00           C  
ATOM   4771  O   LYS B 315     383.264 376.184 440.479  1.00  0.00           O  
ATOM   4772  CB  LYS B 315     381.738 376.758 437.500  1.00  0.00           C  
ATOM   4773  CG  LYS B 315     381.372 375.305 437.720  1.00  0.00           C  
ATOM   4774  CD  LYS B 315     380.200 375.110 438.647  1.00  0.00           C  
ATOM   4775  CE  LYS B 315     380.225 373.694 439.209  1.00  0.00           C  
ATOM   4776  NZ  LYS B 315     378.894 373.169 439.624  1.00  0.00           N1+
ATOM   4777  HN  LYS B 315     382.727 379.163 437.439  1.00  0.00           H  
ATOM   4778  HZ1 LYS B 315     379.004 372.217 439.917  1.00  0.00           H  
ATOM   4779  HZ2 LYS B 315     378.625 373.743 440.381  1.00  0.00           H  
ATOM   4780  HZ3 LYS B 315     378.284 373.254 438.843  1.00  0.00           H  
ATOM   4781  N   GLU B 316     384.534 376.758 438.721  1.00  0.00           N  
ATOM   4782  CA  GLU B 316     385.681 376.025 439.172  1.00  0.00           C  
ATOM   4783  C   GLU B 316     386.121 376.367 440.588  1.00  0.00           C  
ATOM   4784  O   GLU B 316     386.218 375.513 441.467  1.00  0.00           O  
ATOM   4785  CB  GLU B 316     386.865 376.160 438.208  1.00  0.00           C  
ATOM   4786  CG  GLU B 316     386.584 375.500 436.865  1.00  0.00           C  
ATOM   4787  CD  GLU B 316     387.524 374.377 436.499  1.00  0.00           C  
ATOM   4788  OE1 GLU B 316     388.245 373.828 437.354  1.00  0.00           O  
ATOM   4789  OE2 GLU B 316     387.744 374.182 435.266  1.00  0.00           O1-
ATOM   4790  HN  GLU B 316     384.619 377.332 437.915  1.00  0.00           H  
ATOM   4791  N   ILE B 317     386.340 377.661 440.845  1.00  0.00           N  
ATOM   4792  CA  ILE B 317     386.914 378.088 442.102  1.00  0.00           C  
ATOM   4793  C   ILE B 317     385.925 377.771 443.262  1.00  0.00           C  
ATOM   4794  O   ILE B 317     386.377 377.136 444.202  1.00  0.00           O  
ATOM   4795  CB  ILE B 317     387.219 379.590 442.126  1.00  0.00           C  
ATOM   4796  CG1 ILE B 317     388.000 380.078 440.918  1.00  0.00           C  
ATOM   4797  CG2 ILE B 317     387.939 379.956 443.420  1.00  0.00           C  
ATOM   4798  CD1 ILE B 317     388.696 381.421 441.113  1.00  0.00           C  
ATOM   4799  HN  ILE B 317     386.084 378.381 440.173  1.00  0.00           H  
ATOM   4800  N   THR B 318     384.631 377.905 442.993  1.00  0.00           N  
ATOM   4801  CA  THR B 318     383.618 377.441 443.945  1.00  0.00           C  
ATOM   4802  C   THR B 318     383.777 375.977 444.250  1.00  0.00           C  
ATOM   4803  O   THR B 318     383.765 375.598 445.447  1.00  0.00           O  
ATOM   4804  CB  THR B 318     382.227 377.710 443.372  1.00  0.00           C  
ATOM   4805  CG2 THR B 318     381.128 377.319 444.373  1.00  0.00           C  
ATOM   4806  OG1 THR B 318     382.056 379.065 443.018  1.00  0.00           O  
ATOM   4807  HN  THR B 318     384.338 378.479 442.200  1.00  0.00           H  
ATOM   4808  HO  THR B 318     381.250 379.163 442.419  1.00  0.00           H  
ATOM   4809  N   ALA B 319     383.948 375.110 443.250  1.00  0.00           N  
ATOM   4810  CA  ALA B 319     384.180 373.706 443.567  1.00  0.00           C  
ATOM   4811  C   ALA B 319     385.364 373.511 444.458  1.00  0.00           C  
ATOM   4812  O   ALA B 319     385.437 372.656 445.337  1.00  0.00           O  
ATOM   4813  CB  ALA B 319     384.326 372.888 442.261  1.00  0.00           C  
ATOM   4814  HN  ALA B 319     384.058 375.513 442.334  1.00  0.00           H  
ATOM   4815  N   LEU B 320     386.414 374.329 444.238  1.00  0.00           N  
ATOM   4816  CA  LEU B 320     387.683 374.182 444.983  1.00  0.00           C  
ATOM   4817  C   LEU B 320     387.646 374.902 446.326  1.00  0.00           C  
ATOM   4818  O   LEU B 320     388.354 374.536 447.278  1.00  0.00           O  
ATOM   4819  CB  LEU B 320     388.831 374.719 444.116  1.00  0.00           C  
ATOM   4820  CG  LEU B 320     390.149 374.036 444.336  1.00  0.00           C  
ATOM   4821  CD1 LEU B 320     390.198 372.656 443.713  1.00  0.00           C  
ATOM   4822  CD2 LEU B 320     391.248 374.792 443.579  1.00  0.00           C  
ATOM   4823  HN  LEU B 320     386.304 375.000 443.494  1.00  0.00           H  
ATOM   4824  N   ALA B 321     386.609 375.708 446.570  1.00  0.00           N  
ATOM   4825  CA  ALA B 321     386.609 376.562 447.778  1.00  0.00           C  
ATOM   4826  C   ALA B 321     385.559 375.989 448.755  1.00  0.00           C  
ATOM   4827  O   ALA B 321     385.107 374.854 448.584  1.00  0.00           O  
ATOM   4828  CB  ALA B 321     386.157 377.991 447.424  1.00  0.00           C  
ATOM   4829  HN  ALA B 321     385.864 375.830 445.923  1.00  0.00           H  
ATOM   4830  N   PRO B 322     385.522 376.538 449.976  1.00  0.00           N  
ATOM   4831  CA  PRO B 322     384.839 375.769 451.050  1.00  0.00           C  
ATOM   4832  C   PRO B 322     383.350 376.111 451.074  1.00  0.00           C  
ATOM   4833  O   PRO B 322     382.898 377.100 450.464  1.00  0.00           O  
ATOM   4834  CB  PRO B 322     385.510 376.245 452.319  1.00  0.00           C  
ATOM   4835  CG  PRO B 322     386.902 376.611 451.892  1.00  0.00           C  
ATOM   4836  CD  PRO B 322     386.658 377.307 450.574  1.00  0.00           C  
ATOM   4837  N   SER B 323     382.617 375.391 451.892  1.00  0.00           N  
ATOM   4838  CA  SER B 323     381.140 375.549 451.880  1.00  0.00           C  
ATOM   4839  C   SER B 323     380.798 376.941 452.319  1.00  0.00           C  
ATOM   4840  O   SER B 323     381.482 377.563 453.174  1.00  0.00           O  
ATOM   4841  CB  SER B 323     380.518 374.475 452.783  1.00  0.00           C  
ATOM   4842  OG  SER B 323     379.114 374.695 452.844  1.00  0.00           O  
ATOM   4843  HN  SER B 323     383.069 374.695 452.454  1.00  0.00           H  
ATOM   4844  HO  SER B 323     378.687 373.999 453.406  1.00  0.00           H  
ATOM   4845  N   THR B 324     379.785 377.551 451.733  1.00  0.00           N  
ATOM   4846  CA  THR B 324     379.419 378.931 452.002  1.00  0.00           C  
ATOM   4847  C   THR B 324     380.664 379.834 452.002  1.00  0.00           C  
ATOM   4848  O   THR B 324     380.518 380.994 452.441  1.00  0.00           O  
ATOM   4849  CB  THR B 324     378.674 379.016 453.345  1.00  0.00           C  
ATOM   4850  CG2 THR B 324     377.429 378.149 453.308  1.00  0.00           C  
ATOM   4851  OG1 THR B 324     379.553 378.662 454.407  1.00  0.00           O  
ATOM   4852  HN  THR B 324     379.272 377.026 451.038  1.00  0.00           H  
ATOM   4853  HO  THR B 324     379.077 378.650 455.273  1.00  0.00           H  
ATOM   4854  N   MET B 325     381.519 379.639 450.977  1.00  0.00           N  
ATOM   4855  CA  MET B 325     382.446 380.664 450.537  1.00  0.00           C  
ATOM   4856  C   MET B 325     382.019 381.287 449.194  1.00  0.00           C  
ATOM   4857  O   MET B 325     381.238 380.640 448.450  1.00  0.00           O  
ATOM   4858  CB  MET B 325     383.850 380.090 450.354  1.00  0.00           C  
ATOM   4859  CG  MET B 325     384.961 380.762 451.147  1.00  0.00           C  
ATOM   4860  SD  MET B 325     384.680 380.627 452.942  1.00  0.00           S  
ATOM   4861  CE  MET B 325     386.401 380.579 453.503  1.00  0.00           C  
ATOM   4862  HN  MET B 325     381.555 378.723 450.574  1.00  0.00           H  
ATOM   4863  N   LYS B 326     382.251 382.556 449.072  1.00  0.00           N  
ATOM   4864  CA  LYS B 326     381.519 383.362 448.071  1.00  0.00           C  
ATOM   4865  C   LYS B 326     382.434 383.960 447.046  1.00  0.00           C  
ATOM   4866  O   LYS B 326     383.350 384.729 447.449  1.00  0.00           O  
ATOM   4867  CB  LYS B 326     380.737 384.460 448.828  1.00  0.00           C  
ATOM   4868  CG  LYS B 326     379.712 383.875 449.792  1.00  0.00           C  
ATOM   4869  CD  LYS B 326     379.004 384.949 450.574  1.00  0.00           C  
ATOM   4870  CE  LYS B 326     378.369 384.363 451.831  1.00  0.00           C  
ATOM   4871  NZ  LYS B 326     379.395 383.765 452.747  1.00  0.00           N1+
ATOM   4872  HN  LYS B 326     382.837 383.057 449.731  1.00  0.00           H  
ATOM   4873  HZ1 LYS B 326     378.931 383.459 453.564  1.00  0.00           H  
ATOM   4874  HZ2 LYS B 326     379.785 382.983 452.258  1.00  0.00           H  
ATOM   4875  HZ3 LYS B 326     380.103 384.436 452.893  1.00  0.00           H  
ATOM   4876  N   ILE B 327     382.581 383.289 445.886  1.00  0.00           N  
ATOM   4877  CA  ILE B 327     383.618 383.704 444.922  1.00  0.00           C  
ATOM   4878  C   ILE B 327     383.032 384.546 443.823  1.00  0.00           C  
ATOM   4879  O   ILE B 327     381.958 384.167 443.274  1.00  0.00           O  
ATOM   4880  CB  ILE B 327     384.399 382.495 444.385  1.00  0.00           C  
ATOM   4881  CG1 ILE B 327     385.425 381.958 445.361  1.00  0.00           C  
ATOM   4882  CG2 ILE B 327     385.034 382.812 443.042  1.00  0.00           C  
ATOM   4883  CD1 ILE B 327     386.658 382.800 445.422  1.00  0.00           C  
ATOM   4884  HN  ILE B 327     381.909 382.581 445.703  1.00  0.00           H  
ATOM   4885  N   LYS B 328     383.386 385.840 443.750  1.00  0.00           N  
ATOM   4886  CA  LYS B 328     382.617 386.743 442.883  1.00  0.00           C  
ATOM   4887  C   LYS B 328     383.484 387.524 441.931  1.00  0.00           C  
ATOM   4888  O   LYS B 328     384.546 388.062 442.310  1.00  0.00           O  
ATOM   4889  CB  LYS B 328     381.873 387.744 443.787  1.00  0.00           C  
ATOM   4890  CG  LYS B 328     381.177 388.867 443.030  1.00  0.00           C  
ATOM   4891  CD  LYS B 328     380.164 389.624 443.872  1.00  0.00           C  
ATOM   4892  CE  LYS B 328     379.175 390.356 442.993  1.00  0.00           C  
ATOM   4893  NZ  LYS B 328     378.076 390.991 443.787  1.00  0.00           N1+
ATOM   4894  HN  LYS B 328     384.094 386.206 444.348  1.00  0.00           H  
ATOM   4895  HZ1 LYS B 328     377.429 391.406 443.176  1.00  0.00           H  
ATOM   4896  HZ2 LYS B 328     377.686 390.247 444.324  1.00  0.00           H  
ATOM   4897  HZ3 LYS B 328     378.467 391.699 444.373  1.00  0.00           H  
ATOM   4898  N   ILE B 329     383.252 387.354 440.637  1.00  0.00           N  
ATOM   4899  CA  ILE B 329     384.204 387.891 439.648  1.00  0.00           C  
ATOM   4900  C   ILE B 329     383.667 389.160 439.001  1.00  0.00           C  
ATOM   4901  O   ILE B 329     382.495 389.160 438.562  1.00  0.00           O  
ATOM   4902  CB  ILE B 329     384.460 386.865 438.538  1.00  0.00           C  
ATOM   4903  CG1 ILE B 329     385.376 385.718 438.965  1.00  0.00           C  
ATOM   4904  CG2 ILE B 329     384.998 387.500 437.268  1.00  0.00           C  
ATOM   4905  CD1 ILE B 329     386.792 385.864 438.403  1.00  0.00           C  
ATOM   4906  HN  ILE B 329     382.361 386.938 440.344  1.00  0.00           H  
ATOM   4907  N   ILE B 330     384.265 390.295 439.368  1.00  0.00           N  
ATOM   4908  CA  ILE B 330     383.679 391.614 439.062  1.00  0.00           C  
ATOM   4909  C   ILE B 330     384.485 392.249 437.952  1.00  0.00           C  
ATOM   4910  O   ILE B 330     385.522 391.736 437.537  1.00  0.00           O  
ATOM   4911  CB  ILE B 330     383.655 392.468 440.320  1.00  0.00           C  
ATOM   4912  CG1 ILE B 330     384.961 392.468 441.089  1.00  0.00           C  
ATOM   4913  CG2 ILE B 330     382.446 392.114 441.174  1.00  0.00           C  
ATOM   4914  CD1 ILE B 330     384.937 393.298 442.358  1.00  0.00           C  
ATOM   4915  HN  ILE B 330     384.961 390.295 440.112  1.00  0.00           H  
ATOM   4916  N   ALA B 331     384.082 393.457 437.524  1.00  0.00           N  
ATOM   4917  CA  ALA B 331     384.631 394.067 436.316  1.00  0.00           C  
ATOM   4918  C   ALA B 331     384.521 395.581 436.279  1.00  0.00           C  
ATOM   4919  O   ALA B 331     383.447 396.082 436.633  1.00  0.00           O  
ATOM   4920  CB  ALA B 331     384.009 393.494 435.046  1.00  0.00           C  
ATOM   4921  HN  ALA B 331     383.313 393.933 437.952  1.00  0.00           H  
ATOM   4922  N   PRO B 332     385.583 396.289 435.962  1.00  0.00           N  
ATOM   4923  CA  PRO B 332     385.522 397.742 435.950  1.00  0.00           C  
ATOM   4924  C   PRO B 332     384.924 398.340 434.717  1.00  0.00           C  
ATOM   4925  O   PRO B 332     385.229 397.852 433.594  1.00  0.00           O  
ATOM   4926  CB  PRO B 332     386.938 398.169 436.243  1.00  0.00           C  
ATOM   4927  CG  PRO B 332     387.781 396.924 436.450  1.00  0.00           C  
ATOM   4928  CD  PRO B 332     386.975 395.813 435.815  1.00  0.00           C  
ATOM   4929  N   PRO B 333     384.290 399.524 434.790  1.00  0.00           N  
ATOM   4930  CA  PRO B 333     383.765 400.220 433.655  1.00  0.00           C  
ATOM   4931  C   PRO B 333     384.851 400.635 432.642  1.00  0.00           C  
ATOM   4932  O   PRO B 333     385.913 401.050 433.130  1.00  0.00           O  
ATOM   4933  CB  PRO B 333     383.105 401.440 434.277  1.00  0.00           C  
ATOM   4934  CG  PRO B 333     383.179 401.318 435.754  1.00  0.00           C  
ATOM   4935  CD  PRO B 333     384.265 400.305 436.047  1.00  0.00           C  
ATOM   4936  N   GLU B 334     384.778 400.073 431.433  1.00  0.00           N  
ATOM   4937  CA  GLU B 334     385.938 399.951 430.579  1.00  0.00           C  
ATOM   4938  C   GLU B 334     387.109 399.353 431.299  1.00  0.00           C
[truncated: 317,228 more chars]
