# Supplementary material for: Molecular basis and cellular functions of vinculin-actin directional catch bonding
Source: Nat Commun. 2023 Dec 14;14:8300. doi: 10.1038/s41467-023-43779-x (PMC10721916; doi:10.1038/s41467-023-43779-x)
Supplement: Supplementary file 13 — Source data [file 41467_2023_43779_MOESM13_ESM.xlsx]

## Sheet: Figure 4A
Figure 4a Actin Binding							Representative Gels
							S- Protien in Solution
							P- Protien in Pellet
Exp Condition	Protein (%) Pelleted/Bound to F-Actin		No Actin
No Actin	8.39549				Fraction pelleted (Fp)	% Protein pelleted
No Actin	5.83615		Preparation 1	Values	Fp=P/(S+P)	%Fp= Fp*100
No Actin	4.27767		S	35560.6	0.0839549	8.39549
No Actin	2.33982		P	3259.1
No Actin	7.94814		S	33273.9	0.0583615	5.83615
No Actin	5.71409		P	2062.28
No Actin	4.58336		S	35312	0.0427767	4.27767
No Actin	2.50228		P	1578.03
No Actin	4.45267		S	37626.2	0.0233982	2.33982
No Actin	4.94662		P	901.477
No Actin	5.84918		Preparation 2
No Actin	2.91047		S	15228.4	0.0794814	7.94814
Vt	53.7985		P	1314.88
Vt	55.7111		S	16583.3	0.0571409	5.71409
Vt	51.678		P	1005.01
Vt	54.3808		S	16540.5	0.0458336	4.58336
Vt	53.1987		P	794.527
Vt	51.6177		S	15687.5	0.0250228	2.50228
Vt	49.3996		P	402.619
Vt	50.6375		Preparation 3
Vt	54.6127		S	39918.2	0.0445267	4.45267
Vt	54.2278		P	1860.26
Vt	50.389		S	36899.2	0.0494662	4.94662
Vt	50.6329		P	1920.25
Vt E1015A	49.437		S	36499.5	0.0584918	5.84918
Vt E1015A	49.0106		P	2267.55
Vt E1015A	48.9199		S	38320.2	0.0291047	2.91047
Vt E1015A	50.9287		P	1148.73
Vt E1015A	49.4664
Vt E1015A	48.1484
Vt E1015A	47.8309		Vt
Vt E1015A	48.3554				Fraction pelleted (Fp)	% Protein pelleted
Vt E1015A	50.4517		Preparation 1	Values	Fp=P/(S+P)	%Fp= Fp*100
Vt E1015A	49.5795		S	19276.8	0.537985	53.7985
Vt E1015A	48.3754		P	22446.5
Vt E1015A	49.6421		S	20713.3	0.557111	55.7111
Vt E1021A	47.4883		P	26055.3
Vt E1021A	46.5681		S	21838.4	0.51678	51.678
Vt E1021A	48.4463		P	23355.1
Vt E1021A	47.4609		S	19799	0.543808	54.3808
Vt E1021A	52.2057		P	23601.6
Vt E1021A	46.1545		Preparation 2
Vt E1021A	47.8065		S	24025.2	0.531987	53.1987
Vt E1021A	49.9537		P	27309.3
Vt E1021A	50.847		S	26707.1	0.516177	51.6177
Vt E1021A	47.3613		P	28493.1
Vt E1021A	48.1264		S	25955.5	0.493996	49.3996
Vt E1021A	48.7073		P	25339.5
Vt E1015AE1021A	47.1801		S	23744	0.506375	50.6375
Vt E1015AE1021A	51.2679		P	24357.2
Vt E1015AE1021A	52.3574		Preparation 3
Vt E1015AE1021A	52.3451		S	29451.5	0.546127	54.6127
Vt E1015AE1021A	56.5453		P	35437.8
Vt E1015AE1021A	48.7424		S	29083.9	0.542278	54.2278
Vt E1015AE1021A	46.8185		P	34456.7
Vt E1015AE1021A	46.1702		S	28033.8	0.50389	50.389
Vt E1015AE1021A	51.8627		P	28473.5
Vt E1015AE1021A	50.0051		S	28015.8	0.506329	50.6329
Vt E1015AE1021A	49.5879		P	28734.2
Vt E1015AE1021A	49.2638
I997A	33.7333
I997A	31.6321		Vt-E1015A
I997A	29.6898				Fraction pelleted (Fp)	% Protein pelleted
I997A	28.5768		Preparation 1	Values	Fp=P/(S+P)	%Fp= Fp*100
I997A	39.9084		S	27860.6	0.49437	49.437
I997A	41.7947		P	27240.1
I997A	39.2929		S	33172.3	0.490106	49.0106
I997A	35.7271		P	31885
I997A	30.3329		S	32270.3	0.489199	48.9199
I997A	31.0133		P	30905.5
I997A	34.0747		S	25142.1	0.509287	50.9287
I997A	37.5592		P	26093.8
			Preparation 2
			S	25294.6	0.494664	49.4664
			P	24760.4
			S	28717	0.481484	48.1484
			P	26666
			S	28115.7	0.478309	47.8309
			P	25777.7
			S	27626.9	0.483554	48.3554
			P	25867.4
			Preparation 3
			S	19424.2	0.504517	50.4517
			P	19778.3
			S	18679.6	0.495795	49.5795
			P	18368.1
			S	18968.2	0.483754	48.3754
			P	17774.4
			S	19343.2	0.496421	49.6421
			P	19068.2
			Vt-E1021A
					Fraction pelleted (Fp)	% Protein pelleted
			Preparation 1	Values	Fp=P/(S+P)	%Fp= Fp*100
			S	35190.9	0.474883	47.4883
			P	31824.4
			S	35495.3	0.465681	46.5681
			P	30935.6
			S	37893.5	0.484463	48.4463
			P	35609.5
			S	36858.4	0.474609	47.4609
			P	33295.8
			Preparation 2
			S	21806.4	0.522057	52.2057
			P	23819.2
			S	29684.7	0.461545	46.1545
			P	25444.7
			S	30780.9	0.478065	47.8065
			P	28193.6
			S	25418.4	0.499537	49.9537
			P	25371.4
			Preparation 3
			S	24079.5	0.50847	50.847
			P	24909.3
			S	26888.9	0.473613	47.3613
			P	24193.1
			S	26234.7	0.481264	48.1264
			P	24339.5
			S	23544	0.487073	48.7073
			P	22357.2
			Vt-E1015A-E1021A
					Fraction pelleted (Fp)	% Protein pelleted
			Preparation 1	Values	Fp=P/(S+P)	%Fp= Fp*100
			S	26014.8	0.471801	47.1801
			P	23237.1
			S	23689.5	0.512679	51.2679
			P	24922.1
			S	20709.3	0.523574	52.3574
			P	22758.7
			S	20725.5	0.523451	52.3451
			P	22765.3
			Preparation 2
			S	21723.4	0.565453	56.5453
			P	28267.6
			S	26930.9	0.487424	48.7424
			P	25609.4
			S	26851.5	0.468185	46.8185
			P	23638.8
			S	26314	0.461702	46.1702
			P	22569.7
			Preparation 3
			S	24044.5	0.518627	51.8627
			P	25905.3
			S	26887.5	0.500051	50.0051
			P	26893.1
			S	25964	0.495879	49.5879
			P	25539.5
			S	25085.2	0.492638	49.2638
			P	24357.2
			Vt-I997A
					Fraction pelleted (Fp)	% Protein pelleted
			Preparation 1	Values	Fp=P/(S+P)	%Fp= Fp*100
			S	16469.1	0.337333	33.7333
			P	8383.66
			S	17377.1	0.316321	31.6321
			P	8039.92
			S	21829.2	0.296898	29.6898
			P	9217.82
			S	20124.1	0.285768	28.5768
			P	8051.75
			Preparation 2
			S	37639.1	0.399084	39.9084
			P	24997.1
			S	32300.3	0.417947	41.7947
			P	23193.5
			S	37258.9	0.392929	39.2929
			P	24116
			S	33218.8	0.357271	35.7271
			P	18465.1
			Preparation 3
			S	32254.5	0.303329	30.3329
			P	14043.5
			S	29240.6	0.310133	31.0133
			P	13145.3
			S	34156.1	0.340747	34.0747
			P	17654.2
			S	36126.5	0.375592	37.5592
			P	21730.7

## Sheet: Figure 4B
Figure 4b Actin Bundling							Representative Gels
							S- Protien in Solution
							P- Protien in Pellet
Exp Condition	F-Actin Bundled (%)		Actin alone
Actin Only	1.83562				Fraction pelleted (Fp)	% Protein pelleted
Actin Only	2.39329		Preparation 1	Values	Fp=P/(S+P)	%Fp= Fp*100
Actin Only	2.14621		S	46952.7	0.0183562	1.83562
Actin Only	3.30422		P	877.991
Actin Only	8.94823		S	54599.4	0.0239329	2.39329
Actin Only	4.48273		P	1338.76
Actin Only	6.98471		S	52539.2	0.0214621	2.14621
Actin Only	3.94827		P	1152.34
Actin Only	2.06626		S	48825.4	0.0330422	3.30422
Actin Only	2.88273		P	1668.43
Actin Only	3.58379		Preparation 2
Actin Only	2.06626		S	67908.7	0.0894823	8.94823
Vt	92.0189		P	6673.82
Vt	88.5189		S	48766.1	0.0448273	4.48273
Vt	88.8888		P	2288.65
Vt	86.7794		S	64343.1	0.0698471	6.98471
Vt	90.7453		P	4831.66
Vt	90.5975		S	21624.5	0.0394827	3.94827
Vt	91.0598		P	888.891
Vt	89.9346		Preparation 3
Vt	94.876		S	20071.4	0.0206626	2.06626
Vt	91.221		P	423.477
Vt	88.6734		S	21401.3	0.0288273	2.88273
Vt	88.6462		P	635.255
Vt E1015A	93.8738		S	21078.2	0.0358379	3.58379
Vt E1015A	88.737		P	783.477
Vt E1015A	86.2148		S	21108.4	0.0206626	2.06626
Vt E1015A	87.0137		P	445.355
Vt E1015A	89.866
Vt E1015A	88.8351
Vt E1015A	87.9522		Vt
Vt E1015A	90.382				Fraction pelleted (Fp)	% Protein pelleted
Vt E1015A	92.8599		Preparation 1	Values	Fp=P/(S+P)	%Fp= Fp*100
Vt E1015A	89.786		S	3163.68	0.920189	92.0189
Vt E1015A	89.0835		P	36476.1
Vt E1015A	88.6978		S	4782.56	0.885189	88.5189
Vt E1021A	94.5418		P	36873.5
Vt E1021A	89.7617		S	4477.59	0.888888	88.8888
Vt E1021A	87.4762		P	35820.2
Vt E1021A	89.1343		S	5334.9	0.867794	86.7794
Vt E1021A	93.6528		P	35018.2
Vt E1021A	89.5045		Preparation 2
Vt E1021A	91.0431		S	5126.95	0.907453	90.7453
Vt E1021A	90.911		P	50271.1
Vt E1021A	92.0973		S	5058.27	0.905975	90.5975
Vt E1021A	89.6331		P	48738.7
Vt E1021A	89.2597		S	4696.88	0.910598	91.0598
Vt E1021A	90.0227		P	47840
Vt E1015A E1021A	93.7686		S	5501.02	0.899346	89.9346
Vt E1015A E1021A	87.7525		P	49151.6
Vt E1015A E1021A	86.4038		Preparation 3
Vt E1015A E1021A	84.5471		S	3405.52	0.94876	94.876
Vt E1015A E1021A	92.0621		P	63056.7
Vt E1015A E1021A	90.2594		S	6451.7	0.91221	91.221
Vt E1015A E1021A	91.6825		P	67038.7
Vt E1015A E1021A	91.0188		S	7873.41	0.886734	88.6734
Vt E1015A E1021A	92.9154		P	61639.3
Vt E1015A E1021A	90.006		S	7276.19	0.886462	88.6462
Vt E1015A E1021A	89.0431		P	56809.6
Vt E1015A E1021A	88.783
Vt I997A	63.2749
Vt I997A	45.674		Vt-E1015A
Vt I997A	43.2476				Fraction pelleted (Fp)	% Protein pelleted
Vt I997A	32.5724		Preparation 1	Values	Fp=P/(S+P)	%Fp= Fp*100
Vt I997A	54.8445		S	2489.38	0.938738	93.8738
Vt I997A	46.4756		P	38145.7
Vt I997A	41.2344		S	5580.75	0.88737	88.737
Vt I997A	31.0013		P	43968.5
Vt I997A	52.8391		S	6443.46	0.862148	86.2148
Vt I997A	45.255		P	40298.5
Vt I997A	29.8491		S	6442.53	0.870137	87.0137
Vt I997A	43.8367		P	43167.8
			Preparation 2
			S	5598.37	0.89866	89.866
			P	49644.8
			S	6049.22	0.888351	88.8351
			P	48131.4
			S	6689.37	0.879522	87.9522
			P	48834.2
			S	5444.54	0.90382	90.382
			P	51163
			Preparation 3
			S	3279.22	0.928599	92.8599
			P	42647.5
			S	4712.43	0.89786	89.786
			P	41424.7
			S	4886.16	0.890835	89.0835
			P	39873.3
			S	5233.04	0.886978	88.6978
			P	41068.3
			Vt-E1021A
					Fraction pelleted (Fp)	% Protein pelleted
			Preparation 1	Values	Fp=P/(S+P)	%Fp= Fp*100
			S	2389.98	0.945418	94.5418
			P	41396.9
			S	4820.27	0.897617	89.7617
			P	42260.6
			S	5317.68	0.874762	87.4762
			P	37142.8
			S	5368.97	0.891343	89.1343
			P	44043.3
			Preparation 2
			S	4176	0.936528	93.6528
			P	61616.5
			S	6455.32	0.895045	89.5045
			P	55050.1
			S	5387.3	0.910431	91.0431
			P	54759.9
			S	5701.61	0.90911	90.911
			P	57029.1
			Preparation 3
			S	6892.14	0.920973	92.0973
			P	80320.1
			S	9262.95	0.896331	89.6331
			P	80088.2
			S	8984.91	0.892597	89.2597
			P	74670.8
			S	8403.67	0.900227	90.0227
			P	75823.9
			Vt-E1015A-E1021A
					Fraction pelleted (Fp)	% Protein pelleted
			Preparation 1	Values	Fp=P/(S+P)	%Fp= Fp*100
			S	2801.98	0.937686	93.7686
			P	42163.7
			S	6093.17	0.877525	87.7525
			P	43657.1
			S	6764.58	0.864038	86.4038
			P	42988.7
			S	6467.8	0.845471	84.5471
			P	35387.2
			Preparation 2
			S	3884.81	0.920621	92.0621
			P	45055.4
			S	5206.12	0.902594	90.2594
			P	48241.6
			S	4282.83	0.916825	91.6825
			P	47209
			S	5205.3	0.910188	91.0188
			P	52752.3
			Preparation 3
			S	1824.41	0.929154	92.9154
			P	23927.2
			S	2645.05	0.90006	90.006
			P	23821.2
			S	2962.16	0.890431	89.0431
			P	24072.5
			S	2992.49	0.88783	88.783
			P	23685.6
			Vt-I997A
					Fraction pelleted (Fp)	% Protein pelleted
			Preparation 1	Values	Fp=P/(S+P)	%Fp= Fp*100
			S	19885.4	0.632749	63.2749
			P	34261.3
			S	30280.5	0.45674	45.674
			P	25458
			S	30574.9	0.432476	43.2476
			P	23299.3
			S	19834.8	0.325724	32.5724
			P	9581.65
			Preparation 2
			S	12978.9	0.548445	54.8445
			P	15763.8
			S	19771.1	0.464756	46.4756
			P	17167.4
			S	12188.4	0.412344	41.2344
			P	8552.32
			S	19812.2	0.310013	31.0013
			P	8901.65
			Preparation 3
			S	10677.8	0.528391	52.8391
			P	11963.5
			S	11089.8	0.45255	45.255
			P	9167.37
			S	10698.8	0.298491	29.8491
			P	4552.32
			S	10764.2	0.438367	43.8367
			P	8401.67

## Sheet: Figure 4C
Figure 4c PIP2 Lipid Binding								Representative Gels
								S- Protien in Solution
Name	Reading							P- Protien in Pellet
Vt	44.2433			Vt
Vt	39.2312					Fraction pelleted (Fp)	% Protein pelleted
Vt	42.9268			Preparation 1	Values	Fp=P/(S+P)	%Fp= Fp*100
Vt	42.4893			S	25212.5	0.442433	44.2433
Vt	44.7053			P	20006.3
Vt	45.2751			S	25623.6	0.392312	39.2312
Vt	45.3485			P	16542.1
Vt E1015A	41.2694			S	22495.5	0.429268	42.9268
Vt E1015A	42.6447			P	16919.6
Vt E1015A	37.5292			S	21600.1	0.424893	42.4893
Vt E1015A	37.6136			P	15958.3
Vt E1015A	39.2057			Preparation 2
Vt E1015A	40.8465			S	19815.5	0.447053	44.7053
Vt E1015A	40.8176			P	16020.7
Vt E1021A	42.7457			S	20269.7	0.452751	45.2751
Vt E1021A	38.2947			P	16769.6
Vt E1021A	39.0718			S	20142.8	0.453485	45.3485
Vt E1021A	38.0857			P	16714.1
Vt E1021A	44.252
Vt E1021A	47.6477
Vt E1021A	40.5608
Vt E1015AE1021A	40.4853
Vt E1015AE1021A	43.8237
Vt E1015AE1021A	39.2448
Vt E1015AE1021A	39.96
Vt E1015AE1021A	40.0667
Vt E1015AE1021A	40.2627
Vt E1015AE1021A	41.5042
				Vt-E1015A
						Fraction pelleted (Fp)	% Protein pelleted
				Preparation 1	Values	Fp=P/(S+P)	%Fp= Fp*100
				S	26729.1	0.412694	41.2694
				P	18782.3
				S	30599.6	0.426447	42.6447
				P	22751.4
				S	31086.4	0.375292	37.5292
				P	18675.1
				S	28280.3	0.376136	37.6136
				P	17050.6
				Preparation 2
				S	24885.9	0.392057	39.2057
				P	16048.6
				S	24329.3	0.408465	40.8465
				P	16799.8
				S	23409.7	0.408176	40.8176
				P	16145.5
				Vt-E1021A
						Fraction pelleted (Fp)	% Protein pelleted
				Preparation 1	Values	Fp=P/(S+P)	%Fp= Fp*100
				S	27741.2	0.427457	42.7457
				P	20711.4
				S	31061.2	0.382947	38.2947
				P	19276.8
				S	34676.9	0.390718	39.0718
				P	22237.5
				S	29693.5	0.380857	38.0857
				P	18265.5
				Preparation 2
				S	31710.2	0.44252	44.252
				P	25171.1
				S	34371.9	0.476477	47.6477
				P	31283.2
				S	35000.6	0.405608	40.5608
				P	23884.1
				Vt-E1015A-E1021A
						Fraction pelleted (Fp)	% Protein pelleted
				Preparation 1	Values	Fp=P/(S+P)	%Fp= Fp*100
				S	27489.7	0.404853	40.4853
				P	18700
				S	29010.1	0.438237	43.8237
				P	22631.1
				S	29173.1	0.392448	39.2448
				P	18844.4
				S	27208.4	0.3996	39.96
				P	18108.7
				Preparation 2
				S	28562.3	0.400667	40.0667
				P	19094.5
				S	28593.9	0.402627	40.2627
				P	19272.2
				S	28120.5	0.415042	41.5042
				P	19952.2

## Sheet: Figure 5E, Supp Figure 7E, 11E
Figure 5E, Supp Figure 7E, Supp Figure 11E
Construct	Day	Image ID	Cell ID	Num FAs Per Cell	Mean(Blob Area)	Mean(Blob Axis Ratio)	Mean(Blob Orientation)	Mean FA Orientation Degrees	Std Dev(Blob Orientation)	STD Dev Blob Orientation Degrees
VcnCS E1015A E1021A	1	1	1	117	66.6838	3.08345	0.0857861	94.9152	0.851391	48.7811
VcnCS E1015A E1021A	1	3	1	97	75.268	2.67697	0.169697	99.7229	0.818471	46.8949
VcnCS E1015A E1021A	1	4	1	28	52.5	3.22622	0.447765	115.655	0.671685	38.4847
VcnCS E1015A E1021A	1	5	1	40	53.475	3.95969	0.337589	109.342	1.27514	73.0601
VcnCS E1015A E1021A	1	6	1	76	76.8816	4.21918	-0.161454	80.7494	0.649534	37.2156
VcnCS E1015A E1021A	1	8	1	86	93.9302	3.32277	0.803164	136.018	0.285633	16.3656
VcnCS E1015A E1021A	1	9	2	62	71.1935	3.25299	-0.326429	71.297	0.787785	45.1368
VcnCS E1015A E1021A	1	10	1	272	93.7169	3.74431	0.301756	107.289	0.578987	33.1735
VcnCS E1015A E1021A	1	11	1	41	55.0244	3.52358	-0.317601	71.8028	0.732749	41.9834
VcnCS E1015A E1021A	1	11	2	27	69.037	2.94582	-0.0832995	85.2273	0.857452	49.1284
VcnCS E1015A E1021A	1	12	1	272	84.1691	3.02844	-0.115668	83.3727	1.03233	59.1482
VcnCS E1015A E1021A	1	13	1	114	85.9211	4.50221	-0.423705	65.7235	0.988025	56.6096
VcnCS E1015A E1021A	1	14	1	115	73.7478	2.93562	0.41663	113.871	0.783473	44.8897
VcnCS E1015A E1021A	1	15	1	28	91.3214	3.13485	-0.269032	74.5856	0.92811	53.1768
VcnCS E1015A E1021A	1	16	1	64	121.953	3.17127	0.26851	105.384	0.888799	50.9244
VcnCS E1015A E1021A	1	17	1	53	96.6604	3.38248	0.00355796	90.2039	0.471326	27.005
VcnCS E1015A E1021A	2	2	1	171	89.8772	3.62526	0.56325	122.272	1.00597	57.6377
VcnCS E1015A E1021A	2	2	2	52	58.9231	3.50547	0.83476	137.828	0.900166	51.5757
VcnCS E1015A E1021A	2	4	1	91	70.6923	3.63846	0.268733	105.397	1.28285	73.502
VcnCS E1015A E1021A	2	4	2	20	91.9	2.56331	0.404811	113.194	1.28755	73.7711
VcnCS E1015A E1021A	2	5	1	42	83.0238	3.82262	0.789121	135.213	0.409176	23.444
VcnCS E1015A E1021A	2	5	2	74	68.6757	2.34931	-0.514592	60.5161	0.578313	33.1349
VcnCS E1015A E1021A	2	6	1	43	71.9535	4.33333	-0.306659	72.4298	0.983462	56.3482
VcnCS E1015A E1021A	2	6	2	60	41.9	2.95112	-0.235578	76.5024	0.929813	53.2744
VcnCS E1015A E1021A	2	8	1	27	96.7407	3.23502	-0.259152	75.1517	1.201	68.8122
VcnCS E1015A E1021A	2	9	1	73	72.6575	3.54795	0.138676	97.9455	0.591643	33.8986
VcnCS E1015A E1021A	2	10	1	21	79.2381	3.84323	-0.041936	87.5972	0.76313	43.7241
VcnCS E1015A E1021A	2	10	2	36	64.3889	3.80063	-0.786316	44.9474	0.450574	25.816
VcnCS E1015A E1021A	2	11	1	65	66.3538	2.17704	0.0579294	93.3191	0.700235	40.1205
VcnCS E1015A E1021A	2	11	2	53	50.6415	4.47431	-0.9015	38.3479	0.480149	27.5105
VcnCS E1015A E1021A	2	12	1	64	55.6562	3.75977	0.22837	103.085	1.04523	59.8874
VcnCS E1015A E1021A	2	13	1	48	42.5625	2.4354	-0.143478	81.7793	0.847313	48.5474
VcnCS E1015A E1021A	2	13	2	55	61.8182	2.38405	-0.00979425	89.4388	0.958299	54.9065
VcnCS E1015A E1021A	2	15	1	85	77.2118	3.09915	-0.41127	66.436	0.526996	30.1947
VcnCS E1015A E1021A	2	16	1	94	124.287	4.14934	0.0368187	92.1096	0.689337	39.4961
VcnCS E1015A E1021A	2	17	1	89	76.5955	2.78448	0.226952	103.003	0.714833	40.9569
VcnCS E1015A E1021A	3	1	1	67	73.5522	3.72502	-0.304759	72.5386	0.695143	39.8288
VcnCS E1015A E1021A	3	2	1	234	99.5726	3.36668	0.0965748	95.5333	0.481715	27.6002
VcnCS E1015A E1021A	3	2	2	211	110.73	3.05906	0.149369	98.5582	0.824821	47.2588
VcnCS E1015A E1021A	3	3	1	35	120.743	3.90217	0.0207199	91.1872	0.989982	56.7218
VcnCS E1015A E1021A	3	4	1	106	112.104	2.82616	-0.735036	47.8855	0.877537	50.2792
VcnCS E1015A E1021A	3	5	1	31	64.0645	4.11058	0.0252647	91.4476	1.02274	58.5987
VcnCS E1015A E1021A	3	6	1	102	72.3725	3.70859	0.188087	100.777	0.999795	57.284
VcnCS E1015A E1021A	3	7	1	105	81.7048	2.64882	0.0491134	92.814	0.82441	47.2352
VcnCS E1015A E1021A	3	8	1	66	61.4091	3.80591	0.118628	96.7969	0.627454	35.9505
VcnCS E1015A E1021A	3	9	1	92	94.3587	2.45307	-0.560236	57.9009	0.921592	52.8033
VcnCS E1015A E1021A	3	10	1	181	118.431	3.10893	0.418246	113.964	0.61785	35.4002
VcnCS E1015A E1021A	3	11	1	99	119.192	3.86774	0.0252992	91.4495	0.392064	22.4636
VcnCS E1015A E1021A	3	12	1	40	127.55	3.00266	-0.594167	55.9567	0.616842	35.3424
VcnCS E1015A E1021A	3	13	1	54	122.463	4.16207	-0.295813	73.0512	0.763168	43.7263
VcnCS E1015A E1021A	3	14	1	167	67.2814	3.84201	0.880379	140.442	0.553567	31.717
VcnCS E1015A E1021A	3	15	1	72	82.8194	2.82483	0.0465033	92.6644	1.09868	62.95
VcnCS E1015A E1021A	3	16	1	73	144.74	4.46671	0.253955	104.551	0.836124	47.9064
VcnTS E1015A E1021A	1	1	1	26	70.7308	2.8171	0.283283	106.231	1.02336	58.6344
VcnTS E1015A E1021A	1	2	1	38	195.711	3.75157	-0.226376	77.0296	0.917771	52.5844
VcnTS E1015A E1021A	1	4	1	43	30.4186	2.56522	0.757997	133.43	0.790891	45.3147
VcnTS E1015A E1021A	1	5	1	54	155.352	4.18509	0.23932	103.712	0.532237	30.4949
VcnTS E1015A E1021A	1	6	1	284	68.243	4.63717	-0.0193892	88.8891	1.01459	58.1316
VcnTS E1015A E1021A	1	8	1	35	51	2.65749	0.0709213	94.0635	0.931034	53.3443
VcnTS E1015A E1021A	1	9	1	57	54.3158	2.46192	-0.503747	61.1374	0.673812	38.6066
VcnTS E1015A E1021A	1	10	1	115	71.2783	3.30201	0.300286	107.205	0.710646	40.717
VcnTS E1015A E1021A	1	10	2	55	61.2727	3.064	-0.136696	82.1679	0.996245	57.0806
VcnTS E1015A E1021A	1	11	1	80	75.975	3.49192	-0.412028	66.3925	0.681117	39.0251
VcnTS E1015A E1021A	1	12	1	53	28.7358	3.26925	-0.182651	79.5349	0.72052	41.2828
VcnTS E1015A E1021A	1	13	1	91	75.2857	2.672	-0.275829	74.1962	0.614348	35.1995
VcnTS E1015A E1021A	1	14	1	24	58.2917	3.90824	-0.0891554	84.8918	0.700158	40.1161
VcnTS E1015A E1021A	1	15	1	170	108.247	4.59194	0.245672	104.076	0.63136	36.1743
VcnTS E1015A E1021A	1	16	1	62	107.129	3.24053	0.0599524	93.435	0.705713	40.4344
VcnTS E1015A E1021A	1	17	1	177	80.9774	3.22119	0.282263	106.173	0.724189	41.493
VcnTS E1015A E1021A	2	2	1	71	129.676	3.18141	-0.361357	69.2958	0.712322	40.8131
VcnTS E1015A E1021A	2	3	1	118	51.5254	3.71869	-0.331932	70.9817	0.609859	34.9423
VcnTS E1015A E1021A	2	5	1	42	104.833	3.23479	-0.679501	51.0675	0.906763	51.9537
VcnTS E1015A E1021A	2	7	1	63	119.714	4.60182	0.49497	118.36	0.941739	53.9576
VcnTS E1015A E1021A	2	8	1	493	102.469	3.99662	-0.107941	83.8154	0.631732	36.1956
VcnTS E1015A E1021A	2	9	1	42	47.0476	3.34124	-0.687649	50.6006	0.726016	41.5977
VcnTS E1015A E1021A	2	10	1	61	57.7869	3.55176	-0.441338	64.7132	0.389634	22.3244
VcnTS E1015A E1021A	2	11	1	174	111.799	4.54093	-0.403014	66.909	0.785085	44.982
VcnTS E1015A E1021A	2	12	1	49	49.6735	3.32019	0.203992	101.688	0.746246	42.7567
VcnTS E1015A E1021A	2	13	1	34	69.1176	2.95674	-0.0918927	84.7349	0.912963	52.3089
VcnTS E1015A E1021A	2	14	1	107	116.093	3.35912	0.0891812	95.1097	0.682172	39.0856
VcnTS E1015A E1021A	2	15	1	236	102.818	3.89957	-0.0812124	85.3469	0.507863	29.0984
VcnTS E1015A E1021A	2	16	1	173	103.844	3.97464	-0.078553	85.4992	0.730162	41.8352
VcnTS E1015A E1021A	2	17	1	54	68.2222	3.13031	0.315943	108.102	1.1004	63.0482
VcnTS E1015A E1021A	2	17	2	68	88.3382	2.83428	0.237623	103.615	0.879383	50.3849
VcnTS E1015A E1021A	2	18	1	88	100.716	4.43956	-0.350278	69.9305	0.892036	51.1099
VcnTS E1015A E1021A	3	1	1	56	52.2321	4.2299	-0.267075	74.6977	0.517905	29.6738
VcnTS E1015A E1021A	3	2	1	41	64.3415	4.67678	1.20881	159.26	0.508971	29.1619
VcnTS E1015A E1021A	3	2	2	28	98.6071	5.27778	0.91469	142.408	0.516016	29.5655
VcnTS E1015A E1021A	3	3	1	125	51.152	3.49096	1.0099	147.863	0.374382	21.4505
VcnTS E1015A E1021A	3	4	1	36	34.1389	4.46871	0.723514	131.454	0.865558	49.5928
VcnTS E1015A E1021A	3	5	1	135	72.8741	3.47436	-0.350569	69.9139	0.341603	19.5724
VcnTS E1015A E1021A	3	6	1	83	47.5904	3.43593	-0.148958	81.4653	1.17355	67.2397
VcnTS E1015A E1021A	3	7	1	87	52.7816	3.99238	-0.479502	62.5265	0.53218	30.4917
VcnTS E1015A E1021A	3	8	1	69	71.3623	3.73077	-0.850105	41.2926	0.58251	33.3754
VcnTS E1015A E1021A	3	9	1	44	120.045	4.34193	0.685626	129.284	0.684038	39.1925
VcnTS E1015A E1021A	3	11	1	168	108.821	4.14515	0.675918	128.727	0.62667	35.9056
VcnTS E1015A E1021A	3	12	1	107	101.262	3.6454	-0.814312	43.3433	0.703774	40.3233
VcnTS E1015A E1021A	3	13	1	104	78.4135	3.34896	-0.278268	74.0564	0.494179	28.3143
VcnTS E1015A E1021A	3	14	1	130	92.4	5.08213	0.40371	113.131	1.09654	62.827
VcnTS E1015A E1021A	3	15	1	111	103.901	3.4406	-0.456503	63.8443	0.602814	34.5387
VcnV E1015A E1021A	1	2	1	120	62.9	3.0993	0.169322	99.7015	0.808931	46.3483
VcnV E1015A E1021A	1	2	2	70	73.1714	3.62289	-0.163446	80.6353	1.10393	63.2507
VcnV E1015A E1021A	1	3	2	20	46.65	3.6092	0.658711	127.741	0.472057	27.0469
VcnV E1015A E1021A	1	5	1	40	46.2	2.51084	-0.10878	83.7674	0.854555	48.9624
VcnV E1015A E1021A	1	6	1	114	80.6579	3.38321	-0.00771951	89.5577	0.5214	29.874
VcnV E1015A E1021A	1	8	1	45	78.7333	3.04063	0.452057	115.901	0.553429	31.7091
VcnV E1015A E1021A	1	9	1	19	86.4737	3.42405	0.102467	95.8709	1.01102	57.9273
VcnV E1015A E1021A	1	9	2	51	54.0588	3.26531	-0.4664	63.2773	0.646236	37.0266
VcnV E1015A E1021A	1	10	1	54	72.7222	2.8312	0.163219	99.3518	0.229791	13.1661
VcnV E1015A E1021A	1	11	1	25	94.64	3.49397	0.679866	128.953	0.982729	56.3062
VcnV E1015A E1021A	1	13	1	162	40.7222	2.94858	-0.0483979	87.227	0.833747	47.7702
VcnV E1015A E1021A	1	14	1	71	56.8873	2.75617	-0.327912	71.212	0.622378	35.6597
VcnV E1015A E1021A	1	14	2	95	45.2421	2.3027	0.085547	94.9015	0.878119	50.3125
VcnV E1015A E1021A	1	16	1	66	79.4697	3.03742	0.0435223	92.4936	0.828186	47.4516
VcnV E1015A E1021A	1	17	1	34	45.3824	3.1701	-0.0957281	84.5152	0.895957	51.3345
VcnV E1015A E1021A	1	18	1	27	84.4815	5.01345	-0.269943	74.5334	0.43125	24.7088
VcnV E1015A E1021A	2	1	1	59	62.0169	2.61775	0.256997	104.725	0.821183	47.0503
VcnV E1015A E1021A	2	2	2	82	45.5732	2.67115	-0.248454	75.7646	0.916729	52.5247
VcnV E1015A E1021A	2	3	1	52	45.7885	3.66281	0.60295	124.546	0.668675	38.3123
VcnV E1015A E1021A	2	4	1	29	81.1724	4.95505	0.0562561	93.2232	0.748461	42.8837
VcnV E1015A E1021A	2	5	1	64	60.2656	3.27503	-0.58353	56.5662	0.513995	29.4498
VcnV E1015A E1021A	2	8	1	57	75	2.99522	-0.460919	63.5913	0.982236	56.278
VcnV E1015A E1021A	2	9	1	41	54.3902	4.39901	0.241935	103.862	0.258395	14.8049
VcnV E1015A E1021A	2	11	1	83	116.494	3.3497	-0.0442664	87.4637	1.03415	59.2522
VcnV E1015A E1021A	2	12	1	65	92.7231	3.27105	-0.65885	52.2507	0.910141	52.1472
VcnV E1015A E1021A	2	12	2	46	50.6087	3.37637	0.283318	106.233	1.00363	57.5036
VcnV E1015A E1021A	2	13	1	70	64.4571	4.26242	-0.151623	81.3126	0.805827	46.1705
VcnV E1015A E1021A	2	14	1	111	59.0631	3.52137	-0.101763	84.1694	1.08607	62.2272
VcnV E1015A E1021A	2	15	1	52	72.0577	4.59488	-0.690423	50.4417	0.803189	46.0193
VcnV E1015A E1021A	2	16	1	116	84.569	3.52942	-0.163698	80.6208	1.14375	65.532
VcnV E1015A E1021A	2	17	1	79	62.5949	3.09749	0.750279	132.988	0.652686	37.3961
VcnV E1015A E1021A	2	17	2	28	71.3929	3.31181	0.446413	115.578	1.15332	66.0802
VcnV E1015A E1021A	2	18	1	60	46.95	3.00342	0.507965	119.104	0.567179	32.497
VcnV E1015A E1021A	2	19	1	162	75.5494	3.34725	-0.0269113	88.4581	1.05944	60.7016
VcnV E1015A E1021A	3	3	1	93	50.5054	3.87536	-0.754729	46.7572	0.760718	43.5859
VcnV E1015A E1021A	3	4	1	33	49.3333	3.67013	0.956837	144.823	0.516931	29.618
VcnV E1015A E1021A	3	4	2	32	68.75	3.20249	0.307281	107.606	0.497697	28.5159
VcnV E1015A E1021A	3	5	1	89	75.3146	4.07772	0.849097	138.65	0.852771	48.8602
VcnV E1015A E1021A	3	6	1	52	83.2885	3.81667	0.309183	107.715	1.2523	71.7516
VcnV E1015A E1021A	3	7	1	57	99.7368	3.62561	0.108697	96.2279	0.634769	36.3696
VcnV E1015A E1021A	3	9	1	60	42.5	3.12379	-0.391056	67.5941	0.589452	33.7731
VcnV E1015A E1021A	3	10	1	53	45.1132	2.39475	0.199494	101.43	0.951436	54.5133
VcnV E1015A E1021A	3	10	2	73	76.9863	2.70439	-0.17675	79.873	0.566025	32.4308
VcnV E1015A E1021A	3	13	1	125	71.944	3.38292	0.319006	108.278	0.889346	50.9558
VcnV E1015A E1021A	3	13	2	86	75.4767	3.76758	-0.0462233	87.3516	0.450555	25.8149
VcnV E1015A E1021A	3	14	1	54	52.6111	3.49515	0.720802	131.299	0.723714	41.4658
VcnV E1015A E1021A	3	15	1	72	66.3333	2.97485	-0.19233	78.9803	0.423364	24.257
VcnV E1015A E1021A	3	16	1	101	81.7129	3.32073	0.374401	111.452	1.11465	63.8647
VcnV E1015A E1021A	3	17	1	85	90.5176	3.75713	0.667273	128.232	0.752522	43.1164
VcnV E1015A E1021A	3	17	2	110	77.0545	3.37344	-0.698253	49.9931	0.819169	46.9349
VcnV E1015A E1021A	3	18	1	118	84.7966	2.93716	-0.483372	62.3049	0.467951	26.8116
VcnCS E1015A	1	1	1	36	72.0278	3.63191	-0.266658	74.7216	0.942229	53.9857
VcnCS E1015A	1	2	1	64	138.125	3.3439	-0.236614	76.443	0.972532	55.722
VcnCS E1015A	1	2	2	89	107.708	2.87377	0.131179	97.516	0.711687	40.7767
VcnCS E1015A	1	3	1	44	60.5	2.25311	0.405834	113.253	1.06764	61.1713
VcnCS E1015A	1	3	2	42	86.2381	3.59527	-0.404919	66.7998	0.999644	57.2754
VcnCS E1015A	1	6	1	96	41.7604	3.20405	-0.0271459	88.4447	0.361793	20.7292
VcnCS E1015A	1	7	1	59	31.7119	3.19467	0.676279	128.748	0.58463	33.4968
VcnCS E1015A	1	7	2	64	55.9844	2.91295	-0.533365	59.4404	0.979778	56.1371
VcnCS E1015A	1	8	1	37	46.7027	2.33719	0.40927	113.449	0.986572	56.5264
VcnCS E1015A	1	8	2	46	39.7609	2.71255	-0.395717	67.3271	0.936838	53.6769
VcnCS E1015A	1	9	1	95	49.8105	3.00872	-0.27767	74.0907	0.567487	32.5146
VcnCS E1015A	1	10	1	99	55.6768	3.22716	-0.25766	75.2372	0.338277	19.3818
VcnCS E1015A	1	11	2	36	48.2222	3.07335	-0.411517	66.4218	0.508167	29.1158
VcnCS E1015A	1	12	1	82	194.427	3.86215	0.163464	99.3658	0.730585	41.8594
VcnCS E1015A	2	1	1	135	85.9259	3.45931	0.297713	107.058	0.466678	26.7387
VcnCS E1015A	2	3	1	25	133.24	2.55471	0.738858	132.333	0.464477	26.6126
VcnCS E1015A	2	5	1	34	41	3.13612	0.183956	100.54	0.475528	27.2457
VcnCS E1015A	2	6	1	35	95.4	4.59745	1.01996	148.439	0.800649	45.8738
VcnCS E1015A	2	6	2	69	76.971	4.14843	0.660635	127.852	0.428969	24.5781
VcnCS E1015A	2	7	1	32	116.125	2.88027	-0.148686	81.4809	0.969007	55.52
VcnCS E1015A	2	9	1	40	46.3	2.17928	0.226687	102.988	1.1157	63.9249
VcnCS E1015A	2	9	2	71	70.6197	3.49149	0.777095	134.524	0.58898	33.7461
VcnCS E1015A	2	9	3	25	60.36	2.90642	0.0813346	94.6601	1.22394	70.1264
VcnCS E1015A	2	10	1	20	115.55	3.34319	0.0481487	92.7587	1.10726	63.4411
VcnCS E1015A	2	11	1	126	101.825	3.69214	0.0294024	91.6846	0.792784	45.4232
VcnCS E1015A	2	12	1	73	120.712	3.73662	-0.168605	80.3396	0.820363	47.0034
VcnCS E1015A	2	13	1	279	76.6452	2.43411	0.0577565	93.3092	1.02643	58.8104
VcnCS E1015A	2	14	1	268	71.8582	3.24755	-0.0549881	86.8494	0.677429	38.8138
VcnCS E1015A	2	15	1	123	152.057	4.19689	-0.170217	80.2473	0.813405	46.6047
VcnCS E1015A	3	1	1	102	82.2549	2.42614	0.335644	109.231	0.901922	51.6763
VcnCS E1015A	3	2	1	168	81.256	3.07463	0.318202	108.232	1.00897	57.8098
VcnCS E1015A	3	3	1	57	60.2281	3.32185	0.00979143	90.561	0.823249	47.1687
VcnCS E1015A	3	4	1	74	66.0135	3.91127	0.532771	120.526	0.437523	25.0682
VcnCS E1015A	3	5	1	154	66.3896	3.61687	-0.450901	64.1653	1.13221	64.871
VcnCS E1015A	3	6	1	58	92.8276	3.42587	-0.274473	74.2739	1.01258	58.0164
VcnCS E1015A	3	8	1	99	62.2323	2.67669	0.533715	120.58	0.502226	28.7755
VcnCS E1015A	3	9	1	95	80.7263	2.21662	0.0176905	91.0136	0.941832	53.963
VcnCS E1015A	3	9	2	78	103.833	3.92757	-0.627351	54.0554	0.849391	48.6665
VcnCS E1015A	3	10	1	11	61.3636	2.57422	-0.166859	80.4397	1.01436	58.1184
VcnCS E1015A	3	10	2	37	44.5135	3.49595	-0.351046	69.8865	0.53692	30.7632
VcnCS E1015A	3	12	1	95	51.5789	2.68548	-0.38862	67.7337	0.819572	46.958
VcnTS E1015A	1	1	1	27	30	2.90956	0.538743	120.868	0.325439	18.6463
VcnTS E1015A	1	1	3	33	38.2121	2.35532	0.129947	97.4454	0.701764	40.2081
VcnTS E1015A	1	1	4	28	33.75	2.53045	-0.346491	70.1476	0.893339	51.1846
VcnTS E1015A	1	3	1	18	48.8889	3.09533	-0.0945962	84.58	0.655444	37.5542
VcnTS E1015A	1	4	1	49	77.6735	2.62784	-0.245294	75.9457	0.892142	51.116
VcnTS E1015A	1	5	1	80	57.75	4.15181	-0.179482	79.7164	0.860794	49.3199
VcnTS E1015A	1	6	1	47	48.4894	3.29376	-0.370924	68.7476	0.590892	33.8556
VcnTS E1015A	1	7	1	68	91.8088	2.48507	0.114381	96.5536	0.780047	44.6934
VcnTS E1015A	1	8	1	121	100.752	3.28958	0.177076	100.146	0.804394	46.0884
VcnTS E1015A	1	9	1	91	108.703	3.46356	0.0718353	94.1159	0.874773	50.1208
VcnTS E1015A	1	9	2	89	87.9326	3.26297	0.275236	105.77	0.985292	56.4531
VcnTS E1015A	1	10	1	84	78.2619	3.33549	-0.43529	65.0597	0.44257	25.3574
VcnTS E1015A	1	11	1	127	123.252	3.88052	-0.23468	76.5538	1.00129	57.3695
VcnTS E1015A	1	12	1	122	70.9344	3.26766	0.912946	142.308	0.544463	31.1954
VcnTS E1015A	1	13	1	49	51.4286	3.79562	-0.549211	58.5325	1.03477	59.2881
VcnTS E1015A	1	14	1	45	102.089	4.94514	-0.270994	74.4732	0.676766	38.7758
VcnTS E1015A	1	15	1	47	71.4043	3.60608	0.278157	105.937	0.862157	49.398
VcnTS E1015A	2	1	1	50	129.52	3.2305	0.164534	99.4271	0.821243	47.0537
VcnTS E1015A	2	3	1	101	58.6832	3.50909	-0.582945	56.5997	0.8517	48.7988
VcnTS E1015A	2	4	1	85	51.6	3.48025	0.123933	97.1008	0.981467	56.2339
VcnTS E1015A	2	5	1	55	54.0545	3.8801	0.306711	107.573	0.97895	56.0897
VcnTS E1015A	2	6	1	91	73.7802	4.10234	-0.559649	57.9345	0.423354	24.2564
VcnTS E1015A	2	7	1	133	82.3985	3.35179	0.466594	116.734	1.07208	61.4259
VcnTS E1015A	2	8	1	173	99.896	3.71476	-0.166725	80.4474	0.809741	46.3948
VcnTS E1015A	2	10	1	135	112.815	3.73839	0.303949	107.415	0.666482	38.1866
VcnTS E1015A	2	11	1	122	86.4508	3.78096	-0.626784	54.0879	0.406535	23.2927
VcnTS E1015A	2	12	1	21	75.0476	4.029	0.193183	101.069	1.27058	72.799
VcnTS E1015A	2	12	2	26	44.3077	3.06836	0.340036	109.483	0.467304	26.7746
VcnTS E1015A	2	13	1	29	85.6897	3.94115	0.213833	102.252	0.568088	32.549
VcnTS E1015A	2	14	1	78	56.9231	2.6818	-0.156576	81.0288	0.990839	56.7709
VcnTS E1015A	2	14	2	37	50.8108	3.01627	-0.453968	63.9895	0.73735	42.247
VcnTS E1015A	2	17	1	162	116.926	4.39067	-0.280625	73.9214	0.532968	30.5368
VcnTS E1015A	2	18	1	93	116.269	3.72464	0.518571	119.712	0.845654	48.4524
VcnTS E1015A	2	18	2	15	59.1333	4.08511	0.883186	140.603	0.3789	21.7094
VcnTS E1015A	2	19	1	156	102.077	4.0183	0.422374	114.2	0.697527	39.9654
VcnTS E1015A	3	3	1	56	41.5179	3.24181	0.0179867	91.0306	0.872002	49.962
VcnTS E1015A	3	4	1	93	62.1075	3.53034	-0.183477	79.4876	0.519506	29.7655
VcnTS E1015A	3	5	1	35	149.629	2.68045	-0.0039318	89.7747	0.925202	53.0102
VcnTS E1015A	3	6	1	66	74.1818	3.62772	0.430727	114.679	1.04364	59.7962
VcnTS E1015A	3	6	2	69	68.8551	3.32568	0.591962	123.917	0.972654	55.7289
VcnTS E1015A	3	8	1	83	38.6386	3.51661	0.940659	143.896	0.253883	14.5464
VcnTS E1015A	3	10	1	38	48.8684	3.58693	0.162404	99.3051	1.03403	59.2456
VcnTS E1015A	3	11	1	81	132.815	3.209	0.525035	120.082	0.541224	31.0099
VcnTS E1015A	3	12	1	26	84.5769	5.49032	0.554957	121.797	0.444094	25.4447
VcnTS E1015A	3	12	2	51	67.3529	4.25897	-0.0762703	85.63	0.903156	51.747
VcnTS E1015A	3	13	1	118	130.703	3.50016	0.105277	96.0319	0.560122	32.0926
VcnTS E1015A	3	14	1	85	49.3412	3.34279	0.554556	121.774	1.0192	58.3957
VcnTS E1015A	3	14	2	108	71.4537	4.23184	1.03034	149.034	0.268076	15.3596
VcnTS E1015A	3	15	1	92	57.3261	3.31942	0.723427	131.449	0.844091	48.3628
VcnV E1015A	1	2	1	109	92.4312	4.27182	0.324114	108.57	0.661789	37.9177
VcnV E1015A	1	3	2	14	35.7143	3.30819	0.743348	132.591	0.3959	22.6834
VcnV E1015A	1	4	1	52	67.75	3.45435	0.100648	95.7667	1.272	72.8803
VcnV E1015A	1	4	2	43	51.3488	4.13293	-0.192871	78.9493	0.402763	23.0766
VcnV E1015A	1	5	1	98	81.4388	4.09984	0.0501245	92.8719	0.697902	39.9869
VcnV E1015A	1	6	1	205	94.7756	3.71013	0.584088	123.466	0.784701	44.9601
VcnV E1015A	1	7	1	104	76.6635	3.89616	-0.474497	62.8133	0.911106	52.2025
VcnV E1015A	1	8	1	78	74.9872	3.68996	0.325618	108.657	0.979394	56.1151
VcnV E1015A	1	9	1	46	53.087	3.76218	-0.474951	62.7873	0.832805	47.7162
VcnV E1015A	1	11	1	99	91.8889	4.47359	0.141686	98.118	0.800355	45.857
VcnV E1015A	1	12	1	71	56.4789	4.21162	0.128885	97.3846	0.815493	46.7243
VcnV E1015A	1	14	1	31	41.5484	3.09822	-0.0317887	88.1786	0.499626	28.6265
VcnV E1015A	1	15	2	44	64.2273	4.63873	-0.209838	77.9771	1.31926	75.5881
VcnV E1015A	1	16	1	31	61	4.59797	0.0787109	94.5098	0.729665	41.8067
VcnV E1015A	1	17	1	98	61.8776	3.40413	-0.0392017	87.7539	0.628484	36.0095
VcnV E1015A	2	1	1	52	113.115	3.29565	-0.585434	56.4571	0.514613	29.4851
VcnV E1015A	2	4	1	65	45.8462	3.08688	0.504851	118.926	1.25345	71.8173
VcnV E1015A	2	5	1	53	87.4906	3.47942	0.314448	108.017	0.312608	34.1748
VcnV E1015A	2	5	2	126	80.8571	2.51123	0.630577	126.129	0.596462	43.7648
VcnV E1015A	2	6	1	148	81.8716	4.21738	0.354096	110.288	0.76384	55.7423
VcnV E1015A	2	7	1	77	107.494	3.78276	-0.0385611	87.7906	0.972886	21.5791
VcnV E1015A	2	8	1	221	84.095	3.42903	-0.380304	68.2102	0.376627	40.4171
VcnV E1015A	2	9	1	42	65.2381	2.37554	0.185673	100.638	0.705411	38.1833
VcnV E1015A	2	10	1	46	70.3478	3.26281	-0.100746	84.2277	0.666424	73.2863
VcnV E1015A	2	11	1	46	80.5435	4.03426	-0.0239626	88.627	1.27909	28.494
VcnV E1015A	2	12	1	57	57.9649	2.67658	-0.655121	52.4644	0.497314	28.9123
VcnV E1015A	2	13	1	143	82.3846	3.44169	0.56025	122.1	0.504616	52.5452
VcnV E1015A	2	13	2	47	52.8298	3.41972	0.152945	98.7631	0.917087	35.3961
VcnV E1015A	2	15	1	198	62.4293	3.46718	0.0356161	92.0407	1.14373	65.5307
VcnV E1015A	2	17	1	127	88.4252	3.55283	0.0458715	92.6282	0.82322	47.167
VcnV E1015A	2	17	2	28	46.4286	3.65749	-0.151882	81.2978	0.949546	54.405
VcnV E1015A	2	17	3	66	65.0758	3.96462	0.746472	132.77	0.566058	32.4327
VcnV E1015A	2	18	1	134	72.0896	4.33225	0.385703	112.099	1.19792	68.6358
VcnV E1015A	2	19	1	97	69.3608	3.40713	0.211539	102.12	0.681203	39.0301
VcnV E1015A	2	20	1	77	104.701	4.60174	0.39284	112.508	0.879297	50.38
VcnV E1015A	2	21	1	55	64.8909	3.61927	-0.943534	35.9395	0.351558	20.1428
VcnV E1015A	2	21	2	74	58.8514	3.24962	-0.384095	67.993	0.780693	44.7304
VcnV E1015A	2	22	1	57	67.4912	4.68455	-0.0146937	89.1581	0.880959	50.4752
VcnV E1015A	3	1	1	27	45.1852	3.46591	0.87144	139.93	0.61455	35.2111
VcnV E1015A	3	2	1	104	85.875	2.72165	0.200429	101.484	0.754573	43.2339
VcnV E1015A	3	3	1	81	32.2716	2.72309	-0.40163	66.9883	0.314086	17.9958
VcnV E1015A	3	4	1	24	122.042	3.22721	0.10739	96.153	0.582724	33.3876
VcnV E1015A	3	6	1	49	68.3061	3.65934	-0.113091	83.5204	0.735046	42.1151
VcnV E1015A	3	6	2	38	79.6579	4.2371	-0.0998039	84.2817	0.803467	46.0353
VcnV E1015A	3	7	1	82	116.927	3.21699	0.139817	98.0109	1.01543	58.18
VcnV E1015A	3	8	1	73	67.5205	4.22955	-0.121896	83.0159	0.723764	41.4686
VcnV E1015A	3	9	1	110	108.255	3.0631	-0.410987	66.4522	0.631312	36.1715
VcnV E1015A	3	10	1	136	94.7574	2.63086	0.131832	97.5534	1.11494	63.8816
VcnV E1015A	3	11	1	215	67.0186	3.39077	0.305514	107.505	0.878436	50.3307
VcnV E1015A	3	12	1	142	93.5563	3.46303	0.281079	106.105	1.11854	64.0878
VcnV E1015A	3	13	1	148	70.2297	2.96719	-0.511767	60.6779	0.806391	46.2028
VcnV E1015A	3	14	1	70	69.8714	2.54142	0.032341	91.853	0.778133	44.5837
VcnCS E1021A	1	1	1	88	102.955	3.4684	-0.0213052	88.7793	1.17813	67.5016
VcnCS E1021A	1	2	1	48	98.9167	3.53496	0.559419	122.052	0.905587	51.8863
VcnCS E1021A	1	4	1	49	83.9388	3.72093	0.285017	106.33	0.277101	15.8767
VcnCS E1021A	1	5	1	32	81.3125	2.79642	0.257174	104.735	0.950618	54.4664
VcnCS E1021A	1	6	1	35	65.5143	2.703	-0.202803	78.3803	1.12206	64.2894
VcnCS E1021A	1	6	2	18	42.7778	2.53719	-0.152735	81.2489	0.81188	46.5173
VcnCS E1021A	1	7	1	43	84.3721	3.12891	-0.108024	83.8107	0.985019	56.4374
VcnCS E1021A	1	8	1	72	70.625	2.62294	0.28785	106.493	1.0493	60.1202
VcnCS E1021A	1	9	1	291	71.7216	3.39823	-0.328191	71.1961	0.61714	35.3595
VcnCS E1021A	1	10	1	160	70.4437	3.3422	-0.189179	79.1608	1.03953	59.5609
VcnCS E1021A	1	11	1	66	147.091	4.36475	0.0848504	94.8616	0.571412	32.7395
VcnCS E1021A	1	11	2	93	113.538	3.4635	0.144935	98.3042	0.505986	28.9908
VcnCS E1021A	1	12	1	148	57.6014	3.22262	-0.495284	61.6223	0.754039	43.2033
VcnCS E1021A	1	13	1	79	74.3924	3.15607	-0.185501	79.3716	1.02863	58.9361
VcnCS E1021A	1	14	1	51	67	2.33441	-0.140174	81.9686	0.569346	32.6211
VcnCS E1021A	2	2	1	75	57.6933	2.54553	-0.189564	79.1388	0.625316	35.828
VcnCS E1021A	2	3	1	57	89.807	2.9924	-0.0461414	87.3563	0.958695	54.9292
VcnCS E1021A	2	4	1	49	107.49	3.16693	-0.137041	82.1481	1.04138	59.6664
VcnCS E1021A	2	5	1	80	103.35	4.3076	0.804184	136.076	0.489664	28.0557
VcnCS E1021A	2	6	1	18	83.6667	3.55763	0.98613	146.501	0.174262	9.9845
VcnCS E1021A	2	8	1	32	119.812	3.42757	0.247187	104.163	0.618499	35.4374
VcnCS E1021A	2	8	2	36	95.5556	3.7577	0.055893	93.2024	0.836971	47.9549
VcnCS E1021A	2	9	1	7	65	2.76844	0.408139	113.385	0.355081	20.3446
VcnCS E1021A	2	10	1	45	78.6667	3.69745	-0.521764	60.1051	0.93134	53.3618
VcnCS E1021A	2	10	2	40	107.375	3.69888	-0.0294264	88.314	1.07167	61.402
VcnCS E1021A	2	12	1	70	58.4143	3.25333	0.247361	104.173	0.529033	30.3114
VcnCS E1021A	2	13	1	90	62.6778	3.14436	-0.34323	70.3344	1.04578	59.9188
VcnCS E1021A	2	15	1	40	69.275	2.59953	0.493401	118.27	0.935544	53.6027
VcnCS E1021A	3	1	1	54	39.4074	2.23559	0.0843873	94.835	0.827271	47.3991
VcnCS E1021A	3	2	1	58	92.8966	3.48651	0.689422	129.501	0.681461	39.0448
VcnCS E1021A	3	3	1	26	122.731	3.32324	0.285	106.329	0.88557	50.7394
VcnCS E1021A	3	4	1	99	122.121	3.37739	0.740112	132.405	0.537026	30.7693
VcnCS E1021A	3	5	1	212	74.5	3.26803	0.154126	98.8308	0.601545	34.466
VcnCS E1021A	3	6	1	45	64.4889	2.48761	-0.167643	80.3948	1.04408	59.8214
VcnCS E1021A	3	7	1	132	92.3939	3.09498	0.0647443	93.7096	0.837421	47.9807
VcnCS E1021A	3	8	1	56	59.0714	3.2543	0.0677388	93.8811	0.668901	38.3252
VcnCS E1021A	3	9	1	44	56.3636	4.2282	0.130845	97.4969	0.867404	49.6986
VcnCS E1021A	3	10	1	55	55.5091	2.59098	-0.331919	70.9824	0.931749	53.3853
VcnCS E1021A	3	10	2	26	67.1923	2.43787	0.0528154	93.0261	0.652011	37.3575
VcnCS E1021A	3	11	1	39	124.359	3.55005	0.309633	107.741	0.826484	47.3541
VcnCS E1021A	3	12	1	89	65.8764	3.65189	-0.349172	69.9939	0.912622	52.2894
VcnCS E1021A	3	13	1	29	56.3793	2.99712	0.195256	101.187	0.631785	36.1986
VcnCS E1021A	3	14	1	36	111.278	4.43952	-0.171764	80.1587	0.950192	54.442
VcnCS E1021A	3	14	2	28	105.821	3.26417	-0.360686	69.3342	0.951354	54.5086
VcnCS E1021A	3	15	1	89	62.6404	4.3354	0.606042	124.724	0.419671	24.0454
VcnCS E1021A	3	16	1	97	131.753	4.85242	-0.962653	34.8441	0.841038	48.1879
VcnCS E1021A	3	16	3	1	55	2.51227	1.55552	179.125
VcnTS E1021A	1	1	1	59	58.678	3.53541	0.255396	104.633	0.731064	41.8869
VcnTS E1021A	1	2	1	13	43.0769	2.90809	0.270647	105.507	0.921088	52.7744
VcnTS E1021A	1	2	2	35	56.6571	3.63014	-0.0963372	84.4803	0.902856	51.7298
VcnTS E1021A	1	3	1	74	81.6892	3.94267	0.128917	97.3864	0.97808	56.0398
VcnTS E1021A	1	4	1	76	88.5395	3.83125	0.630098	126.102	0.930779	53.3297
VcnTS E1021A	1	7	1	23	34.6957	3.67691	0.357225	110.467	0.597823	34.2527
VcnTS E1021A	1	8	1	33	75.303	4.56342	-0.0372745	87.8643	1.16414	66.7004
VcnTS E1021A	1	8	2	30	93.4	4.25275	0.307906	107.642	0.873368	50.0403
VcnTS E1021A	1	9	1	50	58.1	3.70191	-0.167427	80.4071	0.863203	49.4579
VcnTS E1021A	1	10	1	28	96.25	3.50386	0.36903	111.144	0.993298	56.9118
VcnTS E1021A	1	11	1	107	48.3551	2.85128	-0.2073	78.1226	0.884752	50.6926
VcnTS E1021A	1	12	1	13	29.5385	2.79072	-0.523225	60.0214	0.956749	54.8177
VcnTS E1021A	1	14	1	90	49.2778	2.72624	-0.305903	72.4731	1.03484	59.2918
VcnTS E1021A	1	15	1	161	72.1615	3.72689	0.236819	103.569	1.20864	69.2501
VcnTS E1021A	1	16	1	99	107.798	3.18496	0.140561	98.0536	0.747088	42.805
VcnTS E1021A	2	1	1	71	78.2254	4.12151	0.84693	138.526	0.775451	44.43
VcnTS E1021A	2	3	1	50	38.44	2.7643	-0.203817	78.3221	1.00566	57.6201
VcnTS E1021A	2	3	2	21	74.4762	4.0116	0.0998884	95.7232	0.465759	26.686
VcnTS E1021A	2	6	1	114	91.1053	3.61076	0.0772453	94.4258	0.622083	35.6427
VcnTS E1021A	2	7	1	95	32.9053	2.93873	0.421972	114.177	0.995634	57.0456
VcnTS E1021A	2	8	1	94	44.1383	3.5721	-0.109608	83.7199	0.986001	56.4937
VcnTS E1021A	2	9	1	57	63.7368	2.94389	0.159218	99.1225	0.783847	44.9111
VcnTS E1021A	2	10	1	151	77.0795	2.8782	-0.259385	75.1383	0.890516	51.0228
VcnTS E1021A	2	11	1	76	93.2237	3.4122	-0.0864143	85.0488	0.533306	30.5562
VcnTS E1021A	2	12	1	28	61.1429	3.69041	-0.387274	67.8108	1.09866	62.9486
VcnTS E1021A	2	13	1	111	43.3964	4.48318	0.351554	110.143	1.33357	76.4079
VcnTS E1021A	2	14	1	57	97.8596	3.34179	-0.277506	74.1001	1.04381	59.8061
VcnTS E1021A	2	15	1	145	47.9379	3.59618	0.373999	111.429	0.507653	29.0864
VcnTS E1021A	2	16	1	53	78.6792	3.93871	-0.10605	83.9238	1.17057	67.0688
VcnTS E1021A	2	19	1	81	58.5062	3.54315	0.138646	97.9438	0.523845	30.0141
VcnTS E1021A	3	1	1	44	71.5455	3.53097	-0.000552608	89.9683	0.595426	34.1154
VcnTS E1021A	3	4	1	70	97.0143	2.6901	-0.385165	67.9317	0.464398	26.6081
VcnTS E1021A	3	5	1	52	90.0962	4.13587	-0.239994	76.2494	1.08056	61.9117
VcnTS E1021A	3	6	1	146	77.6096	3.8752	-0.0598758	86.5694	0.615838	35.2849
VcnTS E1021A	3	7	1	206	101.335	4.30976	-0.378732	68.3003	0.899736	51.5511
VcnTS E1021A	3	8	1	105	112.524	3.8775	-0.638082	53.4406	0.917154	52.549
VcnTS E1021A	3	9	1	41	36.7805	3.14332	0.307993	107.647	1.2947	74.1811
VcnTS E1021A	3	10	1	49	71.0816	3.71897	-0.597692	55.7548	0.443342	25.4016
VcnTS E1021A	3	11	1	45	136.111	3.32626	-0.438431	64.8798	0.527046	30.1975
VcnTS E1021A	3	11	2	48	109.083	3.47019	-0.102758	84.1124	0.70526	40.4084
VcnTS E1021A	3	12	1	89	79.9213	3.23303	0.0382457	92.1913	0.771447	44.2007
VcnTS E1021A	3	12	2	64	103.812	4.00897	-0.50142	61.2708	0.652263	37.3719
VcnTS E1021A	3	13	1	76	83.9211	3.18919	0.52438	120.045	1.01787	58.3196
VcnTS E1021A	3	14	1	73	43.9041	2.93392	0.166239	99.5248	1.20227	68.885
VcnTS E1021A	3	15	1	72	54.8333	3.28669	0.256197	104.679	1.17669	67.4193
VcnTS E1021A	3	16	1	137	100.737	3.3615	0.0442577	92.5358	0.362624	20.7768
VcnTS E1021A	3	17	1	67	92.9403	4.15934	0.456753	116.17	1.12818	64.6398
VcnTS E1021A	3	17	2	68	91.0735	3.25387	-0.441924	64.6796	0.585981	33.5742
VcnV E1021A	1	1	1	31	72.1935	4.08988	-0.258232	75.2044	1.12652	64.5448
VcnV E1021A	1	4	1	74	69.0946	3.31623	-0.599366	55.6588	0.57484	32.9359
VcnV E1021A	1	5	1	48	59.5625	3.15499	-0.364395	69.1217	0.551278	31.5859
VcnV E1021A	1	6	1	27	75.963	4.17743	-0.72321	48.5631	0.651591	37.3334
VcnV E1021A	1	7	1	98	73.3776	3.7432	-0.319564	71.6903	0.892638	51.1444
VcnV E1021A	1	8	1	142	53.7817	2.62107	-0.362484	69.2312	0.914604	52.403
VcnV E1021A	1	9	1	95	65.9158	4.21356	0.262676	105.05	1.05965	60.7137
VcnV E1021A	1	10	1	34	54	2.1061	0.305174	107.485	0.589315	33.7652
VcnV E1021A	1	10	2	50	61.14	2.92427	-0.412956	66.3394	0.890521	51.0231
VcnV E1021A	1	10	3	108	84.8241	4.16317	0.0522815	92.9955	0.686385	39.327
VcnV E1021A	1	12	1	58	74.9655	4.32676	0.269723	105.454	0.616849	35.3428
VcnV E1021A	1	13	1	165	80.8182	3.41174	-0.0601293	86.5548	0.835373	47.8633
VcnV E1021A	1	14	1	72	68.0694	3.71186	-0.135077	82.2606	0.499024	28.5919
VcnV E1021A	1	15	1	122	77.7377	2.91602	0.357952	110.509	0.530299	30.3839
VcnV E1021A	1	16	1	42	52.8095	3.58005	-0.0704095	85.9658	0.818178	46.8781
VcnV E1021A	1	16	2	61	83.0164	3.4107	-0.103201	84.087	1.16155	66.5518
VcnV E1021A	2	1	1	38	84.9474	3.54765	-0.54458	58.7979	0.742784	42.5584
VcnV E1021A	2	1	2	37	65.5946	4.3869	0.385218	112.071	0.416823	23.8822
VcnV E1021A	2	1	3	38	51.7632	3.43331	0.470754	116.972	0.844161	48.3669
VcnV E1021A	2	2	1	53	89.4906	4.42119	0.0962741	95.5161	0.745315	42.7034
VcnV E1021A	2	3	1	37	45.5135	2.56427	-0.538704	59.1346	0.570482	32.6862
VcnV E1021A	2	4	1	63	57.1905	3.02697	0.105895	96.0673	0.750855	43.0208
VcnV E1021A	2	5	2	16	47.0625	2.45455	-0.605949	55.2817	1.13126	64.8167
VcnV E1021A	2	6	1	69	72.9855	3.04215	0.436134	114.989	0.817301	46.8279
VcnV E1021A	2	8	1	82	77.9756	3.9105	-0.415954	66.1676	0.724938	41.5359
VcnV E1021A	2	9	1	32	65.2188	3.94984	0.0080108	90.459	1.09749	62.8813
VcnV E1021A	2	10	1	77	89.4156	2.72592	0.293169	106.797	0.982107	56.2706
VcnV E1021A	2	11	1	54	52.4444	3.32236	-1.03929	30.4529	0.384932	22.055
VcnV E1021A	2	12	1	63	95.1429	3.81407	-0.376284	68.4405	0.704027	40.3378
VcnV E1021A	2	13	1	56	78.8214	3.16846	-0.212365	77.8324	0.758959	43.4851
VcnV E1021A	2	16	2	44	88.4091	3.20565	-0.00187924	89.8923	0.874789	50.1217
VcnV E1021A	2	16	3	50	70.96	2.4619	0.0041736	90.2391	0.944283	54.1034
VcnV E1021A	2	17	1	57	81.3333	3.46429	0.311465	107.846	1.01432	58.1164
VcnV E1021A	2	17	2	62	73.8226	3.87705	-0.860493	40.6974	0.54109	31.0022
VcnV E1021A	2	18	1	71	61.0563	3.8656	-0.261113	75.0393	0.776125	44.4687
VcnV E1021A	2	19	1	71	66.1831	4.03994	-0.198363	78.6346	0.533481	30.5662
VcnV E1021A	2	20	1	242	66.405	3.04708	0.241339	103.828	0.727564	41.6863
VcnV E1021A	2	21	1	179	85.1844	4.2588	0.278761	105.972	1.14602	65.6623
VcnV E1021A	2	22	1	44	61.1818	3.91314	-0.414733	66.2376	0.748512	42.8866
VcnV E1021A	3	3	1	60	83.65	3.33632	-0.453846	63.9966	0.906036	51.912
VcnV E1021A	3	3	2	18	36.0556	3.67349	-0.593378	56.002	0.437324	25.0568
VcnV E1021A	3	4	1	58	68.5	2.94829	0.102571	95.8769	0.678247	38.8607
VcnV E1021A	3	5	1	34	47.7059	3.89175	-0.443763	64.5743	0.803391	46.0309
VcnV E1021A	3	5	2	43	86.1628	5.16678	0.0680284	93.8977	1.15811	66.355
VcnV E1021A	3	6	1	25	63.72	4.08625	-0.31076	72.1947	0.829679	47.5371
VcnV E1021A	3	7	1	39	77.6667	3.42003	-0.141084	81.9165	1.28193	73.4493
VcnV E1021A	3	8	1	24	82.7917	3.68662	-0.327652	71.2269	0.330053	18.9106
VcnV E1021A	3	9	1	66	62.2121	2.47449	0.212443	102.172	1.02929	58.974
VcnV E1021A	3	9	2	49	56.0612	2.46037	0.0560358	93.2106	0.996211	57.0787
VcnV E1021A	3	10	1	25	59.08	2.72969	0.164067	99.4004	0.476271	27.2883
VcnV E1021A	3	11	2	42	55.381	3.25174	-0.556159	58.1345	0.351269	20.1262
VcnV E1021A	3	12	1	31	55.4839	4.17023	-0.108568	83.7795	0.802654	45.9887
VcnV E1021A	3	13	1	36	56.3056	3.22477	0.349976	110.052	1.06232	60.8666
VcnV E1021A	3	13	2	33	67.4242	3.4173	0.303053	107.364	1.16102	66.5215
VcnV E1021A	3	15	1	45	91.8444	4.76052	-0.447107	64.3827	1.21843	69.8109
VcnV E1021A	3	15	2	46	69.3913	3.89891	0.861511	139.361	0.773718	44.3308
VcnV E1021A	3	17	2	60	50.6	3.30787	0.44775	115.654	0.480761	27.5456
VcnV E1021A	3	18	1	82	73.2805	3.66682	-0.0817782	85.3145	0.896153	51.3458
VcnV E1021A	3	19	1	138	68.8261	4.10921	0.176689	100.124	0.384021	22.0028
VcnCS	1	1	1	60	93.1	3.17236	-0.398801	67.1504	0.716624	41.0595
VcnCS	1	2	1	50	64.46	2.27506	0.146321	98.3836	1.15305	66.0648
VcnCS	1	4	1	82	98.0732	4.08644	0.536746	120.753	0.867587	49.7091
VcnCS	1	4	2	66	104.636	4.23329	0.556091	121.862	1.03324	59.2005
VcnCS	1	5	1	226	62.5221	4.41772	0.999415	147.262	0.514431	29.4747
VcnCS	1	7	1	84	113.226	3.16953	-0.0164509	89.0574	0.939914	53.8531
VcnCS	1	8	1	31	51.9355	3.96106	0.108899	96.2394	0.850928	48.7546
VcnCS	1	9	1	68	92.6618	3.08762	-0.0296664	88.3002	0.60271	34.5327
VcnCS	2	1	1	56	59.3036	2.15109	-0.0451635	87.4123	0.978219	56.0478
VcnCS	2	2	1	36	104.889	3.12239	0.367584	111.061	0.726029	41.5984
VcnCS	2	3	1	53	52.8302	3.34504	0.399184	112.872	1.07281	61.4673
VcnCS	2	4	1	114	44.0614	3.29946	-0.385195	67.93	1.21279	69.4879
VcnCS	2	5	1	145	55.8966	4.00384	0.390949	112.4	0.420942	24.1182
VcnCS	2	6	1	30	84.4667	4.12034	-0.0150199	89.1394	1.00762	57.7321
VcnCS	2	8	1	61	40.3279	2.66709	0.20476	101.732	0.991849	56.8288
VcnCS	2	9	1	115	82.8696	3.21407	0.412232	113.619	1.00386	57.5172
VcnCS	2	10	1	37	38.8919	3.22552	-0.257868	75.2252	0.331792	19.0103
VcnCS	2	11	1	112	116.107	3.4259	0.234104	103.413	0.670167	38.3977
VcnCS	2	12	1	38	115.605	3.32693	-0.0340595	88.0485	0.632587	36.2446
VcnCS	2	13	1	95	110.495	3.58552	-0.0248674	88.5752	0.57704	33.062
VcnCS	3	2	1	28	144.536	3.93799	-0.18499	79.4009	0.866078	49.6226
VcnCS	3	3	1	119	135.21	3.42597	0.313944	107.988	0.743968	42.6262
VcnCS	3	4	1	24	64.2917	3.40945	0.60703	124.78	0.775818	44.4511
VcnCS	3	5	1	103	56.3981	2.54367	0.116175	96.6563	0.832782	47.7149
VcnCS	3	6	1	115	68.9391	2.74186	0.632954	126.266	0.738914	42.3367
VcnCS	3	6	2	80	51.6125	3.57257	0.219871	102.598	0.250441	14.3492
VcnCS	3	7	1	58	98.7069	3.38079	-0.128059	82.6627	0.749463	42.9411
VcnCS	3	8	1	10	54.7	3.52116	0.602279	124.508	0.426321	24.4264
VcnCS	3	9	1	41	108.561	2.96167	0.20251	101.603	0.81618	46.7637
VcnCS	3	10	1	26	100.154	4.63867	1.02872	148.941	0.763255	43.7313
VcnCS	3	11	1	75	70.7333	2.51142	0.0266884	91.5291	0.976787	55.9657
VcnCS	3	12	1	72	113.819	2.87687	0.427512	114.495	0.685098	39.2532
VcnCS	3	13	1	58	71.9828	3.62566	-0.600956	55.5678	1.18684	68.0011
VcnCS	3	14	1	138	65.7826	3.05989	0.499732	118.633	0.585876	33.5682
VcnCS	3	15	1	169	66.6686	3.15972	0.480099	117.508	0.922049	52.8295
VcnCS	3	16	1	37	58.3514	4.11175	0.269415	105.436	0.874444	50.102
VcnCS	3	17	1	84	103.19	2.12934	0.148211	98.4919	1.09989	63.0189
VcnTS	1	1	1	22	90.2273	3.19596	0.229712	103.162	0.906638	51.9465
VcnTS	1	4	1	20	32.45	2.23965	-0.689783	50.4783	0.586788	33.6205
VcnTS	1	5	1	52	119.173	2.94411	0.480317	117.52	0.855856	49.037
VcnTS	1	6	1	64	113.578	2.93113	0.0475422	92.724	1.232	70.5886
VcnTS	1	8	1	48	109.562	4.2856	-0.400315	67.0637	0.825106	47.2751
VcnTS	1	12	1	36	84.9722	2.40667	-0.29208	73.2651	0.81714	46.8187
VcnTS	1	14	1	26	85.7692	2.93016	-0.556415	58.1197	0.701128	40.1717
VcnTS	1	15	1	26	41.8846	3.24773	0.481736	117.601	0.60929	34.9098
VcnTS	1	16	1	77	57.4026	3.81882	0.111836	96.4077	1.39437	79.8914
VcnTS	1	17	1	55	101.309	2.6078	0.32709	108.741	0.888779	50.9233
VcnTS	1	18	1	53	64.9623	3.3261	-0.0463265	87.3457	0.909665	52.12
VcnTS	1	18	2	30	50	2.84406	-0.0920684	84.7249	0.948199	54.3278
VcnTS	1	19	1	39	109.308	4.39798	-0.741994	47.4869	0.961288	55.0777
VcnTS	2	2	1	32	69.375	4.63086	0.513269	119.408	0.991462	56.8066
VcnTS	2	3	1	27	59.1481	3.98199	-0.524782	59.9322	0.827023	47.3849
VcnTS	2	4	1	97	58.2577	2.35701	0.0924825	95.2989	0.947158	54.2682
VcnTS	2	5	1	74	90.1757	2.79584	0.270061	105.473	0.873431	50.0439
VcnTS	2	5	2	70	85.4	2.50427	0.0488473	92.7987	0.875818	50.1806
VcnTS	2	7	1	105	58.4476	3.91901	-0.649414	52.7913	0.66777	38.2604
VcnTS	2	8	1	102	80.1373	3.24931	-0.307696	72.3703	1.21857	69.8189
VcnTS	2	9	1	41	74.561	2.85689	0.399568	112.894	0.775953	44.4588
VcnTS	2	10	1	53	100.981	5.02837	-0.0521198	87.0138	1.08593	62.2192
VcnTS	2	11	1	55	91.4545	3.4978	-0.131377	82.4727	0.668921	38.3264
VcnTS	2	12	1	28	70.1786	3.98117	-0.245427	75.9381	0.897958	51.4492
VcnTS	2	14	1	118	106.534	3.88545	-0.0176122	88.9909	0.985017	56.4373
VcnTS	2	15	1	53	84.1698	2.91006	-0.0775309	85.5578	0.806441	46.2057
VcnTS	2	16	1	34	67.5	4.47433	-0.178067	79.7975	0.36626	20.9852
VcnTS	2	17	1	117	67.6496	4.70149	0.218162	102.5	0.794948	45.5472
VcnTS	2	18	1	110	85.1636	3.72504	0.204588	101.722	0.367156	21.0365
VcnTS	3	1	1	65	90.5692	2.80125	0.313229	107.947	0.704798	40.382
VcnTS	3	1	2	30	59.8333	2.8136	0.371224	111.27	0.622978	35.694
VcnTS	3	2	1	75	70.48	4.66407	-0.895645	38.6833	0.345194	19.7782
VcnTS	3	3	1	88	96.7614	3.36753	-0.335735	70.7638	0.818196	46.8792
VcnTS	3	3	2	83	85.6265	3.63474	-0.571886	57.2334	0.506082	28.9964
VcnTS	3	4	1	104	131.952	3.86097	0.0125932	90.7215	1.14408	65.5508
VcnTS	3	6	1	66	108.258	3.94101	-0.1787	79.7612	0.947687	54.2985
VcnTS	3	7	1	36	57.9444	2.51575	-0.166972	80.4332	0.582608	33.381
VcnTS	3	7	2	52	48.1538	2.70371	0.0404674	92.3186	0.723466	41.4516
VcnTS	3	8	1	63	84.5714	4.31711	0.4058	113.251	0.372753	21.3571
VcnTS	3	9	1	58	64.069	3.34054	-0.0811854	85.3484	0.615009	35.2374
VcnTS	3	10	1	54	77.2407	3.22345	0.212012	102.147	0.941453	53.9413
VcnTS	3	11	2	67	67.7463	2.8041	0.0915564	95.2458	1.23295	70.6426
VcnTS	3	12	1	31	40.5161	3.64081	-0.652994	52.5862	0.322674	18.4879
VcnTS	3	13	1	63	108.603	4.44147	0.48358	117.707	1.15832	66.3668
VcnTS	3	14	1	28	106.036	3.61237	0.113691	96.514	0.691948	39.6457
VcnV	1	1	1	32	107.938	3.76753	0.290183	106.626	0.952045	54.5482
VcnV	1	2	1	109	65.0917	3.41272	0.287035	106.446	0.858873	49.2098
VcnV	1	3	1	25	77.76	3.35219	0.408658	113.414	1.201	68.812
VcnV	1	4	1	21	207.905	3.44411	0.804185	136.076	0.574801	32.9337
VcnV	1	5	1	43	24.2093	2.9042	-0.0385901	87.789	0.904338	51.8147
VcnV	1	7	1	112	62.1071	4.20709	0.277965	105.926	1.28708	73.7441
VcnV	1	7	2	100	63.27	3.58289	0.692144	129.657	0.818316	46.886
VcnV	1	8	1	57	55.1228	3.5138	-0.180232	79.6734	0.834488	47.8126
VcnV	1	8	2	19	43.3684	2.8537	0.1977	101.327	0.663344	38.0068
VcnV	1	9	1	38	89.3158	3.20092	-0.363111	69.1953	0.949948	54.428
VcnV	1	9	2	44	85.5227	2.8066	0.0310236	91.7775	1.008	57.7543
VcnV	1	10	1	54	78.9815	3.92354	-0.783594	45.1034	0.596592	34.1822
VcnV	1	11	1	72	80.9444	3.71582	-0.506597	60.9741	0.851333	48.7778
VcnV	1	12	1	53	76.1321	3.04777	-0.188739	79.1861	1.09954	62.9992
VcnV	1	13	1	34	81.9706	4.29353	0.155392	98.9033	0.579745	33.217
VcnV	1	15	1	33	81.303	3.52768	0.80177	135.938	0.768948	44.0575
VcnV	2	2	1	83	121.578	4.1023	0.0551749	93.1613	1.04262	59.7376
VcnV	2	3	1	34	50.9118	3.24048	0.300299	107.206	0.819634	46.9615
VcnV	2	4	1	137	96.6642	3.4569	0.131002	97.5058	0.825729	47.3108
VcnV	2	5	1	69	51.3913	3.19835	0.842482	138.271	0.720593	41.2869
VcnV	2	7	1	71	73.1831	3.26648	-0.363654	69.1641	0.858272	49.1754
VcnV	2	8	1	40	79.25	3.49185	-0.728735	48.2466	0.736872	42.2197
VcnV	2	9	1	77	48.5195	3.67023	0.732333	131.96	0.582568	33.3787
VcnV	2	10	1	65	34.0769	3.04532	0.382298	111.904	0.560304	32.103
VcnV	2	10	2	102	79.1373	3.51187	-0.171005	80.2021	0.876269	50.2065
VcnV	2	11	1	55	89.1636	3.90123	0.231339	103.255	1.01329	58.0574
VcnV	2	13	1	72	76.5556	3.91304	-0.184909	79.4055	1.0241	58.6764
VcnV	2	14	1	10	30.4	2.9569	-0.213132	77.7884	0.383757	21.9876
VcnV	2	14	2	64	44.7969	2.91458	-0.268503	74.6159	0.839769	48.1152
VcnV	2	16	1	81	67.1111	3.3754	-0.21721	77.5548	0.681203	39.0301
VcnV	2	17	1	62	89.9516	3.83706	-0.693709	50.2534	0.823417	47.1783
VcnV	3	3	1	49	55.3878	3.59292	0.14309	98.1984	0.981168	56.2168
VcnV	3	4	1	19	76.2632	3.86666	-0.130759	82.508	0.407724	23.3608
VcnV	3	5	1	33	55.8182	3.94981	-0.784876	45.0299	0.231188	13.2461
VcnV	3	5	2	72	82.2778	2.87111	-0.635851	53.5684	0.57083	32.7061
VcnV	3	6	1	41	36.8537	3.72089	0.76373	133.758	0.246254	14.1093
VcnV	3	7	1	56	44.5	3.78877	-0.147995	81.5205	0.831885	47.6635
VcnV	3	8	1	75	43.3867	3.35492	0.362053	110.744	0.856316	49.0633
VcnV	3	9	1	236	85.4576	4.28673	-0.392437	67.515	1.06778	61.1795
VcnV	3	10	2	64	84.9844	3.72552	1.03391	149.238	0.475054	27.2186
VcnV	3	11	1	30	52.2	3.61492	0.78244	134.83	0.683246	39.1471
VcnV	3	11	2	26	75.8462	2.86054	-0.585487	56.4541	1.14471	65.5871
VcnV	3	12	1	96	77.8125	2.70767	0.242744	103.908	0.963799	55.2216
VcnV	3	12	2	93	87.2043	3.45397	0.25488	104.604	0.613796	35.1679
VcnV	3	13	1	35	74.4	3.25781	0.67704	128.792	0.719546	41.227

## Sheet: Figure 5F, Supp Figure 7F, 11F
Figure 5F, Supp Figure 7F, Supp Figure 11F
Construct	Day	Image ID	Cell ID	Num FAs Per Cell	Mean(Blob Area)	Mean(Blob Axis Ratio)	Mean(Blob Orientation)	Mean FA Orientation Degrees	Std Dev(Blob Orientation)	STD Dev Blob Orientation Degrees
VcnCS E1015A E1021A	1	1	1	117	66.6838	3.08345	0.0857861	94.9152	0.851391	48.7811
VcnCS E1015A E1021A	1	3	1	97	75.268	2.67697	0.169697	99.7229	0.818471	46.8949
VcnCS E1015A E1021A	1	4	1	28	52.5	3.22622	0.447765	115.655	0.671685	38.4847
VcnCS E1015A E1021A	1	5	1	40	53.475	3.95969	0.337589	109.342	1.27514	73.0601
VcnCS E1015A E1021A	1	6	1	76	76.8816	4.21918	-0.161454	80.7494	0.649534	37.2156
VcnCS E1015A E1021A	1	8	1	86	93.9302	3.32277	0.803164	136.018	0.285633	16.3656
VcnCS E1015A E1021A	1	9	2	62	71.1935	3.25299	-0.326429	71.297	0.787785	45.1368
VcnCS E1015A E1021A	1	10	1	272	93.7169	3.74431	0.301756	107.289	0.578987	33.1735
VcnCS E1015A E1021A	1	11	1	41	55.0244	3.52358	-0.317601	71.8028	0.732749	41.9834
VcnCS E1015A E1021A	1	11	2	27	69.037	2.94582	-0.0832995	85.2273	0.857452	49.1284
VcnCS E1015A E1021A	1	12	1	272	84.1691	3.02844	-0.115668	83.3727	1.03233	59.1482
VcnCS E1015A E1021A	1	13	1	114	85.9211	4.50221	-0.423705	65.7235	0.988025	56.6096
VcnCS E1015A E1021A	1	14	1	115	73.7478	2.93562	0.41663	113.871	0.783473	44.8897
VcnCS E1015A E1021A	1	15	1	28	91.3214	3.13485	-0.269032	74.5856	0.92811	53.1768
VcnCS E1015A E1021A	1	16	1	64	121.953	3.17127	0.26851	105.384	0.888799	50.9244
VcnCS E1015A E1021A	1	17	1	53	96.6604	3.38248	0.00355796	90.2039	0.471326	27.005
VcnCS E1015A E1021A	2	2	1	171	89.8772	3.62526	0.56325	122.272	1.00597	57.6377
VcnCS E1015A E1021A	2	2	2	52	58.9231	3.50547	0.83476	137.828	0.900166	51.5757
VcnCS E1015A E1021A	2	4	1	91	70.6923	3.63846	0.268733	105.397	1.28285	73.502
VcnCS E1015A E1021A	2	4	2	20	91.9	2.56331	0.404811	113.194	1.28755	73.7711
VcnCS E1015A E1021A	2	5	1	42	83.0238	3.82262	0.789121	135.213	0.409176	23.444
VcnCS E1015A E1021A	2	5	2	74	68.6757	2.34931	-0.514592	60.5161	0.578313	33.1349
VcnCS E1015A E1021A	2	6	1	43	71.9535	4.33333	-0.306659	72.4298	0.983462	56.3482
VcnCS E1015A E1021A	2	6	2	60	41.9	2.95112	-0.235578	76.5024	0.929813	53.2744
VcnCS E1015A E1021A	2	8	1	27	96.7407	3.23502	-0.259152	75.1517	1.201	68.8122
VcnCS E1015A E1021A	2	9	1	73	72.6575	3.54795	0.138676	97.9455	0.591643	33.8986
VcnCS E1015A E1021A	2	10	1	21	79.2381	3.84323	-0.041936	87.5972	0.76313	43.7241
VcnCS E1015A E1021A	2	10	2	36	64.3889	3.80063	-0.786316	44.9474	0.450574	25.816
VcnCS E1015A E1021A	2	11	1	65	66.3538	2.17704	0.0579294	93.3191	0.700235	40.1205
VcnCS E1015A E1021A	2	11	2	53	50.6415	4.47431	-0.9015	38.3479	0.480149	27.5105
VcnCS E1015A E1021A	2	12	1	64	55.6562	3.75977	0.22837	103.085	1.04523	59.8874
VcnCS E1015A E1021A	2	13	1	48	42.5625	2.4354	-0.143478	81.7793	0.847313	48.5474
VcnCS E1015A E1021A	2	13	2	55	61.8182	2.38405	-0.00979425	89.4388	0.958299	54.9065
VcnCS E1015A E1021A	2	15	1	85	77.2118	3.09915	-0.41127	66.436	0.526996	30.1947
VcnCS E1015A E1021A	2	16	1	94	124.287	4.14934	0.0368187	92.1096	0.689337	39.4961
VcnCS E1015A E1021A	2	17	1	89	76.5955	2.78448	0.226952	103.003	0.714833	40.9569
VcnCS E1015A E1021A	3	1	1	67	73.5522	3.72502	-0.304759	72.5386	0.695143	39.8288
VcnCS E1015A E1021A	3	2	1	234	99.5726	3.36668	0.0965748	95.5333	0.481715	27.6002
VcnCS E1015A E1021A	3	2	2	211	110.73	3.05906	0.149369	98.5582	0.824821	47.2588
VcnCS E1015A E1021A	3	3	1	35	120.743	3.90217	0.0207199	91.1872	0.989982	56.7218
VcnCS E1015A E1021A	3	4	1	106	112.104	2.82616	-0.735036	47.8855	0.877537	50.2792
VcnCS E1015A E1021A	3	5	1	31	64.0645	4.11058	0.0252647	91.4476	1.02274	58.5987
VcnCS E1015A E1021A	3	6	1	102	72.3725	3.70859	0.188087	100.777	0.999795	57.284
VcnCS E1015A E1021A	3	7	1	105	81.7048	2.64882	0.0491134	92.814	0.82441	47.2352
VcnCS E1015A E1021A	3	8	1	66	61.4091	3.80591	0.118628	96.7969	0.627454	35.9505
VcnCS E1015A E1021A	3	9	1	92	94.3587	2.45307	-0.560236	57.9009	0.921592	52.8033
VcnCS E1015A E1021A	3	10	1	181	118.431	3.10893	0.418246	113.964	0.61785	35.4002
VcnCS E1015A E1021A	3	11	1	99	119.192	3.86774	0.0252992	91.4495	0.392064	22.4636
VcnCS E1015A E1021A	3	12	1	40	127.55	3.00266	-0.594167	55.9567	0.616842	35.3424
VcnCS E1015A E1021A	3	13	1	54	122.463	4.16207	-0.295813	73.0512	0.763168	43.7263
VcnCS E1015A E1021A	3	14	1	167	67.2814	3.84201	0.880379	140.442	0.553567	31.717
VcnCS E1015A E1021A	3	15	1	72	82.8194	2.82483	0.0465033	92.6644	1.09868	62.95
VcnCS E1015A E1021A	3	16	1	73	144.74	4.46671	0.253955	104.551	0.836124	47.9064
VcnTS E1015A E1021A	1	1	1	26	70.7308	2.8171	0.283283	106.231	1.02336	58.6344
VcnTS E1015A E1021A	1	2	1	38	195.711	3.75157	-0.226376	77.0296	0.917771	52.5844
VcnTS E1015A E1021A	1	4	1	43	30.4186	2.56522	0.757997	133.43	0.790891	45.3147
VcnTS E1015A E1021A	1	5	1	54	155.352	4.18509	0.23932	103.712	0.532237	30.4949
VcnTS E1015A E1021A	1	6	1	284	68.243	4.63717	-0.0193892	88.8891	1.01459	58.1316
VcnTS E1015A E1021A	1	8	1	35	51	2.65749	0.0709213	94.0635	0.931034	53.3443
VcnTS E1015A E1021A	1	9	1	57	54.3158	2.46192	-0.503747	61.1374	0.673812	38.6066
VcnTS E1015A E1021A	1	10	1	115	71.2783	3.30201	0.300286	107.205	0.710646	40.717
VcnTS E1015A E1021A	1	10	2	55	61.2727	3.064	-0.136696	82.1679	0.996245	57.0806
VcnTS E1015A E1021A	1	11	1	80	75.975	3.49192	-0.412028	66.3925	0.681117	39.0251
VcnTS E1015A E1021A	1	12	1	53	28.7358	3.26925	-0.182651	79.5349	0.72052	41.2828
VcnTS E1015A E1021A	1	13	1	91	75.2857	2.672	-0.275829	74.1962	0.614348	35.1995
VcnTS E1015A E1021A	1	14	1	24	58.2917	3.90824	-0.0891554	84.8918	0.700158	40.1161
VcnTS E1015A E1021A	1	15	1	170	108.247	4.59194	0.245672	104.076	0.63136	36.1743
VcnTS E1015A E1021A	1	16	1	62	107.129	3.24053	0.0599524	93.435	0.705713	40.4344
VcnTS E1015A E1021A	1	17	1	177	80.9774	3.22119	0.282263	106.173	0.724189	41.493
VcnTS E1015A E1021A	2	2	1	71	129.676	3.18141	-0.361357	69.2958	0.712322	40.8131
VcnTS E1015A E1021A	2	3	1	118	51.5254	3.71869	-0.331932	70.9817	0.609859	34.9423
VcnTS E1015A E1021A	2	5	1	42	104.833	3.23479	-0.679501	51.0675	0.906763	51.9537
VcnTS E1015A E1021A	2	7	1	63	119.714	4.60182	0.49497	118.36	0.941739	53.9576
VcnTS E1015A E1021A	2	8	1	493	102.469	3.99662	-0.107941	83.8154	0.631732	36.1956
VcnTS E1015A E1021A	2	9	1	42	47.0476	3.34124	-0.687649	50.6006	0.726016	41.5977
VcnTS E1015A E1021A	2	10	1	61	57.7869	3.55176	-0.441338	64.7132	0.389634	22.3244
VcnTS E1015A E1021A	2	11	1	174	111.799	4.54093	-0.403014	66.909	0.785085	44.982
VcnTS E1015A E1021A	2	12	1	49	49.6735	3.32019	0.203992	101.688	0.746246	42.7567
VcnTS E1015A E1021A	2	13	1	34	69.1176	2.95674	-0.0918927	84.7349	0.912963	52.3089
VcnTS E1015A E1021A	2	14	1	107	116.093	3.35912	0.0891812	95.1097	0.682172	39.0856
VcnTS E1015A E1021A	2	15	1	236	102.818	3.89957	-0.0812124	85.3469	0.507863	29.0984
VcnTS E1015A E1021A	2	16	1	173	103.844	3.97464	-0.078553	85.4992	0.730162	41.8352
VcnTS E1015A E1021A	2	17	1	54	68.2222	3.13031	0.315943	108.102	1.1004	63.0482
VcnTS E1015A E1021A	2	17	2	68	88.3382	2.83428	0.237623	103.615	0.879383	50.3849
VcnTS E1015A E1021A	2	18	1	88	100.716	4.43956	-0.350278	69.9305	0.892036	51.1099
VcnTS E1015A E1021A	3	1	1	56	52.2321	4.2299	-0.267075	74.6977	0.517905	29.6738
VcnTS E1015A E1021A	3	2	1	41	64.3415	4.67678	1.20881	159.26	0.508971	29.1619
VcnTS E1015A E1021A	3	2	2	28	98.6071	5.27778	0.91469	142.408	0.516016	29.5655
VcnTS E1015A E1021A	3	3	1	125	51.152	3.49096	1.0099	147.863	0.374382	21.4505
VcnTS E1015A E1021A	3	4	1	36	34.1389	4.46871	0.723514	131.454	0.865558	49.5928
VcnTS E1015A E1021A	3	5	1	135	72.8741	3.47436	-0.350569	69.9139	0.341603	19.5724
VcnTS E1015A E1021A	3	6	1	83	47.5904	3.43593	-0.148958	81.4653	1.17355	67.2397
VcnTS E1015A E1021A	3	7	1	87	52.7816	3.99238	-0.479502	62.5265	0.53218	30.4917
VcnTS E1015A E1021A	3	8	1	69	71.3623	3.73077	-0.850105	41.2926	0.58251	33.3754
VcnTS E1015A E1021A	3	9	1	44	120.045	4.34193	0.685626	129.284	0.684038	39.1925
VcnTS E1015A E1021A	3	11	1	168	108.821	4.14515	0.675918	128.727	0.62667	35.9056
VcnTS E1015A E1021A	3	12	1	107	101.262	3.6454	-0.814312	43.3433	0.703774	40.3233
VcnTS E1015A E1021A	3	13	1	104	78.4135	3.34896	-0.278268	74.0564	0.494179	28.3143
VcnTS E1015A E1021A	3	14	1	130	92.4	5.08213	0.40371	113.131	1.09654	62.827
VcnTS E1015A E1021A	3	15	1	111	103.901	3.4406	-0.456503	63.8443	0.602814	34.5387
VcnV E1015A E1021A	1	2	1	120	62.9	3.0993	0.169322	99.7015	0.808931	46.3483
VcnV E1015A E1021A	1	2	2	70	73.1714	3.62289	-0.163446	80.6353	1.10393	63.2507
VcnV E1015A E1021A	1	3	2	20	46.65	3.6092	0.658711	127.741	0.472057	27.0469
VcnV E1015A E1021A	1	5	1	40	46.2	2.51084	-0.10878	83.7674	0.854555	48.9624
VcnV E1015A E1021A	1	6	1	114	80.6579	3.38321	-0.00771951	89.5577	0.5214	29.874
VcnV E1015A E1021A	1	8	1	45	78.7333	3.04063	0.452057	115.901	0.553429	31.7091
VcnV E1015A E1021A	1	9	1	19	86.4737	3.42405	0.102467	95.8709	1.01102	57.9273
VcnV E1015A E1021A	1	9	2	51	54.0588	3.26531	-0.4664	63.2773	0.646236	37.0266
VcnV E1015A E1021A	1	10	1	54	72.7222	2.8312	0.163219	99.3518	0.229791	13.1661
VcnV E1015A E1021A	1	11	1	25	94.64	3.49397	0.679866	128.953	0.982729	56.3062
VcnV E1015A E1021A	1	13	1	162	40.7222	2.94858	-0.0483979	87.227	0.833747	47.7702
VcnV E1015A E1021A	1	14	1	71	56.8873	2.75617	-0.327912	71.212	0.622378	35.6597
VcnV E1015A E1021A	1	14	2	95	45.2421	2.3027	0.085547	94.9015	0.878119	50.3125
VcnV E1015A E1021A	1	16	1	66	79.4697	3.03742	0.0435223	92.4936	0.828186	47.4516
VcnV E1015A E1021A	1	17	1	34	45.3824	3.1701	-0.0957281	84.5152	0.895957	51.3345
VcnV E1015A E1021A	1	18	1	27	84.4815	5.01345	-0.269943	74.5334	0.43125	24.7088
VcnV E1015A E1021A	2	1	1	59	62.0169	2.61775	0.256997	104.725	0.821183	47.0503
VcnV E1015A E1021A	2	2	2	82	45.5732	2.67115	-0.248454	75.7646	0.916729	52.5247
VcnV E1015A E1021A	2	3	1	52	45.7885	3.66281	0.60295	124.546	0.668675	38.3123
VcnV E1015A E1021A	2	4	1	29	81.1724	4.95505	0.0562561	93.2232	0.748461	42.8837
VcnV E1015A E1021A	2	5	1	64	60.2656	3.27503	-0.58353	56.5662	0.513995	29.4498
VcnV E1015A E1021A	2	8	1	57	75	2.99522	-0.460919	63.5913	0.982236	56.278
VcnV E1015A E1021A	2	9	1	41	54.3902	4.39901	0.241935	103.862	0.258395	14.8049
VcnV E1015A E1021A	2	11	1	83	116.494	3.3497	-0.0442664	87.4637	1.03415	59.2522
VcnV E1015A E1021A	2	12	1	65	92.7231	3.27105	-0.65885	52.2507	0.910141	52.1472
VcnV E1015A E1021A	2	12	2	46	50.6087	3.37637	0.283318	106.233	1.00363	57.5036
VcnV E1015A E1021A	2	13	1	70	64.4571	4.26242	-0.151623	81.3126	0.805827	46.1705
VcnV E1015A E1021A	2	14	1	111	59.0631	3.52137	-0.101763	84.1694	1.08607	62.2272
VcnV E1015A E1021A	2	15	1	52	72.0577	4.59488	-0.690423	50.4417	0.803189	46.0193
VcnV E1015A E1021A	2	16	1	116	84.569	3.52942	-0.163698	80.6208	1.14375	65.532
VcnV E1015A E1021A	2	17	1	79	62.5949	3.09749	0.750279	132.988	0.652686	37.3961
VcnV E1015A E1021A	2	17	2	28	71.3929	3.31181	0.446413	115.578	1.15332	66.0802
VcnV E1015A E1021A	2	18	1	60	46.95	3.00342	0.507965	119.104	0.567179	32.497
VcnV E1015A E1021A	2	19	1	162	75.5494	3.34725	-0.0269113	88.4581	1.05944	60.7016
VcnV E1015A E1021A	3	3	1	93	50.5054	3.87536	-0.754729	46.7572	0.760718	43.5859
VcnV E1015A E1021A	3	4	1	33	49.3333	3.67013	0.956837	144.823	0.516931	29.618
VcnV E1015A E1021A	3	4	2	32	68.75	3.20249	0.307281	107.606	0.497697	28.5159
VcnV E1015A E1021A	3	5	1	89	75.3146	4.07772	0.849097	138.65	0.852771	48.8602
VcnV E1015A E1021A	3	6	1	52	83.2885	3.81667	0.309183	107.715	1.2523	71.7516
VcnV E1015A E1021A	3	7	1	57	99.7368	3.62561	0.108697	96.2279	0.634769	36.3696
VcnV E1015A E1021A	3	9	1	60	42.5	3.12379	-0.391056	67.5941	0.589452	33.7731
VcnV E1015A E1021A	3	10	1	53	45.1132	2.39475	0.199494	101.43	0.951436	54.5133
VcnV E1015A E1021A	3	10	2	73	76.9863	2.70439	-0.17675	79.873	0.566025	32.4308
VcnV E1015A E1021A	3	13	1	125	71.944	3.38292	0.319006	108.278	0.889346	50.9558
VcnV E1015A E1021A	3	13	2	86	75.4767	3.76758	-0.0462233	87.3516	0.450555	25.8149
VcnV E1015A E1021A	3	14	1	54	52.6111	3.49515	0.720802	131.299	0.723714	41.4658
VcnV E1015A E1021A	3	15	1	72	66.3333	2.97485	-0.19233	78.9803	0.423364	24.257
VcnV E1015A E1021A	3	16	1	101	81.7129	3.32073	0.374401	111.452	1.11465	63.8647
VcnV E1015A E1021A	3	17	1	85	90.5176	3.75713	0.667273	128.232	0.752522	43.1164
VcnV E1015A E1021A	3	17	2	110	77.0545	3.37344	-0.698253	49.9931	0.819169	46.9349
VcnV E1015A E1021A	3	18	1	118	84.7966	2.93716	-0.483372	62.3049	0.467951	26.8116
VcnCS E1015A	1	1	1	36	72.0278	3.63191	-0.266658	74.7216	0.942229	53.9857
VcnCS E1015A	1	2	1	64	138.125	3.3439	-0.236614	76.443	0.972532	55.722
VcnCS E1015A	1	2	2	89	107.708	2.87377	0.131179	97.516	0.711687	40.7767
VcnCS E1015A	1	3	1	44	60.5	2.25311	0.405834	113.253	1.06764	61.1713
VcnCS E1015A	1	3	2	42	86.2381	3.59527	-0.404919	66.7998	0.999644	57.2754
VcnCS E1015A	1	6	1	96	41.7604	3.20405	-0.0271459	88.4447	0.361793	20.7292
VcnCS E1015A	1	7	1	59	31.7119	3.19467	0.676279	128.748	0.58463	33.4968
VcnCS E1015A	1	7	2	64	55.9844	2.91295	-0.533365	59.4404	0.979778	56.1371
VcnCS E1015A	1	8	1	37	46.7027	2.33719	0.40927	113.449	0.986572	56.5264
VcnCS E1015A	1	8	2	46	39.7609	2.71255	-0.395717	67.3271	0.936838	53.6769
VcnCS E1015A	1	9	1	95	49.8105	3.00872	-0.27767	74.0907	0.567487	32.5146
VcnCS E1015A	1	10	1	99	55.6768	3.22716	-0.25766	75.2372	0.338277	19.3818
VcnCS E1015A	1	11	2	36	48.2222	3.07335	-0.411517	66.4218	0.508167	29.1158
VcnCS E1015A	1	12	1	82	194.427	3.86215	0.163464	99.3658	0.730585	41.8594
VcnCS E1015A	2	1	1	135	85.9259	3.45931	0.297713	107.058	0.466678	26.7387
VcnCS E1015A	2	3	1	25	133.24	2.55471	0.738858	132.333	0.464477	26.6126
VcnCS E1015A	2	5	1	34	41	3.13612	0.183956	100.54	0.475528	27.2457
VcnCS E1015A	2	6	1	35	95.4	4.59745	1.01996	148.439	0.800649	45.8738
VcnCS E1015A	2	6	2	69	76.971	4.14843	0.660635	127.852	0.428969	24.5781
VcnCS E1015A	2	7	1	32	116.125	2.88027	-0.148686	81.4809	0.969007	55.52
VcnCS E1015A	2	9	1	40	46.3	2.17928	0.226687	102.988	1.1157	63.9249
VcnCS E1015A	2	9	2	71	70.6197	3.49149	0.777095	134.524	0.58898	33.7461
VcnCS E1015A	2	9	3	25	60.36	2.90642	0.0813346	94.6601	1.22394	70.1264
VcnCS E1015A	2	10	1	20	115.55	3.34319	0.0481487	92.7587	1.10726	63.4411
VcnCS E1015A	2	11	1	126	101.825	3.69214	0.0294024	91.6846	0.792784	45.4232
VcnCS E1015A	2	12	1	73	120.712	3.73662	-0.168605	80.3396	0.820363	47.0034
VcnCS E1015A	2	13	1	279	76.6452	2.43411	0.0577565	93.3092	1.02643	58.8104
VcnCS E1015A	2	14	1	268	71.8582	3.24755	-0.0549881	86.8494	0.677429	38.8138
VcnCS E1015A	2	15	1	123	152.057	4.19689	-0.170217	80.2473	0.813405	46.6047
VcnCS E1015A	3	1	1	102	82.2549	2.42614	0.335644	109.231	0.901922	51.6763
VcnCS E1015A	3	2	1	168	81.256	3.07463	0.318202	108.232	1.00897	57.8098
VcnCS E1015A	3	3	1	57	60.2281	3.32185	0.00979143	90.561	0.823249	47.1687
VcnCS E1015A	3	4	1	74	66.0135	3.91127	0.532771	120.526	0.437523	25.0682
VcnCS E1015A	3	5	1	154	66.3896	3.61687	-0.450901	64.1653	1.13221	64.871
VcnCS E1015A	3	6	1	58	92.8276	3.42587	-0.274473	74.2739	1.01258	58.0164
VcnCS E1015A	3	8	1	99	62.2323	2.67669	0.533715	120.58	0.502226	28.7755
VcnCS E1015A	3	9	1	95	80.7263	2.21662	0.0176905	91.0136	0.941832	53.963
VcnCS E1015A	3	9	2	78	103.833	3.92757	-0.627351	54.0554	0.849391	48.6665
VcnCS E1015A	3	10	1	11	61.3636	2.57422	-0.166859	80.4397	1.01436	58.1184
VcnCS E1015A	3	10	2	37	44.5135	3.49595	-0.351046	69.8865	0.53692	30.7632
VcnCS E1015A	3	12	1	95	51.5789	2.68548	-0.38862	67.7337	0.819572	46.958
VcnTS E1015A	1	1	1	27	30	2.90956	0.538743	120.868	0.325439	18.6463
VcnTS E1015A	1	1	3	33	38.2121	2.35532	0.129947	97.4454	0.701764	40.2081
VcnTS E1015A	1	1	4	28	33.75	2.53045	-0.346491	70.1476	0.893339	51.1846
VcnTS E1015A	1	3	1	18	48.8889	3.09533	-0.0945962	84.58	0.655444	37.5542
VcnTS E1015A	1	4	1	49	77.6735	2.62784	-0.245294	75.9457	0.892142	51.116
VcnTS E1015A	1	5	1	80	57.75	4.15181	-0.179482	79.7164	0.860794	49.3199
VcnTS E1015A	1	6	1	47	48.4894	3.29376	-0.370924	68.7476	0.590892	33.8556
VcnTS E1015A	1	7	1	68	91.8088	2.48507	0.114381	96.5536	0.780047	44.6934
VcnTS E1015A	1	8	1	121	100.752	3.28958	0.177076	100.146	0.804394	46.0884
VcnTS E1015A	1	9	1	91	108.703	3.46356	0.0718353	94.1159	0.874773	50.1208
VcnTS E1015A	1	9	2	89	87.9326	3.26297	0.275236	105.77	0.985292	56.4531
VcnTS E1015A	1	10	1	84	78.2619	3.33549	-0.43529	65.0597	0.44257	25.3574
VcnTS E1015A	1	11	1	127	123.252	3.88052	-0.23468	76.5538	1.00129	57.3695
VcnTS E1015A	1	12	1	122	70.9344	3.26766	0.912946	142.308	0.544463	31.1954
VcnTS E1015A	1	13	1	49	51.4286	3.79562	-0.549211	58.5325	1.03477	59.2881
VcnTS E1015A	1	14	1	45	102.089	4.94514	-0.270994	74.4732	0.676766	38.7758
VcnTS E1015A	1	15	1	47	71.4043	3.60608	0.278157	105.937	0.862157	49.398
VcnTS E1015A	2	1	1	50	129.52	3.2305	0.164534	99.4271	0.821243	47.0537
VcnTS E1015A	2	3	1	101	58.6832	3.50909	-0.582945	56.5997	0.8517	48.7988
VcnTS E1015A	2	4	1	85	51.6	3.48025	0.123933	97.1008	0.981467	56.2339
VcnTS E1015A	2	5	1	55	54.0545	3.8801	0.306711	107.573	0.97895	56.0897
VcnTS E1015A	2	6	1	91	73.7802	4.10234	-0.559649	57.9345	0.423354	24.2564
VcnTS E1015A	2	7	1	133	82.3985	3.35179	0.466594	116.734	1.07208	61.4259
VcnTS E1015A	2	8	1	173	99.896	3.71476	-0.166725	80.4474	0.809741	46.3948
VcnTS E1015A	2	10	1	135	112.815	3.73839	0.303949	107.415	0.666482	38.1866
VcnTS E1015A	2	11	1	122	86.4508	3.78096	-0.626784	54.0879	0.406535	23.2927
VcnTS E1015A	2	12	1	21	75.0476	4.029	0.193183	101.069	1.27058	72.799
VcnTS E1015A	2	12	2	26	44.3077	3.06836	0.340036	109.483	0.467304	26.7746
VcnTS E1015A	2	13	1	29	85.6897	3.94115	0.213833	102.252	0.568088	32.549
VcnTS E1015A	2	14	1	78	56.9231	2.6818	-0.156576	81.0288	0.990839	56.7709
VcnTS E1015A	2	14	2	37	50.8108	3.01627	-0.453968	63.9895	0.73735	42.247
VcnTS E1015A	2	17	1	162	116.926	4.39067	-0.280625	73.9214	0.532968	30.5368
VcnTS E1015A	2	18	1	93	116.269	3.72464	0.518571	119.712	0.845654	48.4524
VcnTS E1015A	2	18	2	15	59.1333	4.08511	0.883186	140.603	0.3789	21.7094
VcnTS E1015A	2	19	1	156	102.077	4.0183	0.422374	114.2	0.697527	39.9654
VcnTS E1015A	3	3	1	56	41.5179	3.24181	0.0179867	91.0306	0.872002	49.962
VcnTS E1015A	3	4	1	93	62.1075	3.53034	-0.183477	79.4876	0.519506	29.7655
VcnTS E1015A	3	5	1	35	149.629	2.68045	-0.0039318	89.7747	0.925202	53.0102
VcnTS E1015A	3	6	1	66	74.1818	3.62772	0.430727	114.679	1.04364	59.7962
VcnTS E1015A	3	6	2	69	68.8551	3.32568	0.591962	123.917	0.972654	55.7289
VcnTS E1015A	3	8	1	83	38.6386	3.51661	0.940659	143.896	0.253883	14.5464
VcnTS E1015A	3	10	1	38	48.8684	3.58693	0.162404	99.3051	1.03403	59.2456
VcnTS E1015A	3	11	1	81	132.815	3.209	0.525035	120.082	0.541224	31.0099
VcnTS E1015A	3	12	1	26	84.5769	5.49032	0.554957	121.797	0.444094	25.4447
VcnTS E1015A	3	12	2	51	67.3529	4.25897	-0.0762703	85.63	0.903156	51.747
VcnTS E1015A	3	13	1	118	130.703	3.50016	0.105277	96.0319	0.560122	32.0926
VcnTS E1015A	3	14	1	85	49.3412	3.34279	0.554556	121.774	1.0192	58.3957
VcnTS E1015A	3	14	2	108	71.4537	4.23184	1.03034	149.034	0.268076	15.3596
VcnTS E1015A	3	15	1	92	57.3261	3.31942	0.723427	131.449	0.844091	48.3628
VcnV E1015A	1	2	1	109	92.4312	4.27182	0.324114	108.57	0.661789	37.9177
VcnV E1015A	1	3	2	14	35.7143	3.30819	0.743348	132.591	0.3959	22.6834
VcnV E1015A	1	4	1	52	67.75	3.45435	0.100648	95.7667	1.272	72.8803
VcnV E1015A	1	4	2	43	51.3488	4.13293	-0.192871	78.9493	0.402763	23.0766
VcnV E1015A	1	5	1	98	81.4388	4.09984	0.0501245	92.8719	0.697902	39.9869
VcnV E1015A	1	6	1	205	94.7756	3.71013	0.584088	123.466	0.784701	44.9601
VcnV E1015A	1	7	1	104	76.6635	3.89616	-0.474497	62.8133	0.911106	52.2025
VcnV E1015A	1	8	1	78	74.9872	3.68996	0.325618	108.657	0.979394	56.1151
VcnV E1015A	1	9	1	46	53.087	3.76218	-0.474951	62.7873	0.832805	47.7162
VcnV E1015A	1	11	1	99	91.8889	4.47359	0.141686	98.118	0.800355	45.857
VcnV E1015A	1	12	1	71	56.4789	4.21162	0.128885	97.3846	0.815493	46.7243
VcnV E1015A	1	14	1	31	41.5484	3.09822	-0.0317887	88.1786	0.499626	28.6265
VcnV E1015A	1	15	2	44	64.2273	4.63873	-0.209838	77.9771	1.31926	75.5881
VcnV E1015A	1	16	1	31	61	4.59797	0.0787109	94.5098	0.729665	41.8067
VcnV E1015A	1	17	1	98	61.8776	3.40413	-0.0392017	87.7539	0.628484	36.0095
VcnV E1015A	2	1	1	52	113.115	3.29565	-0.585434	56.4571	0.514613	29.4851
VcnV E1015A	2	4	1	65	45.8462	3.08688	0.504851	118.926	1.25345	71.8173
VcnV E1015A	2	5	1	53	87.4906	3.47942	0.314448	108.017	0.312608	34.1748
VcnV E1015A	2	5	2	126	80.8571	2.51123	0.630577	126.129	0.596462	43.7648
VcnV E1015A	2	6	1	148	81.8716	4.21738	0.354096	110.288	0.76384	55.7423
VcnV E1015A	2	7	1	77	107.494	3.78276	-0.0385611	87.7906	0.972886	21.5791
VcnV E1015A	2	8	1	221	84.095	3.42903	-0.380304	68.2102	0.376627	40.4171
VcnV E1015A	2	9	1	42	65.2381	2.37554	0.185673	100.638	0.705411	38.1833
VcnV E1015A	2	10	1	46	70.3478	3.26281	-0.100746	84.2277	0.666424	73.2863
VcnV E1015A	2	11	1	46	80.5435	4.03426	-0.0239626	88.627	1.27909	28.494
VcnV E1015A	2	12	1	57	57.9649	2.67658	-0.655121	52.4644	0.497314	28.9123
VcnV E1015A	2	13	1	143	82.3846	3.44169	0.56025	122.1	0.504616	52.5452
VcnV E1015A	2	13	2	47	52.8298	3.41972	0.152945	98.7631	0.917087	35.3961
VcnV E1015A	2	15	1	198	62.4293	3.46718	0.0356161	92.0407	1.14373	65.5307
VcnV E1015A	2	17	1	127	88.4252	3.55283	0.0458715	92.6282	0.82322	47.167
VcnV E1015A	2	17	2	28	46.4286	3.65749	-0.151882	81.2978	0.949546	54.405
VcnV E1015A	2	17	3	66	65.0758	3.96462	0.746472	132.77	0.566058	32.4327
VcnV E1015A	2	18	1	134	72.0896	4.33225	0.385703	112.099	1.19792	68.6358
VcnV E1015A	2	19	1	97	69.3608	3.40713	0.211539	102.12	0.681203	39.0301
VcnV E1015A	2	20	1	77	104.701	4.60174	0.39284	112.508	0.879297	50.38
VcnV E1015A	2	21	1	55	64.8909	3.61927	-0.943534	35.9395	0.351558	20.1428
VcnV E1015A	2	21	2	74	58.8514	3.24962	-0.384095	67.993	0.780693	44.7304
VcnV E1015A	2	22	1	57	67.4912	4.68455	-0.0146937	89.1581	0.880959	50.4752
VcnV E1015A	3	1	1	27	45.1852	3.46591	0.87144	139.93	0.61455	35.2111
VcnV E1015A	3	2	1	104	85.875	2.72165	0.200429	101.484	0.754573	43.2339
VcnV E1015A	3	3	1	81	32.2716	2.72309	-0.40163	66.9883	0.314086	17.9958
VcnV E1015A	3	4	1	24	122.042	3.22721	0.10739	96.153	0.582724	33.3876
VcnV E1015A	3	6	1	49	68.3061	3.65934	-0.113091	83.5204	0.735046	42.1151
VcnV E1015A	3	6	2	38	79.6579	4.2371	-0.0998039	84.2817	0.803467	46.0353
VcnV E1015A	3	7	1	82	116.927	3.21699	0.139817	98.0109	1.01543	58.18
VcnV E1015A	3	8	1	73	67.5205	4.22955	-0.121896	83.0159	0.723764	41.4686
VcnV E1015A	3	9	1	110	108.255	3.0631	-0.410987	66.4522	0.631312	36.1715
VcnV E1015A	3	10	1	136	94.7574	2.63086	0.131832	97.5534	1.11494	63.8816
VcnV E1015A	3	11	1	215	67.0186	3.39077	0.305514	107.505	0.878436	50.3307
VcnV E1015A	3	12	1	142	93.5563	3.46303	0.281079	106.105	1.11854	64.0878
VcnV E1015A	3	13	1	148	70.2297	2.96719	-0.511767	60.6779	0.806391	46.2028
VcnV E1015A	3	14	1	70	69.8714	2.54142	0.032341	91.853	0.778133	44.5837
VcnCS E1021A	1	1	1	88	102.955	3.4684	-0.0213052	88.7793	1.17813	67.5016
VcnCS E1021A	1	2	1	48	98.9167	3.53496	0.559419	122.052	0.905587	51.8863
VcnCS E1021A	1	4	1	49	83.9388	3.72093	0.285017	106.33	0.277101	15.8767
VcnCS E1021A	1	5	1	32	81.3125	2.79642	0.257174	104.735	0.950618	54.4664
VcnCS E1021A	1	6	1	35	65.5143	2.703	-0.202803	78.3803	1.12206	64.2894
VcnCS E1021A	1	6	2	18	42.7778	2.53719	-0.152735	81.2489	0.81188	46.5173
VcnCS E1021A	1	7	1	43	84.3721	3.12891	-0.108024	83.8107	0.985019	56.4374
VcnCS E1021A	1	8	1	72	70.625	2.62294	0.28785	106.493	1.0493	60.1202
VcnCS E1021A	1	9	1	291	71.7216	3.39823	-0.328191	71.1961	0.61714	35.3595
VcnCS E1021A	1	10	1	160	70.4437	3.3422	-0.189179	79.1608	1.03953	59.5609
VcnCS E1021A	1	11	1	66	147.091	4.36475	0.0848504	94.8616	0.571412	32.7395
VcnCS E1021A	1	11	2	93	113.538	3.4635	0.144935	98.3042	0.505986	28.9908
VcnCS E1021A	1	12	1	148	57.6014	3.22262	-0.495284	61.6223	0.754039	43.2033
VcnCS E1021A	1	13	1	79	74.3924	3.15607	-0.185501	79.3716	1.02863	58.9361
VcnCS E1021A	1	14	1	51	67	2.33441	-0.140174	81.9686	0.569346	32.6211
VcnCS E1021A	2	2	1	75	57.6933	2.54553	-0.189564	79.1388	0.625316	35.828
VcnCS E1021A	2	3	1	57	89.807	2.9924	-0.0461414	87.3563	0.958695	54.9292
VcnCS E1021A	2	4	1	49	107.49	3.16693	-0.137041	82.1481	1.04138	59.6664
VcnCS E1021A	2	5	1	80	103.35	4.3076	0.804184	136.076	0.489664	28.0557
VcnCS E1021A	2	6	1	18	83.6667	3.55763	0.98613	146.501	0.174262	9.9845
VcnCS E1021A	2	8	1	32	119.812	3.42757	0.247187	104.163	0.618499	35.4374
VcnCS E1021A	2	8	2	36	95.5556	3.7577	0.055893	93.2024	0.836971	47.9549
VcnCS E1021A	2	9	1	7	65	2.76844	0.408139	113.385	0.355081	20.3446
VcnCS E1021A	2	10	1	45	78.6667	3.69745	-0.521764	60.1051	0.93134	53.3618
VcnCS E1021A	2	10	2	40	107.375	3.69888	-0.0294264	88.314	1.07167	61.402
VcnCS E1021A	2	12	1	70	58.4143	3.25333	0.247361	104.173	0.529033	30.3114
VcnCS E1021A	2	13	1	90	62.6778	3.14436	-0.34323	70.3344	1.04578	59.9188
VcnCS E1021A	2	15	1	40	69.275	2.59953	0.493401	118.27	0.935544	53.6027
VcnCS E1021A	3	1	1	54	39.4074	2.23559	0.0843873	94.835	0.827271	47.3991
VcnCS E1021A	3	2	1	58	92.8966	3.48651	0.689422	129.501	0.681461	39.0448
VcnCS E1021A	3	3	1	26	122.731	3.32324	0.285	106.329	0.88557	50.7394
VcnCS E1021A	3	4	1	99	122.121	3.37739	0.740112	132.405	0.537026	30.7693
VcnCS E1021A	3	5	1	212	74.5	3.26803	0.154126	98.8308	0.601545	34.466
VcnCS E1021A	3	6	1	45	64.4889	2.48761	-0.167643	80.3948	1.04408	59.8214
VcnCS E1021A	3	7	1	132	92.3939	3.09498	0.0647443	93.7096	0.837421	47.9807
VcnCS E1021A	3	8	1	56	59.0714	3.2543	0.0677388	93.8811	0.668901	38.3252
VcnCS E1021A	3	9	1	44	56.3636	4.2282	0.130845	97.4969	0.867404	49.6986
VcnCS E1021A	3	10	1	55	55.5091	2.59098	-0.331919	70.9824	0.931749	53.3853
VcnCS E1021A	3	10	2	26	67.1923	2.43787	0.0528154	93.0261	0.652011	37.3575
VcnCS E1021A	3	11	1	39	124.359	3.55005	0.309633	107.741	0.826484	47.3541
VcnCS E1021A	3	12	1	89	65.8764	3.65189	-0.349172	69.9939	0.912622	52.2894
VcnCS E1021A	3	13	1	29	56.3793	2.99712	0.195256	101.187	0.631785	36.1986
VcnCS E1021A	3	14	1	36	111.278	4.43952	-0.171764	80.1587	0.950192	54.442
VcnCS E1021A	3	14	2	28	105.821	3.26417	-0.360686	69.3342	0.951354	54.5086
VcnCS E1021A	3	15	1	89	62.6404	4.3354	0.606042	124.724	0.419671	24.0454
VcnCS E1021A	3	16	1	97	131.753	4.85242	-0.962653	34.8441	0.841038	48.1879
VcnCS E1021A	3	16	3	1	55	2.51227	1.55552	179.125
VcnTS E1021A	1	1	1	59	58.678	3.53541	0.255396	104.633	0.731064	41.8869
VcnTS E1021A	1	2	1	13	43.0769	2.90809	0.270647	105.507	0.921088	52.7744
VcnTS E1021A	1	2	2	35	56.6571	3.63014	-0.0963372	84.4803	0.902856	51.7298
VcnTS E1021A	1	3	1	74	81.6892	3.94267	0.128917	97.3864	0.97808	56.0398
VcnTS E1021A	1	4	1	76	88.5395	3.83125	0.630098	126.102	0.930779	53.3297
VcnTS E1021A	1	7	1	23	34.6957	3.67691	0.357225	110.467	0.597823	34.2527
VcnTS E1021A	1	8	1	33	75.303	4.56342	-0.0372745	87.8643	1.16414	66.7004
VcnTS E1021A	1	8	2	30	93.4	4.25275	0.307906	107.642	0.873368	50.0403
VcnTS E1021A	1	9	1	50	58.1	3.70191	-0.167427	80.4071	0.863203	49.4579
VcnTS E1021A	1	10	1	28	96.25	3.50386	0.36903	111.144	0.993298	56.9118
VcnTS E1021A	1	11	1	107	48.3551	2.85128	-0.2073	78.1226	0.884752	50.6926
VcnTS E1021A	1	12	1	13	29.5385	2.79072	-0.523225	60.0214	0.956749	54.8177
VcnTS E1021A	1	14	1	90	49.2778	2.72624	-0.305903	72.4731	1.03484	59.2918
VcnTS E1021A	1	15	1	161	72.1615	3.72689	0.236819	103.569	1.20864	69.2501
VcnTS E1021A	1	16	1	99	107.798	3.18496	0.140561	98.0536	0.747088	42.805
VcnTS E1021A	2	1	1	71	78.2254	4.12151	0.84693	138.526	0.775451	44.43
VcnTS E1021A	2	3	1	50	38.44	2.7643	-0.203817	78.3221	1.00566	57.6201
VcnTS E1021A	2	3	2	21	74.4762	4.0116	0.0998884	95.7232	0.465759	26.686
VcnTS E1021A	2	6	1	114	91.1053	3.61076	0.0772453	94.4258	0.622083	35.6427
VcnTS E1021A	2	7	1	95	32.9053	2.93873	0.421972	114.177	0.995634	57.0456
VcnTS E1021A	2	8	1	94	44.1383	3.5721	-0.109608	83.7199	0.986001	56.4937
VcnTS E1021A	2	9	1	57	63.7368	2.94389	0.159218	99.1225	0.783847	44.9111
VcnTS E1021A	2	10	1	151	77.0795	2.8782	-0.259385	75.1383	0.890516	51.0228
VcnTS E1021A	2	11	1	76	93.2237	3.4122	-0.0864143	85.0488	0.533306	30.5562
VcnTS E1021A	2	12	1	28	61.1429	3.69041	-0.387274	67.8108	1.09866	62.9486
VcnTS E1021A	2	13	1	111	43.3964	4.48318	0.351554	110.143	1.33357	76.4079
VcnTS E1021A	2	14	1	57	97.8596	3.34179	-0.277506	74.1001	1.04381	59.8061
VcnTS E1021A	2	15	1	145	47.9379	3.59618	0.373999	111.429	0.507653	29.0864
VcnTS E1021A	2	16	1	53	78.6792	3.93871	-0.10605	83.9238	1.17057	67.0688
VcnTS E1021A	2	19	1	81	58.5062	3.54315	0.138646	97.9438	0.523845	30.0141
VcnTS E1021A	3	1	1	44	71.5455	3.53097	-0.000552608	89.9683	0.595426	34.1154
VcnTS E1021A	3	4	1	70	97.0143	2.6901	-0.385165	67.9317	0.464398	26.6081
VcnTS E1021A	3	5	1	52	90.0962	4.13587	-0.239994	76.2494	1.08056	61.9117
VcnTS E1021A	3	6	1	146	77.6096	3.8752	-0.0598758	86.5694	0.615838	35.2849
VcnTS E1021A	3	7	1	206	101.335	4.30976	-0.378732	68.3003	0.899736	51.5511
VcnTS E1021A	3	8	1	105	112.524	3.8775	-0.638082	53.4406	0.917154	52.549
VcnTS E1021A	3	9	1	41	36.7805	3.14332	0.307993	107.647	1.2947	74.1811
VcnTS E1021A	3	10	1	49	71.0816	3.71897	-0.597692	55.7548	0.443342	25.4016
VcnTS E1021A	3	11	1	45	136.111	3.32626	-0.438431	64.8798	0.527046	30.1975
VcnTS E1021A	3	11	2	48	109.083	3.47019	-0.102758	84.1124	0.70526	40.4084
VcnTS E1021A	3	12	1	89	79.9213	3.23303	0.0382457	92.1913	0.771447	44.2007
VcnTS E1021A	3	12	2	64	103.812	4.00897	-0.50142	61.2708	0.652263	37.3719
VcnTS E1021A	3	13	1	76	83.9211	3.18919	0.52438	120.045	1.01787	58.3196
VcnTS E1021A	3	14	1	73	43.9041	2.93392	0.166239	99.5248	1.20227	68.885
VcnTS E1021A	3	15	1	72	54.8333	3.28669	0.256197	104.679	1.17669	67.4193
VcnTS E1021A	3	16	1	137	100.737	3.3615	0.0442577	92.5358	0.362624	20.7768
VcnTS E1021A	3	17	1	67	92.9403	4.15934	0.456753	116.17	1.12818	64.6398
VcnTS E1021A	3	17	2	68	91.0735	3.25387	-0.441924	64.6796	0.585981	33.5742
VcnV E1021A	1	1	1	31	72.1935	4.08988	-0.258232	75.2044	1.12652	64.5448
VcnV E1021A	1	4	1	74	69.0946	3.31623	-0.599366	55.6588	0.57484	32.9359
VcnV E1021A	1	5	1	48	59.5625	3.15499	-0.364395	69.1217	0.551278	31.5859
VcnV E1021A	1	6	1	27	75.963	4.17743	-0.72321	48.5631	0.651591	37.3334
VcnV E1021A	1	7	1	98	73.3776	3.7432	-0.319564	71.6903	0.892638	51.1444
VcnV E1021A	1	8	1	142	53.7817	2.62107	-0.362484	69.2312	0.914604	52.403
VcnV E1021A	1	9	1	95	65.9158	4.21356	0.262676	105.05	1.05965	60.7137
VcnV E1021A	1	10	1	34	54	2.1061	0.305174	107.485	0.589315	33.7652
VcnV E1021A	1	10	2	50	61.14	2.92427	-0.412956	66.3394	0.890521	51.0231
VcnV E1021A	1	10	3	108	84.8241	4.16317	0.0522815	92.9955	0.686385	39.327
VcnV E1021A	1	12	1	58	74.9655	4.32676	0.269723	105.454	0.616849	35.3428
VcnV E1021A	1	13	1	165	80.8182	3.41174	-0.0601293	86.5548	0.835373	47.8633
VcnV E1021A	1	14	1	72	68.0694	3.71186	-0.135077	82.2606	0.499024	28.5919
VcnV E1021A	1	15	1	122	77.7377	2.91602	0.357952	110.509	0.530299	30.3839
VcnV E1021A	1	16	1	42	52.8095	3.58005	-0.0704095	85.9658	0.818178	46.8781
VcnV E1021A	1	16	2	61	83.0164	3.4107	-0.103201	84.087	1.16155	66.5518
VcnV E1021A	2	1	1	38	84.9474	3.54765	-0.54458	58.7979	0.742784	42.5584
VcnV E1021A	2	1	2	37	65.5946	4.3869	0.385218	112.071	0.416823	23.8822
VcnV E1021A	2	1	3	38	51.7632	3.43331	0.470754	116.972	0.844161	48.3669
VcnV E1021A	2	2	1	53	89.4906	4.42119	0.0962741	95.5161	0.745315	42.7034
VcnV E1021A	2	3	1	37	45.5135	2.56427	-0.538704	59.1346	0.570482	32.6862
VcnV E1021A	2	4	1	63	57.1905	3.02697	0.105895	96.0673	0.750855	43.0208
VcnV E1021A	2	5	2	16	47.0625	2.45455	-0.605949	55.2817	1.13126	64.8167
VcnV E1021A	2	6	1	69	72.9855	3.04215	0.436134	114.989	0.817301	46.8279
VcnV E1021A	2	8	1	82	77.9756	3.9105	-0.415954	66.1676	0.724938	41.5359
VcnV E1021A	2	9	1	32	65.2188	3.94984	0.0080108	90.459	1.09749	62.8813
VcnV E1021A	2	10	1	77	89.4156	2.72592	0.293169	106.797	0.982107	56.2706
VcnV E1021A	2	11	1	54	52.4444	3.32236	-1.03929	30.4529	0.384932	22.055
VcnV E1021A	2	12	1	63	95.1429	3.81407	-0.376284	68.4405	0.704027	40.3378
VcnV E1021A	2	13	1	56	78.8214	3.16846	-0.212365	77.8324	0.758959	43.4851
VcnV E1021A	2	16	2	44	88.4091	3.20565	-0.00187924	89.8923	0.874789	50.1217
VcnV E1021A	2	16	3	50	70.96	2.4619	0.0041736	90.2391	0.944283	54.1034
VcnV E1021A	2	17	1	57	81.3333	3.46429	0.311465	107.846	1.01432	58.1164
VcnV E1021A	2	17	2	62	73.8226	3.87705	-0.860493	40.6974	0.54109	31.0022
VcnV E1021A	2	18	1	71	61.0563	3.8656	-0.261113	75.0393	0.776125	44.4687
VcnV E1021A	2	19	1	71	66.1831	4.03994	-0.198363	78.6346	0.533481	30.5662
VcnV E1021A	2	20	1	242	66.405	3.04708	0.241339	103.828	0.727564	41.6863
VcnV E1021A	2	21	1	179	85.1844	4.2588	0.278761	105.972	1.14602	65.6623
VcnV E1021A	2	22	1	44	61.1818	3.91314	-0.414733	66.2376	0.748512	42.8866
VcnV E1021A	3	3	1	60	83.65	3.33632	-0.453846	63.9966	0.906036	51.912
VcnV E1021A	3	3	2	18	36.0556	3.67349	-0.593378	56.002	0.437324	25.0568
VcnV E1021A	3	4	1	58	68.5	2.94829	0.102571	95.8769	0.678247	38.8607
VcnV E1021A	3	5	1	34	47.7059	3.89175	-0.443763	64.5743	0.803391	46.0309
VcnV E1021A	3	5	2	43	86.1628	5.16678	0.0680284	93.8977	1.15811	66.355
VcnV E1021A	3	6	1	25	63.72	4.08625	-0.31076	72.1947	0.829679	47.5371
VcnV E1021A	3	7	1	39	77.6667	3.42003	-0.141084	81.9165	1.28193	73.4493
VcnV E1021A	3	8	1	24	82.7917	3.68662	-0.327652	71.2269	0.330053	18.9106
VcnV E1021A	3	9	1	66	62.2121	2.47449	0.212443	102.172	1.02929	58.974
VcnV E1021A	3	9	2	49	56.0612	2.46037	0.0560358	93.2106	0.996211	57.0787
VcnV E1021A	3	10	1	25	59.08	2.72969	0.164067	99.4004	0.476271	27.2883
VcnV E1021A	3	11	2	42	55.381	3.25174	-0.556159	58.1345	0.351269	20.1262
VcnV E1021A	3	12	1	31	55.4839	4.17023	-0.108568	83.7795	0.802654	45.9887
VcnV E1021A	3	13	1	36	56.3056	3.22477	0.349976	110.052	1.06232	60.8666
VcnV E1021A	3	13	2	33	67.4242	3.4173	0.303053	107.364	1.16102	66.5215
VcnV E1021A	3	15	1	45	91.8444	4.76052	-0.447107	64.3827	1.21843	69.8109
VcnV E1021A	3	15	2	46	69.3913	3.89891	0.861511	139.361	0.773718	44.3308
VcnV E1021A	3	17	2	60	50.6	3.30787	0.44775	115.654	0.480761	27.5456
VcnV E1021A	3	18	1	82	73.2805	3.66682	-0.0817782	85.3145	0.896153	51.3458
VcnV E1021A	3	19	1	138	68.8261	4.10921	0.176689	100.124	0.384021	22.0028
VcnCS	1	1	1	60	93.1	3.17236	-0.398801	67.1504	0.716624	41.0595
VcnCS	1	2	1	50	64.46	2.27506	0.146321	98.3836	1.15305	66.0648
VcnCS	1	4	1	82	98.0732	4.08644	0.536746	120.753	0.867587	49.7091
VcnCS	1	4	2	66	104.636	4.23329	0.556091	121.862	1.03324	59.2005
VcnCS	1	5	1	226	62.5221	4.41772	0.999415	147.262	0.514431	29.4747
VcnCS	1	7	1	84	113.226	3.16953	-0.0164509	89.0574	0.939914	53.8531
VcnCS	1	8	1	31	51.9355	3.96106	0.108899	96.2394	0.850928	48.7546
VcnCS	1	9	1	68	92.6618	3.08762	-0.0296664	88.3002	0.60271	34.5327
VcnCS	2	1	1	56	59.3036	2.15109	-0.0451635	87.4123	0.978219	56.0478
VcnCS	2	2	1	36	104.889	3.12239	0.367584	111.061	0.726029	41.5984
VcnCS	2	3	1	53	52.8302	3.34504	0.399184	112.872	1.07281	61.4673
VcnCS	2	4	1	114	44.0614	3.29946	-0.385195	67.93	1.21279	69.4879
VcnCS	2	5	1	145	55.8966	4.00384	0.390949	112.4	0.420942	24.1182
VcnCS	2	6	1	30	84.4667	4.12034	-0.0150199	89.1394	1.00762	57.7321
VcnCS	2	8	1	61	40.3279	2.66709	0.20476	101.732	0.991849	56.8288
VcnCS	2	9	1	115	82.8696	3.21407	0.412232	113.619	1.00386	57.5172
VcnCS	2	10	1	37	38.8919	3.22552	-0.257868	75.2252	0.331792	19.0103
VcnCS	2	11	1	112	116.107	3.4259	0.234104	103.413	0.670167	38.3977
VcnCS	2	12	1	38	115.605	3.32693	-0.0340595	88.0485	0.632587	36.2446
VcnCS	2	13	1	95	110.495	3.58552	-0.0248674	88.5752	0.57704	33.062
VcnCS	3	2	1	28	144.536	3.93799	-0.18499	79.4009	0.866078	49.6226
VcnCS	3	3	1	119	135.21	3.42597	0.313944	107.988	0.743968	42.6262
VcnCS	3	4	1	24	64.2917	3.40945	0.60703	124.78	0.775818	44.4511
VcnCS	3	5	1	103	56.3981	2.54367	0.116175	96.6563	0.832782	47.7149
VcnCS	3	6	1	115	68.9391	2.74186	0.632954	126.266	0.738914	42.3367
VcnCS	3	6	2	80	51.6125	3.57257	0.219871	102.598	0.250441	14.3492
VcnCS	3	7	1	58	98.7069	3.38079	-0.128059	82.6627	0.749463	42.9411
VcnCS	3	8	1	10	54.7	3.52116	0.602279	124.508	0.426321	24.4264
VcnCS	3	9	1	41	108.561	2.96167	0.20251	101.603	0.81618	46.7637
VcnCS	3	10	1	26	100.154	4.63867	1.02872	148.941	0.763255	43.7313
VcnCS	3	11	1	75	70.7333	2.51142	0.0266884	91.5291	0.976787	55.9657
VcnCS	3	12	1	72	113.819	2.87687	0.427512	114.495	0.685098	39.2532
VcnCS	3	13	1	58	71.9828	3.62566	-0.600956	55.5678	1.18684	68.0011
VcnCS	3	14	1	138	65.7826	3.05989	0.499732	118.633	0.585876	33.5682
VcnCS	3	15	1	169	66.6686	3.15972	0.480099	117.508	0.922049	52.8295
VcnCS	3	16	1	37	58.3514	4.11175	0.269415	105.436	0.874444	50.102
VcnCS	3	17	1	84	103.19	2.12934	0.148211	98.4919	1.09989	63.0189
VcnTS	1	1	1	22	90.2273	3.19596	0.229712	103.162	0.906638	51.9465
VcnTS	1	4	1	20	32.45	2.23965	-0.689783	50.4783	0.586788	33.6205
VcnTS	1	5	1	52	119.173	2.94411	0.480317	117.52	0.855856	49.037
VcnTS	1	6	1	64	113.578	2.93113	0.0475422	92.724	1.232	70.5886
VcnTS	1	8	1	48	109.562	4.2856	-0.400315	67.0637	0.825106	47.2751
VcnTS	1	12	1	36	84.9722	2.40667	-0.29208	73.2651	0.81714	46.8187
VcnTS	1	14	1	26	85.7692	2.93016	-0.556415	58.1197	0.701128	40.1717
VcnTS	1	15	1	26	41.8846	3.24773	0.481736	117.601	0.60929	34.9098
VcnTS	1	16	1	77	57.4026	3.81882	0.111836	96.4077	1.39437	79.8914
VcnTS	1	17	1	55	101.309	2.6078	0.32709	108.741	0.888779	50.9233
VcnTS	1	18	1	53	64.9623	3.3261	-0.0463265	87.3457	0.909665	52.12
VcnTS	1	18	2	30	50	2.84406	-0.0920684	84.7249	0.948199	54.3278
VcnTS	1	19	1	39	109.308	4.39798	-0.741994	47.4869	0.961288	55.0777
VcnTS	2	2	1	32	69.375	4.63086	0.513269	119.408	0.991462	56.8066
VcnTS	2	3	1	27	59.1481	3.98199	-0.524782	59.9322	0.827023	47.3849
VcnTS	2	4	1	97	58.2577	2.35701	0.0924825	95.2989	0.947158	54.2682
VcnTS	2	5	1	74	90.1757	2.79584	0.270061	105.473	0.873431	50.0439
VcnTS	2	5	2	70	85.4	2.50427	0.0488473	92.7987	0.875818	50.1806
VcnTS	2	7	1	105	58.4476	3.91901	-0.649414	52.7913	0.66777	38.2604
VcnTS	2	8	1	102	80.1373	3.24931	-0.307696	72.3703	1.21857	69.8189
VcnTS	2	9	1	41	74.561	2.85689	0.399568	112.894	0.775953	44.4588
VcnTS	2	10	1	53	100.981	5.02837	-0.0521198	87.0138	1.08593	62.2192
VcnTS	2	11	1	55	91.4545	3.4978	-0.131377	82.4727	0.668921	38.3264
VcnTS	2	12	1	28	70.1786	3.98117	-0.245427	75.9381	0.897958	51.4492
VcnTS	2	14	1	118	106.534	3.88545	-0.0176122	88.9909	0.985017	56.4373
VcnTS	2	15	1	53	84.1698	2.91006	-0.0775309	85.5578	0.806441	46.2057
VcnTS	2	16	1	34	67.5	4.47433	-0.178067	79.7975	0.36626	20.9852
VcnTS	2	17	1	117	67.6496	4.70149	0.218162	102.5	0.794948	45.5472
VcnTS	2	18	1	110	85.1636	3.72504	0.204588	101.722	0.367156	21.0365
VcnTS	3	1	1	65	90.5692	2.80125	0.313229	107.947	0.704798	40.382
VcnTS	3	1	2	30	59.8333	2.8136	0.371224	111.27	0.622978	35.694
VcnTS	3	2	1	75	70.48	4.66407	-0.895645	38.6833	0.345194	19.7782
VcnTS	3	3	1	88	96.7614	3.36753	-0.335735	70.7638	0.818196	46.8792
VcnTS	3	3	2	83	85.6265	3.63474	-0.571886	57.2334	0.506082	28.9964
VcnTS	3	4	1	104	131.952	3.86097	0.0125932	90.7215	1.14408	65.5508
VcnTS	3	6	1	66	108.258	3.94101	-0.1787	79.7612	0.947687	54.2985
VcnTS	3	7	1	36	57.9444	2.51575	-0.166972	80.4332	0.582608	33.381
VcnTS	3	7	2	52	48.1538	2.70371	0.0404674	92.3186	0.723466	41.4516
VcnTS	3	8	1	63	84.5714	4.31711	0.4058	113.251	0.372753	21.3571
VcnTS	3	9	1	58	64.069	3.34054	-0.0811854	85.3484	0.615009	35.2374
VcnTS	3	10	1	54	77.2407	3.22345	0.212012	102.147	0.941453	53.9413
VcnTS	3	11	2	67	67.7463	2.8041	0.0915564	95.2458	1.23295	70.6426
VcnTS	3	12	1	31	40.5161	3.64081	-0.652994	52.5862	0.322674	18.4879
VcnTS	3	13	1	63	108.603	4.44147	0.48358	117.707	1.15832	66.3668
VcnTS	3	14	1	28	106.036	3.61237	0.113691	96.514	0.691948	39.6457
VcnV	1	1	1	32	107.938	3.76753	0.290183	106.626	0.952045	54.5482
VcnV	1	2	1	109	65.0917	3.41272	0.287035	106.446	0.858873	49.2098
VcnV	1	3	1	25	77.76	3.35219	0.408658	113.414	1.201	68.812
VcnV	1	4	1	21	207.905	3.44411	0.804185	136.076	0.574801	32.9337
VcnV	1	5	1	43	24.2093	2.9042	-0.0385901	87.789	0.904338	51.8147
VcnV	1	7	1	112	62.1071	4.20709	0.277965	105.926	1.28708	73.7441
VcnV	1	7	2	100	63.27	3.58289	0.692144	129.657	0.818316	46.886
VcnV	1	8	1	57	55.1228	3.5138	-0.180232	79.6734	0.834488	47.8126
VcnV	1	8	2	19	43.3684	2.8537	0.1977	101.327	0.663344	38.0068
VcnV	1	9	1	38	89.3158	3.20092	-0.363111	69.1953	0.949948	54.428
VcnV	1	9	2	44	85.5227	2.8066	0.0310236	91.7775	1.008	57.7543
VcnV	1	10	1	54	78.9815	3.92354	-0.783594	45.1034	0.596592	34.1822
VcnV	1	11	1	72	80.9444	3.71582	-0.506597	60.9741	0.851333	48.7778
VcnV	1	12	1	53	76.1321	3.04777	-0.188739	79.1861	1.09954	62.9992
VcnV	1	13	1	34	81.9706	4.29353	0.155392	98.9033	0.579745	33.217
VcnV	1	15	1	33	81.303	3.52768	0.80177	135.938	0.768948	44.0575
VcnV	2	2	1	83	121.578	4.1023	0.0551749	93.1613	1.04262	59.7376
VcnV	2	3	1	34	50.9118	3.24048	0.300299	107.206	0.819634	46.9615
VcnV	2	4	1	137	96.6642	3.4569	0.131002	97.5058	0.825729	47.3108
VcnV	2	5	1	69	51.3913	3.19835	0.842482	138.271	0.720593	41.2869
VcnV	2	7	1	71	73.1831	3.26648	-0.363654	69.1641	0.858272	49.1754
VcnV	2	8	1	40	79.25	3.49185	-0.728735	48.2466	0.736872	42.2197
VcnV	2	9	1	77	48.5195	3.67023	0.732333	131.96	0.582568	33.3787
VcnV	2	10	1	65	34.0769	3.04532	0.382298	111.904	0.560304	32.103
VcnV	2	10	2	102	79.1373	3.51187	-0.171005	80.2021	0.876269	50.2065
VcnV	2	11	1	55	89.1636	3.90123	0.231339	103.255	1.01329	58.0574
VcnV	2	13	1	72	76.5556	3.91304	-0.184909	79.4055	1.0241	58.6764
VcnV	2	14	1	10	30.4	2.9569	-0.213132	77.7884	0.383757	21.9876
VcnV	2	14	2	64	44.7969	2.91458	-0.268503	74.6159	0.839769	48.1152
VcnV	2	16	1	81	67.1111	3.3754	-0.21721	77.5548	0.681203	39.0301
VcnV	2	17	1	62	89.9516	3.83706	-0.693709	50.2534	0.823417	47.1783
VcnV	3	3	1	49	55.3878	3.59292	0.14309	98.1984	0.981168	56.2168
VcnV	3	4	1	19	76.2632	3.86666	-0.130759	82.508	0.407724	23.3608
VcnV	3	5	1	33	55.8182	3.94981	-0.784876	45.0299	0.231188	13.2461
VcnV	3	5	2	72	82.2778	2.87111	-0.635851	53.5684	0.57083	32.7061
VcnV	3	6	1	41	36.8537	3.72089	0.76373	133.758	0.246254	14.1093
VcnV	3	7	1	56	44.5	3.78877	-0.147995	81.5205	0.831885	47.6635
VcnV	3	8	1	75	43.3867	3.35492	0.362053	110.744	0.856316	49.0633
VcnV	3	9	1	236	85.4576	4.28673	-0.392437	67.515	1.06778	61.1795
VcnV	3	10	2	64	84.9844	3.72552	1.03391	149.238	0.475054	27.2186
VcnV	3	11	1	30	52.2	3.61492	0.78244	134.83	0.683246	39.1471
VcnV	3	11	2	26	75.8462	2.86054	-0.585487	56.4541	1.14471	65.5871
VcnV	3	12	1	96	77.8125	2.70767	0.242744	103.908	0.963799	55.2216
VcnV	3	12	2	93	87.2043	3.45397	0.25488	104.604	0.613796	35.1679
VcnV	3	13	1	35	74.4	3.25781	0.67704	128.792	0.719546	41.227

## Sheet: Figure 5G, Supp Figure 7G,11G
Figure 5G, Supp Figure 7G, Supp Figure 11G
Construct	Day	Image ID	Cell ID	Num FAs Per Cell	Mean(Blob Area)	Mean(Blob Axis Ratio)	Mean(Blob Orientation)	Mean FA Orientation Degrees	Std Dev(Blob Orientation)	STD Dev Blob Orientation Degrees
VcnCS E1015A E1021A	1	1	1	117	66.6838	3.08345	0.0857861	94.9152	0.851391	48.7811
VcnCS E1015A E1021A	1	3	1	97	75.268	2.67697	0.169697	99.7229	0.818471	46.8949
VcnCS E1015A E1021A	1	4	1	28	52.5	3.22622	0.447765	115.655	0.671685	38.4847
VcnCS E1015A E1021A	1	5	1	40	53.475	3.95969	0.337589	109.342	1.27514	73.0601
VcnCS E1015A E1021A	1	6	1	76	76.8816	4.21918	-0.161454	80.7494	0.649534	37.2156
VcnCS E1015A E1021A	1	8	1	86	93.9302	3.32277	0.803164	136.018	0.285633	16.3656
VcnCS E1015A E1021A	1	9	2	62	71.1935	3.25299	-0.326429	71.297	0.787785	45.1368
VcnCS E1015A E1021A	1	10	1	272	93.7169	3.74431	0.301756	107.289	0.578987	33.1735
VcnCS E1015A E1021A	1	11	1	41	55.0244	3.52358	-0.317601	71.8028	0.732749	41.9834
VcnCS E1015A E1021A	1	11	2	27	69.037	2.94582	-0.0832995	85.2273	0.857452	49.1284
VcnCS E1015A E1021A	1	12	1	272	84.1691	3.02844	-0.115668	83.3727	1.03233	59.1482
VcnCS E1015A E1021A	1	13	1	114	85.9211	4.50221	-0.423705	65.7235	0.988025	56.6096
VcnCS E1015A E1021A	1	14	1	115	73.7478	2.93562	0.41663	113.871	0.783473	44.8897
VcnCS E1015A E1021A	1	15	1	28	91.3214	3.13485	-0.269032	74.5856	0.92811	53.1768
VcnCS E1015A E1021A	1	16	1	64	121.953	3.17127	0.26851	105.384	0.888799	50.9244
VcnCS E1015A E1021A	1	17	1	53	96.6604	3.38248	0.00355796	90.2039	0.471326	27.005
VcnCS E1015A E1021A	2	2	1	171	89.8772	3.62526	0.56325	122.272	1.00597	57.6377
VcnCS E1015A E1021A	2	2	2	52	58.9231	3.50547	0.83476	137.828	0.900166	51.5757
VcnCS E1015A E1021A	2	4	1	91	70.6923	3.63846	0.268733	105.397	1.28285	73.502
VcnCS E1015A E1021A	2	4	2	20	91.9	2.56331	0.404811	113.194	1.28755	73.7711
VcnCS E1015A E1021A	2	5	1	42	83.0238	3.82262	0.789121	135.213	0.409176	23.444
VcnCS E1015A E1021A	2	5	2	74	68.6757	2.34931	-0.514592	60.5161	0.578313	33.1349
VcnCS E1015A E1021A	2	6	1	43	71.9535	4.33333	-0.306659	72.4298	0.983462	56.3482
VcnCS E1015A E1021A	2	6	2	60	41.9	2.95112	-0.235578	76.5024	0.929813	53.2744
VcnCS E1015A E1021A	2	8	1	27	96.7407	3.23502	-0.259152	75.1517	1.201	68.8122
VcnCS E1015A E1021A	2	9	1	73	72.6575	3.54795	0.138676	97.9455	0.591643	33.8986
VcnCS E1015A E1021A	2	10	1	21	79.2381	3.84323	-0.041936	87.5972	0.76313	43.7241
VcnCS E1015A E1021A	2	10	2	36	64.3889	3.80063	-0.786316	44.9474	0.450574	25.816
VcnCS E1015A E1021A	2	11	1	65	66.3538	2.17704	0.0579294	93.3191	0.700235	40.1205
VcnCS E1015A E1021A	2	11	2	53	50.6415	4.47431	-0.9015	38.3479	0.480149	27.5105
VcnCS E1015A E1021A	2	12	1	64	55.6562	3.75977	0.22837	103.085	1.04523	59.8874
VcnCS E1015A E1021A	2	13	1	48	42.5625	2.4354	-0.143478	81.7793	0.847313	48.5474
VcnCS E1015A E1021A	2	13	2	55	61.8182	2.38405	-0.00979425	89.4388	0.958299	54.9065
VcnCS E1015A E1021A	2	15	1	85	77.2118	3.09915	-0.41127	66.436	0.526996	30.1947
VcnCS E1015A E1021A	2	16	1	94	124.287	4.14934	0.0368187	92.1096	0.689337	39.4961
VcnCS E1015A E1021A	2	17	1	89	76.5955	2.78448	0.226952	103.003	0.714833	40.9569
VcnCS E1015A E1021A	3	1	1	67	73.5522	3.72502	-0.304759	72.5386	0.695143	39.8288
VcnCS E1015A E1021A	3	2	1	234	99.5726	3.36668	0.0965748	95.5333	0.481715	27.6002
VcnCS E1015A E1021A	3	2	2	211	110.73	3.05906	0.149369	98.5582	0.824821	47.2588
VcnCS E1015A E1021A	3	3	1	35	120.743	3.90217	0.0207199	91.1872	0.989982	56.7218
VcnCS E1015A E1021A	3	4	1	106	112.104	2.82616	-0.735036	47.8855	0.877537	50.2792
VcnCS E1015A E1021A	3	5	1	31	64.0645	4.11058	0.0252647	91.4476	1.02274	58.5987
VcnCS E1015A E1021A	3	6	1	102	72.3725	3.70859	0.188087	100.777	0.999795	57.284
VcnCS E1015A E1021A	3	7	1	105	81.7048	2.64882	0.0491134	92.814	0.82441	47.2352
VcnCS E1015A E1021A	3	8	1	66	61.4091	3.80591	0.118628	96.7969	0.627454	35.9505
VcnCS E1015A E1021A	3	9	1	92	94.3587	2.45307	-0.560236	57.9009	0.921592	52.8033
VcnCS E1015A E1021A	3	10	1	181	118.431	3.10893	0.418246	113.964	0.61785	35.4002
VcnCS E1015A E1021A	3	11	1	99	119.192	3.86774	0.0252992	91.4495	0.392064	22.4636
VcnCS E1015A E1021A	3	12	1	40	127.55	3.00266	-0.594167	55.9567	0.616842	35.3424
VcnCS E1015A E1021A	3	13	1	54	122.463	4.16207	-0.295813	73.0512	0.763168	43.7263
VcnCS E1015A E1021A	3	14	1	167	67.2814	3.84201	0.880379	140.442	0.553567	31.717
VcnCS E1015A E1021A	3	15	1	72	82.8194	2.82483	0.0465033	92.6644	1.09868	62.95
VcnCS E1015A E1021A	3	16	1	73	144.74	4.46671	0.253955	104.551	0.836124	47.9064
VcnTS E1015A E1021A	1	1	1	26	70.7308	2.8171	0.283283	106.231	1.02336	58.6344
VcnTS E1015A E1021A	1	2	1	38	195.711	3.75157	-0.226376	77.0296	0.917771	52.5844
VcnTS E1015A E1021A	1	4	1	43	30.4186	2.56522	0.757997	133.43	0.790891	45.3147
VcnTS E1015A E1021A	1	5	1	54	155.352	4.18509	0.23932	103.712	0.532237	30.4949
VcnTS E1015A E1021A	1	6	1	284	68.243	4.63717	-0.0193892	88.8891	1.01459	58.1316
VcnTS E1015A E1021A	1	8	1	35	51	2.65749	0.0709213	94.0635	0.931034	53.3443
VcnTS E1015A E1021A	1	9	1	57	54.3158	2.46192	-0.503747	61.1374	0.673812	38.6066
VcnTS E1015A E1021A	1	10	1	115	71.2783	3.30201	0.300286	107.205	0.710646	40.717
VcnTS E1015A E1021A	1	10	2	55	61.2727	3.064	-0.136696	82.1679	0.996245	57.0806
VcnTS E1015A E1021A	1	11	1	80	75.975	3.49192	-0.412028	66.3925	0.681117	39.0251
VcnTS E1015A E1021A	1	12	1	53	28.7358	3.26925	-0.182651	79.5349	0.72052	41.2828
VcnTS E1015A E1021A	1	13	1	91	75.2857	2.672	-0.275829	74.1962	0.614348	35.1995
VcnTS E1015A E1021A	1	14	1	24	58.2917	3.90824	-0.0891554	84.8918	0.700158	40.1161
VcnTS E1015A E1021A	1	15	1	170	108.247	4.59194	0.245672	104.076	0.63136	36.1743
VcnTS E1015A E1021A	1	16	1	62	107.129	3.24053	0.0599524	93.435	0.705713	40.4344
VcnTS E1015A E1021A	1	17	1	177	80.9774	3.22119	0.282263	106.173	0.724189	41.493
VcnTS E1015A E1021A	2	2	1	71	129.676	3.18141	-0.361357	69.2958	0.712322	40.8131
VcnTS E1015A E1021A	2	3	1	118	51.5254	3.71869	-0.331932	70.9817	0.609859	34.9423
VcnTS E1015A E1021A	2	5	1	42	104.833	3.23479	-0.679501	51.0675	0.906763	51.9537
VcnTS E1015A E1021A	2	7	1	63	119.714	4.60182	0.49497	118.36	0.941739	53.9576
VcnTS E1015A E1021A	2	8	1	493	102.469	3.99662	-0.107941	83.8154	0.631732	36.1956
VcnTS E1015A E1021A	2	9	1	42	47.0476	3.34124	-0.687649	50.6006	0.726016	41.5977
VcnTS E1015A E1021A	2	10	1	61	57.7869	3.55176	-0.441338	64.7132	0.389634	22.3244
VcnTS E1015A E1021A	2	11	1	174	111.799	4.54093	-0.403014	66.909	0.785085	44.982
VcnTS E1015A E1021A	2	12	1	49	49.6735	3.32019	0.203992	101.688	0.746246	42.7567
VcnTS E1015A E1021A	2	13	1	34	69.1176	2.95674	-0.0918927	84.7349	0.912963	52.3089
VcnTS E1015A E1021A	2	14	1	107	116.093	3.35912	0.0891812	95.1097	0.682172	39.0856
VcnTS E1015A E1021A	2	15	1	236	102.818	3.89957	-0.0812124	85.3469	0.507863	29.0984
VcnTS E1015A E1021A	2	16	1	173	103.844	3.97464	-0.078553	85.4992	0.730162	41.8352
VcnTS E1015A E1021A	2	17	1	54	68.2222	3.13031	0.315943	108.102	1.1004	63.0482
VcnTS E1015A E1021A	2	17	2	68	88.3382	2.83428	0.237623	103.615	0.879383	50.3849
VcnTS E1015A E1021A	2	18	1	88	100.716	4.43956	-0.350278	69.9305	0.892036	51.1099
VcnTS E1015A E1021A	3	1	1	56	52.2321	4.2299	-0.267075	74.6977	0.517905	29.6738
VcnTS E1015A E1021A	3	2	1	41	64.3415	4.67678	1.20881	159.26	0.508971	29.1619
VcnTS E1015A E1021A	3	2	2	28	98.6071	5.27778	0.91469	142.408	0.516016	29.5655
VcnTS E1015A E1021A	3	3	1	125	51.152	3.49096	1.0099	147.863	0.374382	21.4505
VcnTS E1015A E1021A	3	4	1	36	34.1389	4.46871	0.723514	131.454	0.865558	49.5928
VcnTS E1015A E1021A	3	5	1	135	72.8741	3.47436	-0.350569	69.9139	0.341603	19.5724
VcnTS E1015A E1021A	3	6	1	83	47.5904	3.43593	-0.148958	81.4653	1.17355	67.2397
VcnTS E1015A E1021A	3	7	1	87	52.7816	3.99238	-0.479502	62.5265	0.53218	30.4917
VcnTS E1015A E1021A	3	8	1	69	71.3623	3.73077	-0.850105	41.2926	0.58251	33.3754
VcnTS E1015A E1021A	3	9	1	44	120.045	4.34193	0.685626	129.284	0.684038	39.1925
VcnTS E1015A E1021A	3	11	1	168	108.821	4.14515	0.675918	128.727	0.62667	35.9056
VcnTS E1015A E1021A	3	12	1	107	101.262	3.6454	-0.814312	43.3433	0.703774	40.3233
VcnTS E1015A E1021A	3	13	1	104	78.4135	3.34896	-0.278268	74.0564	0.494179	28.3143
VcnTS E1015A E1021A	3	14	1	130	92.4	5.08213	0.40371	113.131	1.09654	62.827
VcnTS E1015A E1021A	3	15	1	111	103.901	3.4406	-0.456503	63.8443	0.602814	34.5387
VcnV E1015A E1021A	1	2	1	120	62.9	3.0993	0.169322	99.7015	0.808931	46.3483
VcnV E1015A E1021A	1	2	2	70	73.1714	3.62289	-0.163446	80.6353	1.10393	63.2507
VcnV E1015A E1021A	1	3	2	20	46.65	3.6092	0.658711	127.741	0.472057	27.0469
VcnV E1015A E1021A	1	5	1	40	46.2	2.51084	-0.10878	83.7674	0.854555	48.9624
VcnV E1015A E1021A	1	6	1	114	80.6579	3.38321	-0.00771951	89.5577	0.5214	29.874
VcnV E1015A E1021A	1	8	1	45	78.7333	3.04063	0.452057	115.901	0.553429	31.7091
VcnV E1015A E1021A	1	9	1	19	86.4737	3.42405	0.102467	95.8709	1.01102	57.9273
VcnV E1015A E1021A	1	9	2	51	54.0588	3.26531	-0.4664	63.2773	0.646236	37.0266
VcnV E1015A E1021A	1	10	1	54	72.7222	2.8312	0.163219	99.3518	0.229791	13.1661
VcnV E1015A E1021A	1	11	1	25	94.64	3.49397	0.679866	128.953	0.982729	56.3062
VcnV E1015A E1021A	1	13	1	162	40.7222	2.94858	-0.0483979	87.227	0.833747	47.7702
VcnV E1015A E1021A	1	14	1	71	56.8873	2.75617	-0.327912	71.212	0.622378	35.6597
VcnV E1015A E1021A	1	14	2	95	45.2421	2.3027	0.085547	94.9015	0.878119	50.3125
VcnV E1015A E1021A	1	16	1	66	79.4697	3.03742	0.0435223	92.4936	0.828186	47.4516
VcnV E1015A E1021A	1	17	1	34	45.3824	3.1701	-0.0957281	84.5152	0.895957	51.3345
VcnV E1015A E1021A	1	18	1	27	84.4815	5.01345	-0.269943	74.5334	0.43125	24.7088
VcnV E1015A E1021A	2	1	1	59	62.0169	2.61775	0.256997	104.725	0.821183	47.0503
VcnV E1015A E1021A	2	2	2	82	45.5732	2.67115	-0.248454	75.7646	0.916729	52.5247
VcnV E1015A E1021A	2	3	1	52	45.7885	3.66281	0.60295	124.546	0.668675	38.3123
VcnV E1015A E1021A	2	4	1	29	81.1724	4.95505	0.0562561	93.2232	0.748461	42.8837
VcnV E1015A E1021A	2	5	1	64	60.2656	3.27503	-0.58353	56.5662	0.513995	29.4498
VcnV E1015A E1021A	2	8	1	57	75	2.99522	-0.460919	63.5913	0.982236	56.278
VcnV E1015A E1021A	2	9	1	41	54.3902	4.39901	0.241935	103.862	0.258395	14.8049
VcnV E1015A E1021A	2	11	1	83	116.494	3.3497	-0.0442664	87.4637	1.03415	59.2522
VcnV E1015A E1021A	2	12	1	65	92.7231	3.27105	-0.65885	52.2507	0.910141	52.1472
VcnV E1015A E1021A	2	12	2	46	50.6087	3.37637	0.283318	106.233	1.00363	57.5036
VcnV E1015A E1021A	2	13	1	70	64.4571	4.26242	-0.151623	81.3126	0.805827	46.1705
VcnV E1015A E1021A	2	14	1	111	59.0631	3.52137	-0.101763	84.1694	1.08607	62.2272
VcnV E1015A E1021A	2	15	1	52	72.0577	4.59488	-0.690423	50.4417	0.803189	46.0193
VcnV E1015A E1021A	2	16	1	116	84.569	3.52942	-0.163698	80.6208	1.14375	65.532
VcnV E1015A E1021A	2	17	1	79	62.5949	3.09749	0.750279	132.988	0.652686	37.3961
VcnV E1015A E1021A	2	17	2	28	71.3929	3.31181	0.446413	115.578	1.15332	66.0802
VcnV E1015A E1021A	2	18	1	60	46.95	3.00342	0.507965	119.104	0.567179	32.497
VcnV E1015A E1021A	2	19	1	162	75.5494	3.34725	-0.0269113	88.4581	1.05944	60.7016
VcnV E1015A E1021A	3	3	1	93	50.5054	3.87536	-0.754729	46.7572	0.760718	43.5859
VcnV E1015A E1021A	3	4	1	33	49.3333	3.67013	0.956837	144.823	0.516931	29.618
VcnV E1015A E1021A	3	4	2	32	68.75	3.20249	0.307281	107.606	0.497697	28.5159
VcnV E1015A E1021A	3	5	1	89	75.3146	4.07772	0.849097	138.65	0.852771	48.8602
VcnV E1015A E1021A	3	6	1	52	83.2885	3.81667	0.309183	107.715	1.2523	71.7516
VcnV E1015A E1021A	3	7	1	57	99.7368	3.62561	0.108697	96.2279	0.634769	36.3696
VcnV E1015A E1021A	3	9	1	60	42.5	3.12379	-0.391056	67.5941	0.589452	33.7731
VcnV E1015A E1021A	3	10	1	53	45.1132	2.39475	0.199494	101.43	0.951436	54.5133
VcnV E1015A E1021A	3	10	2	73	76.9863	2.70439	-0.17675	79.873	0.566025	32.4308
VcnV E1015A E1021A	3	13	1	125	71.944	3.38292	0.319006	108.278	0.889346	50.9558
VcnV E1015A E1021A	3	13	2	86	75.4767	3.76758	-0.0462233	87.3516	0.450555	25.8149
VcnV E1015A E1021A	3	14	1	54	52.6111	3.49515	0.720802	131.299	0.723714	41.4658
VcnV E1015A E1021A	3	15	1	72	66.3333	2.97485	-0.19233	78.9803	0.423364	24.257
VcnV E1015A E1021A	3	16	1	101	81.7129	3.32073	0.374401	111.452	1.11465	63.8647
VcnV E1015A E1021A	3	17	1	85	90.5176	3.75713	0.667273	128.232	0.752522	43.1164
VcnV E1015A E1021A	3	17	2	110	77.0545	3.37344	-0.698253	49.9931	0.819169	46.9349
VcnV E1015A E1021A	3	18	1	118	84.7966	2.93716	-0.483372	62.3049	0.467951	26.8116
VcnCS E1015A	1	1	1	36	72.0278	3.63191	-0.266658	74.7216	0.942229	53.9857
VcnCS E1015A	1	2	1	64	138.125	3.3439	-0.236614	76.443	0.972532	55.722
VcnCS E1015A	1	2	2	89	107.708	2.87377	0.131179	97.516	0.711687	40.7767
VcnCS E1015A	1	3	1	44	60.5	2.25311	0.405834	113.253	1.06764	61.1713
VcnCS E1015A	1	3	2	42	86.2381	3.59527	-0.404919	66.7998	0.999644	57.2754
VcnCS E1015A	1	6	1	96	41.7604	3.20405	-0.0271459	88.4447	0.361793	20.7292
VcnCS E1015A	1	7	1	59	31.7119	3.19467	0.676279	128.748	0.58463	33.4968
VcnCS E1015A	1	7	2	64	55.9844	2.91295	-0.533365	59.4404	0.979778	56.1371
VcnCS E1015A	1	8	1	37	46.7027	2.33719	0.40927	113.449	0.986572	56.5264
VcnCS E1015A	1	8	2	46	39.7609	2.71255	-0.395717	67.3271	0.936838	53.6769
VcnCS E1015A	1	9	1	95	49.8105	3.00872	-0.27767	74.0907	0.567487	32.5146
VcnCS E1015A	1	10	1	99	55.6768	3.22716	-0.25766	75.2372	0.338277	19.3818
VcnCS E1015A	1	11	2	36	48.2222	3.07335	-0.411517	66.4218	0.508167	29.1158
VcnCS E1015A	1	12	1	82	194.427	3.86215	0.163464	99.3658	0.730585	41.8594
VcnCS E1015A	2	1	1	135	85.9259	3.45931	0.297713	107.058	0.466678	26.7387
VcnCS E1015A	2	3	1	25	133.24	2.55471	0.738858	132.333	0.464477	26.6126
VcnCS E1015A	2	5	1	34	41	3.13612	0.183956	100.54	0.475528	27.2457
VcnCS E1015A	2	6	1	35	95.4	4.59745	1.01996	148.439	0.800649	45.8738
VcnCS E1015A	2	6	2	69	76.971	4.14843	0.660635	127.852	0.428969	24.5781
VcnCS E1015A	2	7	1	32	116.125	2.88027	-0.148686	81.4809	0.969007	55.52
VcnCS E1015A	2	9	1	40	46.3	2.17928	0.226687	102.988	1.1157	63.9249
VcnCS E1015A	2	9	2	71	70.6197	3.49149	0.777095	134.524	0.58898	33.7461
VcnCS E1015A	2	9	3	25	60.36	2.90642	0.0813346	94.6601	1.22394	70.1264
VcnCS E1015A	2	10	1	20	115.55	3.34319	0.0481487	92.7587	1.10726	63.4411
VcnCS E1015A	2	11	1	126	101.825	3.69214	0.0294024	91.6846	0.792784	45.4232
VcnCS E1015A	2	12	1	73	120.712	3.73662	-0.168605	80.3396	0.820363	47.0034
VcnCS E1015A	2	13	1	279	76.6452	2.43411	0.0577565	93.3092	1.02643	58.8104
VcnCS E1015A	2	14	1	268	71.8582	3.24755	-0.0549881	86.8494	0.677429	38.8138
VcnCS E1015A	2	15	1	123	152.057	4.19689	-0.170217	80.2473	0.813405	46.6047
VcnCS E1015A	3	1	1	102	82.2549	2.42614	0.335644	109.231	0.901922	51.6763
VcnCS E1015A	3	2	1	168	81.256	3.07463	0.318202	108.232	1.00897	57.8098
VcnCS E1015A	3	3	1	57	60.2281	3.32185	0.00979143	90.561	0.823249	47.1687
VcnCS E1015A	3	4	1	74	66.0135	3.91127	0.532771	120.526	0.437523	25.0682
VcnCS E1015A	3	5	1	154	66.3896	3.61687	-0.450901	64.1653	1.13221	64.871
VcnCS E1015A	3	6	1	58	92.8276	3.42587	-0.274473	74.2739	1.01258	58.0164
VcnCS E1015A	3	8	1	99	62.2323	2.67669	0.533715	120.58	0.502226	28.7755
VcnCS E1015A	3	9	1	95	80.7263	2.21662	0.0176905	91.0136	0.941832	53.963
VcnCS E1015A	3	9	2	78	103.833	3.92757	-0.627351	54.0554	0.849391	48.6665
VcnCS E1015A	3	10	1	11	61.3636	2.57422	-0.166859	80.4397	1.01436	58.1184
VcnCS E1015A	3	10	2	37	44.5135	3.49595	-0.351046	69.8865	0.53692	30.7632
VcnCS E1015A	3	12	1	95	51.5789	2.68548	-0.38862	67.7337	0.819572	46.958
VcnTS E1015A	1	1	1	27	30	2.90956	0.538743	120.868	0.325439	18.6463
VcnTS E1015A	1	1	3	33	38.2121	2.35532	0.129947	97.4454	0.701764	40.2081
VcnTS E1015A	1	1	4	28	33.75	2.53045	-0.346491	70.1476	0.893339	51.1846
VcnTS E1015A	1	3	1	18	48.8889	3.09533	-0.0945962	84.58	0.655444	37.5542
VcnTS E1015A	1	4	1	49	77.6735	2.62784	-0.245294	75.9457	0.892142	51.116
VcnTS E1015A	1	5	1	80	57.75	4.15181	-0.179482	79.7164	0.860794	49.3199
VcnTS E1015A	1	6	1	47	48.4894	3.29376	-0.370924	68.7476	0.590892	33.8556
VcnTS E1015A	1	7	1	68	91.8088	2.48507	0.114381	96.5536	0.780047	44.6934
VcnTS E1015A	1	8	1	121	100.752	3.28958	0.177076	100.146	0.804394	46.0884
VcnTS E1015A	1	9	1	91	108.703	3.46356	0.0718353	94.1159	0.874773	50.1208
VcnTS E1015A	1	9	2	89	87.9326	3.26297	0.275236	105.77	0.985292	56.4531
VcnTS E1015A	1	10	1	84	78.2619	3.33549	-0.43529	65.0597	0.44257	25.3574
VcnTS E1015A	1	11	1	127	123.252	3.88052	-0.23468	76.5538	1.00129	57.3695
VcnTS E1015A	1	12	1	122	70.9344	3.26766	0.912946	142.308	0.544463	31.1954
VcnTS E1015A	1	13	1	49	51.4286	3.79562	-0.549211	58.5325	1.03477	59.2881
VcnTS E1015A	1	14	1	45	102.089	4.94514	-0.270994	74.4732	0.676766	38.7758
VcnTS E1015A	1	15	1	47	71.4043	3.60608	0.278157	105.937	0.862157	49.398
VcnTS E1015A	2	1	1	50	129.52	3.2305	0.164534	99.4271	0.821243	47.0537
VcnTS E1015A	2	3	1	101	58.6832	3.50909	-0.582945	56.5997	0.8517	48.7988
VcnTS E1015A	2	4	1	85	51.6	3.48025	0.123933	97.1008	0.981467	56.2339
VcnTS E1015A	2	5	1	55	54.0545	3.8801	0.306711	107.573	0.97895	56.0897
VcnTS E1015A	2	6	1	91	73.7802	4.10234	-0.559649	57.9345	0.423354	24.2564
VcnTS E1015A	2	7	1	133	82.3985	3.35179	0.466594	116.734	1.07208	61.4259
VcnTS E1015A	2	8	1	173	99.896	3.71476	-0.166725	80.4474	0.809741	46.3948
VcnTS E1015A	2	10	1	135	112.815	3.73839	0.303949	107.415	0.666482	38.1866
VcnTS E1015A	2	11	1	122	86.4508	3.78096	-0.626784	54.0879	0.406535	23.2927
VcnTS E1015A	2	12	1	21	75.0476	4.029	0.193183	101.069	1.27058	72.799
VcnTS E1015A	2	12	2	26	44.3077	3.06836	0.340036	109.483	0.467304	26.7746
VcnTS E1015A	2	13	1	29	85.6897	3.94115	0.213833	102.252	0.568088	32.549
VcnTS E1015A	2	14	1	78	56.9231	2.6818	-0.156576	81.0288	0.990839	56.7709
VcnTS E1015A	2	14	2	37	50.8108	3.01627	-0.453968	63.9895	0.73735	42.247
VcnTS E1015A	2	17	1	162	116.926	4.39067	-0.280625	73.9214	0.532968	30.5368
VcnTS E1015A	2	18	1	93	116.269	3.72464	0.518571	119.712	0.845654	48.4524
VcnTS E1015A	2	18	2	15	59.1333	4.08511	0.883186	140.603	0.3789	21.7094
VcnTS E1015A	2	19	1	156	102.077	4.0183	0.422374	114.2	0.697527	39.9654
VcnTS E1015A	3	3	1	56	41.5179	3.24181	0.0179867	91.0306	0.872002	49.962
VcnTS E1015A	3	4	1	93	62.1075	3.53034	-0.183477	79.4876	0.519506	29.7655
VcnTS E1015A	3	5	1	35	149.629	2.68045	-0.0039318	89.7747	0.925202	53.0102
VcnTS E1015A	3	6	1	66	74.1818	3.62772	0.430727	114.679	1.04364	59.7962
VcnTS E1015A	3	6	2	69	68.8551	3.32568	0.591962	123.917	0.972654	55.7289
VcnTS E1015A	3	8	1	83	38.6386	3.51661	0.940659	143.896	0.253883	14.5464
VcnTS E1015A	3	10	1	38	48.8684	3.58693	0.162404	99.3051	1.03403	59.2456
VcnTS E1015A	3	11	1	81	132.815	3.209	0.525035	120.082	0.541224	31.0099
VcnTS E1015A	3	12	1	26	84.5769	5.49032	0.554957	121.797	0.444094	25.4447
VcnTS E1015A	3	12	2	51	67.3529	4.25897	-0.0762703	85.63	0.903156	51.747
VcnTS E1015A	3	13	1	118	130.703	3.50016	0.105277	96.0319	0.560122	32.0926
VcnTS E1015A	3	14	1	85	49.3412	3.34279	0.554556	121.774	1.0192	58.3957
VcnTS E1015A	3	14	2	108	71.4537	4.23184	1.03034	149.034	0.268076	15.3596
VcnTS E1015A	3	15	1	92	57.3261	3.31942	0.723427	131.449	0.844091	48.3628
VcnV E1015A	1	2	1	109	92.4312	4.27182	0.324114	108.57	0.661789	37.9177
VcnV E1015A	1	3	2	14	35.7143	3.30819	0.743348	132.591	0.3959	22.6834
VcnV E1015A	1	4	1	52	67.75	3.45435	0.100648	95.7667	1.272	72.8803
VcnV E1015A	1	4	2	43	51.3488	4.13293	-0.192871	78.9493	0.402763	23.0766
VcnV E1015A	1	5	1	98	81.4388	4.09984	0.0501245	92.8719	0.697902	39.9869
VcnV E1015A	1	6	1	205	94.7756	3.71013	0.584088	123.466	0.784701	44.9601
VcnV E1015A	1	7	1	104	76.6635	3.89616	-0.474497	62.8133	0.911106	52.2025
VcnV E1015A	1	8	1	78	74.9872	3.68996	0.325618	108.657	0.979394	56.1151
VcnV E1015A	1	9	1	46	53.087	3.76218	-0.474951	62.7873	0.832805	47.7162
VcnV E1015A	1	11	1	99	91.8889	4.47359	0.141686	98.118	0.800355	45.857
VcnV E1015A	1	12	1	71	56.4789	4.21162	0.128885	97.3846	0.815493	46.7243
VcnV E1015A	1	14	1	31	41.5484	3.09822	-0.0317887	88.1786	0.499626	28.6265
VcnV E1015A	1	15	2	44	64.2273	4.63873	-0.209838	77.9771	1.31926	75.5881
VcnV E1015A	1	16	1	31	61	4.59797	0.0787109	94.5098	0.729665	41.8067
VcnV E1015A	1	17	1	98	61.8776	3.40413	-0.0392017	87.7539	0.628484	36.0095
VcnV E1015A	2	1	1	52	113.115	3.29565	-0.585434	56.4571	0.514613	29.4851
VcnV E1015A	2	4	1	65	45.8462	3.08688	0.504851	118.926	1.25345	71.8173
VcnV E1015A	2	5	1	53	87.4906	3.47942	0.314448	108.017	0.312608	34.1748
VcnV E1015A	2	5	2	126	80.8571	2.51123	0.630577	126.129	0.596462	43.7648
VcnV E1015A	2	6	1	148	81.8716	4.21738	0.354096	110.288	0.76384	55.7423
VcnV E1015A	2	7	1	77	107.494	3.78276	-0.0385611	87.7906	0.972886	21.5791
VcnV E1015A	2	8	1	221	84.095	3.42903	-0.380304	68.2102	0.376627	40.4171
VcnV E1015A	2	9	1	42	65.2381	2.37554	0.185673	100.638	0.705411	38.1833
VcnV E1015A	2	10	1	46	70.3478	3.26281	-0.100746	84.2277	0.666424	73.2863
VcnV E1015A	2	11	1	46	80.5435	4.03426	-0.0239626	88.627	1.27909	28.494
VcnV E1015A	2	12	1	57	57.9649	2.67658	-0.655121	52.4644	0.497314	28.9123
VcnV E1015A	2	13	1	143	82.3846	3.44169	0.56025	122.1	0.504616	52.5452
VcnV E1015A	2	13	2	47	52.8298	3.41972	0.152945	98.7631	0.917087	35.3961
VcnV E1015A	2	15	1	198	62.4293	3.46718	0.0356161	92.0407	1.14373	65.5307
VcnV E1015A	2	17	1	127	88.4252	3.55283	0.0458715	92.6282	0.82322	47.167
VcnV E1015A	2	17	2	28	46.4286	3.65749	-0.151882	81.2978	0.949546	54.405
VcnV E1015A	2	17	3	66	65.0758	3.96462	0.746472	132.77	0.566058	32.4327
VcnV E1015A	2	18	1	134	72.0896	4.33225	0.385703	112.099	1.19792	68.6358
VcnV E1015A	2	19	1	97	69.3608	3.40713	0.211539	102.12	0.681203	39.0301
VcnV E1015A	2	20	1	77	104.701	4.60174	0.39284	112.508	0.879297	50.38
VcnV E1015A	2	21	1	55	64.8909	3.61927	-0.943534	35.9395	0.351558	20.1428
VcnV E1015A	2	21	2	74	58.8514	3.24962	-0.384095	67.993	0.780693	44.7304
VcnV E1015A	2	22	1	57	67.4912	4.68455	-0.0146937	89.1581	0.880959	50.4752
VcnV E1015A	3	1	1	27	45.1852	3.46591	0.87144	139.93	0.61455	35.2111
VcnV E1015A	3	2	1	104	85.875	2.72165	0.200429	101.484	0.754573	43.2339
VcnV E1015A	3	3	1	81	32.2716	2.72309	-0.40163	66.9883	0.314086	17.9958
VcnV E1015A	3	4	1	24	122.042	3.22721	0.10739	96.153	0.582724	33.3876
VcnV E1015A	3	6	1	49	68.3061	3.65934	-0.113091	83.5204	0.735046	42.1151
VcnV E1015A	3	6	2	38	79.6579	4.2371	-0.0998039	84.2817	0.803467	46.0353
VcnV E1015A	3	7	1	82	116.927	3.21699	0.139817	98.0109	1.01543	58.18
VcnV E1015A	3	8	1	73	67.5205	4.22955	-0.121896	83.0159	0.723764	41.4686
VcnV E1015A	3	9	1	110	108.255	3.0631	-0.410987	66.4522	0.631312	36.1715
VcnV E1015A	3	10	1	136	94.7574	2.63086	0.131832	97.5534	1.11494	63.8816
VcnV E1015A	3	11	1	215	67.0186	3.39077	0.305514	107.505	0.878436	50.3307
VcnV E1015A	3	12	1	142	93.5563	3.46303	0.281079	106.105	1.11854	64.0878
VcnV E1015A	3	13	1	148	70.2297	2.96719	-0.511767	60.6779	0.806391	46.2028
VcnV E1015A	3	14	1	70	69.8714	2.54142	0.032341	91.853	0.778133	44.5837
VcnCS E1021A	1	1	1	88	102.955	3.4684	-0.0213052	88.7793	1.17813	67.5016
VcnCS E1021A	1	2	1	48	98.9167	3.53496	0.559419	122.052	0.905587	51.8863
VcnCS E1021A	1	4	1	49	83.9388	3.72093	0.285017	106.33	0.277101	15.8767
VcnCS E1021A	1	5	1	32	81.3125	2.79642	0.257174	104.735	0.950618	54.4664
VcnCS E1021A	1	6	1	35	65.5143	2.703	-0.202803	78.3803	1.12206	64.2894
VcnCS E1021A	1	6	2	18	42.7778	2.53719	-0.152735	81.2489	0.81188	46.5173
VcnCS E1021A	1	7	1	43	84.3721	3.12891	-0.108024	83.8107	0.985019	56.4374
VcnCS E1021A	1	8	1	72	70.625	2.62294	0.28785	106.493	1.0493	60.1202
VcnCS E1021A	1	9	1	291	71.7216	3.39823	-0.328191	71.1961	0.61714	35.3595
VcnCS E1021A	1	10	1	160	70.4437	3.3422	-0.189179	79.1608	1.03953	59.5609
VcnCS E1021A	1	11	1	66	147.091	4.36475	0.0848504	94.8616	0.571412	32.7395
VcnCS E1021A	1	11	2	93	113.538	3.4635	0.144935	98.3042	0.505986	28.9908
VcnCS E1021A	1	12	1	148	57.6014	3.22262	-0.495284	61.6223	0.754039	43.2033
VcnCS E1021A	1	13	1	79	74.3924	3.15607	-0.185501	79.3716	1.02863	58.9361
VcnCS E1021A	1	14	1	51	67	2.33441	-0.140174	81.9686	0.569346	32.6211
VcnCS E1021A	2	2	1	75	57.6933	2.54553	-0.189564	79.1388	0.625316	35.828
VcnCS E1021A	2	3	1	57	89.807	2.9924	-0.0461414	87.3563	0.958695	54.9292
VcnCS E1021A	2	4	1	49	107.49	3.16693	-0.137041	82.1481	1.04138	59.6664
VcnCS E1021A	2	5	1	80	103.35	4.3076	0.804184	136.076	0.489664	28.0557
VcnCS E1021A	2	6	1	18	83.6667	3.55763	0.98613	146.501	0.174262	9.9845
VcnCS E1021A	2	8	1	32	119.812	3.42757	0.247187	104.163	0.618499	35.4374
VcnCS E1021A	2	8	2	36	95.5556	3.7577	0.055893	93.2024	0.836971	47.9549
VcnCS E1021A	2	9	1	7	65	2.76844	0.408139	113.385	0.355081	20.3446
VcnCS E1021A	2	10	1	45	78.6667	3.69745	-0.521764	60.1051	0.93134	53.3618
VcnCS E1021A	2	10	2	40	107.375	3.69888	-0.0294264	88.314	1.07167	61.402
VcnCS E1021A	2	12	1	70	58.4143	3.25333	0.247361	104.173	0.529033	30.3114
VcnCS E1021A	2	13	1	90	62.6778	3.14436	-0.34323	70.3344	1.04578	59.9188
VcnCS E1021A	2	15	1	40	69.275	2.59953	0.493401	118.27	0.935544	53.6027
VcnCS E1021A	3	1	1	54	39.4074	2.23559	0.0843873	94.835	0.827271	47.3991
VcnCS E1021A	3	2	1	58	92.8966	3.48651	0.689422	129.501	0.681461	39.0448
VcnCS E1021A	3	3	1	26	122.731	3.32324	0.285	106.329	0.88557	50.7394
VcnCS E1021A	3	4	1	99	122.121	3.37739	0.740112	132.405	0.537026	30.7693
VcnCS E1021A	3	5	1	212	74.5	3.26803	0.154126	98.8308	0.601545	34.466
VcnCS E1021A	3	6	1	45	64.4889	2.48761	-0.167643	80.3948	1.04408	59.8214
VcnCS E1021A	3	7	1	132	92.3939	3.09498	0.0647443	93.7096	0.837421	47.9807
VcnCS E1021A	3	8	1	56	59.0714	3.2543	0.0677388	93.8811	0.668901	38.3252
VcnCS E1021A	3	9	1	44	56.3636	4.2282	0.130845	97.4969	0.867404	49.6986
VcnCS E1021A	3	10	1	55	55.5091	2.59098	-0.331919	70.9824	0.931749	53.3853
VcnCS E1021A	3	10	2	26	67.1923	2.43787	0.0528154	93.0261	0.652011	37.3575
VcnCS E1021A	3	11	1	39	124.359	3.55005	0.309633	107.741	0.826484	47.3541
VcnCS E1021A	3	12	1	89	65.8764	3.65189	-0.349172	69.9939	0.912622	52.2894
VcnCS E1021A	3	13	1	29	56.3793	2.99712	0.195256	101.187	0.631785	36.1986
VcnCS E1021A	3	14	1	36	111.278	4.43952	-0.171764	80.1587	0.950192	54.442
VcnCS E1021A	3	14	2	28	105.821	3.26417	-0.360686	69.3342	0.951354	54.5086
VcnCS E1021A	3	15	1	89	62.6404	4.3354	0.606042	124.724	0.419671	24.0454
VcnCS E1021A	3	16	1	97	131.753	4.85242	-0.962653	34.8441	0.841038	48.1879
VcnCS E1021A	3	16	3	1	55	2.51227	1.55552	179.125
VcnTS E1021A	1	1	1	59	58.678	3.53541	0.255396	104.633	0.731064	41.8869
VcnTS E1021A	1	2	1	13	43.0769	2.90809	0.270647	105.507	0.921088	52.7744
VcnTS E1021A	1	2	2	35	56.6571	3.63014	-0.0963372	84.4803	0.902856	51.7298
VcnTS E1021A	1	3	1	74	81.6892	3.94267	0.128917	97.3864	0.97808	56.0398
VcnTS E1021A	1	4	1	76	88.5395	3.83125	0.630098	126.102	0.930779	53.3297
VcnTS E1021A	1	7	1	23	34.6957	3.67691	0.357225	110.467	0.597823	34.2527
VcnTS E1021A	1	8	1	33	75.303	4.56342	-0.0372745	87.8643	1.16414	66.7004
VcnTS E1021A	1	8	2	30	93.4	4.25275	0.307906	107.642	0.873368	50.0403
VcnTS E1021A	1	9	1	50	58.1	3.70191	-0.167427	80.4071	0.863203	49.4579
VcnTS E1021A	1	10	1	28	96.25	3.50386	0.36903	111.144	0.993298	56.9118
VcnTS E1021A	1	11	1	107	48.3551	2.85128	-0.2073	78.1226	0.884752	50.6926
VcnTS E1021A	1	12	1	13	29.5385	2.79072	-0.523225	60.0214	0.956749	54.8177
VcnTS E1021A	1	14	1	90	49.2778	2.72624	-0.305903	72.4731	1.03484	59.2918
VcnTS E1021A	1	15	1	161	72.1615	3.72689	0.236819	103.569	1.20864	69.2501
VcnTS E1021A	1	16	1	99	107.798	3.18496	0.140561	98.0536	0.747088	42.805
VcnTS E1021A	2	1	1	71	78.2254	4.12151	0.84693	138.526	0.775451	44.43
VcnTS E1021A	2	3	1	50	38.44	2.7643	-0.203817	78.3221	1.00566	57.6201
VcnTS E1021A	2	3	2	21	74.4762	4.0116	0.0998884	95.7232	0.465759	26.686
VcnTS E1021A	2	6	1	114	91.1053	3.61076	0.0772453	94.4258	0.622083	35.6427
VcnTS E1021A	2	7	1	95	32.9053	2.93873	0.421972	114.177	0.995634	57.0456
VcnTS E1021A	2	8	1	94	44.1383	3.5721	-0.109608	83.7199	0.986001	56.4937
VcnTS E1021A	2	9	1	57	63.7368	2.94389	0.159218	99.1225	0.783847	44.9111
VcnTS E1021A	2	10	1	151	77.0795	2.8782	-0.259385	75.1383	0.890516	51.0228
VcnTS E1021A	2	11	1	76	93.2237	3.4122	-0.0864143	85.0488	0.533306	30.5562
VcnTS E1021A	2	12	1	28	61.1429	3.69041	-0.387274	67.8108	1.09866	62.9486
VcnTS E1021A	2	13	1	111	43.3964	4.48318	0.351554	110.143	1.33357	76.4079
VcnTS E1021A	2	14	1	57	97.8596	3.34179	-0.277506	74.1001	1.04381	59.8061
VcnTS E1021A	2	15	1	145	47.9379	3.59618	0.373999	111.429	0.507653	29.0864
VcnTS E1021A	2	16	1	53	78.6792	3.93871	-0.10605	83.9238	1.17057	67.0688
VcnTS E1021A	2	19	1	81	58.5062	3.54315	0.138646	97.9438	0.523845	30.0141
VcnTS E1021A	3	1	1	44	71.5455	3.53097	-0.000552608	89.9683	0.595426	34.1154
VcnTS E1021A	3	4	1	70	97.0143	2.6901	-0.385165	67.9317	0.464398	26.6081
VcnTS E1021A	3	5	1	52	90.0962	4.13587	-0.239994	76.2494	1.08056	61.9117
VcnTS E1021A	3	6	1	146	77.6096	3.8752	-0.0598758	86.5694	0.615838	35.2849
VcnTS E1021A	3	7	1	206	101.335	4.30976	-0.378732	68.3003	0.899736	51.5511
VcnTS E1021A	3	8	1	105	112.524	3.8775	-0.638082	53.4406	0.917154	52.549
VcnTS E1021A	3	9	1	41	36.7805	3.14332	0.307993	107.647	1.2947	74.1811
VcnTS E1021A	3	10	1	49	71.0816	3.71897	-0.597692	55.7548	0.443342	25.4016
VcnTS E1021A	3	11	1	45	136.111	3.32626	-0.438431	64.8798	0.527046	30.1975
VcnTS E1021A	3	11	2	48	109.083	3.47019	-0.102758	84.1124	0.70526	40.4084
VcnTS E1021A	3	12	1	89	79.9213	3.23303	0.0382457	92.1913	0.771447	44.2007
VcnTS E1021A	3	12	2	64	103.812	4.00897	-0.50142	61.2708	0.652263	37.3719
VcnTS E1021A	3	13	1	76	83.9211	3.18919	0.52438	120.045	1.01787	58.3196
VcnTS E1021A	3	14	1	73	43.9041	2.93392	0.166239	99.5248	1.20227	68.885
VcnTS E1021A	3	15	1	72	54.8333	3.28669	0.256197	104.679	1.17669	67.4193
VcnTS E1021A	3	16	1	137	100.737	3.3615	0.0442577	92.5358	0.362624	20.7768
VcnTS E1021A	3	17	1	67	92.9403	4.15934	0.456753	116.17	1.12818	64.6398
VcnTS E1021A	3	17	2	68	91.0735	3.25387	-0.441924	64.6796	0.585981	33.5742
VcnV E1021A	1	1	1	31	72.1935	4.08988	-0.258232	75.2044	1.12652	64.5448
VcnV E1021A	1	4	1	74	69.0946	3.31623	-0.599366	55.6588	0.57484	32.9359
VcnV E1021A	1	5	1	48	59.5625	3.15499	-0.364395	69.1217	0.551278	31.5859
VcnV E1021A	1	6	1	27	75.963	4.17743	-0.72321	48.5631	0.651591	37.3334
VcnV E1021A	1	7	1	98	73.3776	3.7432	-0.319564	71.6903	0.892638	51.1444
VcnV E1021A	1	8	1	142	53.7817	2.62107	-0.362484	69.2312	0.914604	52.403
VcnV E1021A	1	9	1	95	65.9158	4.21356	0.262676	105.05	1.05965	60.7137
VcnV E1021A	1	10	1	34	54	2.1061	0.305174	107.485	0.589315	33.7652
VcnV E1021A	1	10	2	50	61.14	2.92427	-0.412956	66.3394	0.890521	51.0231
VcnV E1021A	1	10	3	108	84.8241	4.16317	0.0522815	92.9955	0.686385	39.327
VcnV E1021A	1	12	1	58	74.9655	4.32676	0.269723	105.454	0.616849	35.3428
VcnV E1021A	1	13	1	165	80.8182	3.41174	-0.0601293	86.5548	0.835373	47.8633
VcnV E1021A	1	14	1	72	68.0694	3.71186	-0.135077	82.2606	0.499024	28.5919
VcnV E1021A	1	15	1	122	77.7377	2.91602	0.357952	110.509	0.530299	30.3839
VcnV E1021A	1	16	1	42	52.8095	3.58005	-0.0704095	85.9658	0.818178	46.8781
VcnV E1021A	1	16	2	61	83.0164	3.4107	-0.103201	84.087	1.16155	66.5518
VcnV E1021A	2	1	1	38	84.9474	3.54765	-0.54458	58.7979	0.742784	42.5584
VcnV E1021A	2	1	2	37	65.5946	4.3869	0.385218	112.071	0.416823	23.8822
VcnV E1021A	2	1	3	38	51.7632	3.43331	0.470754	116.972	0.844161	48.3669
VcnV E1021A	2	2	1	53	89.4906	4.42119	0.0962741	95.5161	0.745315	42.7034
VcnV E1021A	2	3	1	37	45.5135	2.56427	-0.538704	59.1346	0.570482	32.6862
VcnV E1021A	2	4	1	63	57.1905	3.02697	0.105895	96.0673	0.750855	43.0208
VcnV E1021A	2	5	2	16	47.0625	2.45455	-0.605949	55.2817	1.13126	64.8167
VcnV E1021A	2	6	1	69	72.9855	3.04215	0.436134	114.989	0.817301	46.8279
VcnV E1021A	2	8	1	82	77.9756	3.9105	-0.415954	66.1676	0.724938	41.5359
VcnV E1021A	2	9	1	32	65.2188	3.94984	0.0080108	90.459	1.09749	62.8813
VcnV E1021A	2	10	1	77	89.4156	2.72592	0.293169	106.797	0.982107	56.2706
VcnV E1021A	2	11	1	54	52.4444	3.32236	-1.03929	30.4529	0.384932	22.055
VcnV E1021A	2	12	1	63	95.1429	3.81407	-0.376284	68.4405	0.704027	40.3378
VcnV E1021A	2	13	1	56	78.8214	3.16846	-0.212365	77.8324	0.758959	43.4851
VcnV E1021A	2	16	2	44	88.4091	3.20565	-0.00187924	89.8923	0.874789	50.1217
VcnV E1021A	2	16	3	50	70.96	2.4619	0.0041736	90.2391	0.944283	54.1034
VcnV E1021A	2	17	1	57	81.3333	3.46429	0.311465	107.846	1.01432	58.1164
VcnV E1021A	2	17	2	62	73.8226	3.87705	-0.860493	40.6974	0.54109	31.0022
VcnV E1021A	2	18	1	71	61.0563	3.8656	-0.261113	75.0393	0.776125	44.4687
VcnV E1021A	2	19	1	71	66.1831	4.03994	-0.198363	78.6346	0.533481	30.5662
VcnV E1021A	2	20	1	242	66.405	3.04708	0.241339	103.828	0.727564	41.6863
VcnV E1021A	2	21	1	179	85.1844	4.2588	0.278761	105.972	1.14602	65.6623
VcnV E1021A	2	22	1	44	61.1818	3.91314	-0.414733	66.2376	0.748512	42.8866
VcnV E1021A	3	3	1	60	83.65	3.33632	-0.453846	63.9966	0.906036	51.912
VcnV E1021A	3	3	2	18	36.0556	3.67349	-0.593378	56.002	0.437324	25.0568
VcnV E1021A	3	4	1	58	68.5	2.94829	0.102571	95.8769	0.678247	38.8607
VcnV E1021A	3	5	1	34	47.7059	3.89175	-0.443763	64.5743	0.803391	46.0309
VcnV E1021A	3	5	2	43	86.1628	5.16678	0.0680284	93.8977	1.15811	66.355
VcnV E1021A	3	6	1	25	63.72	4.08625	-0.31076	72.1947	0.829679	47.5371
VcnV E1021A	3	7	1	39	77.6667	3.42003	-0.141084	81.9165	1.28193	73.4493
VcnV E1021A	3	8	1	24	82.7917	3.68662	-0.327652	71.2269	0.330053	18.9106
VcnV E1021A	3	9	1	66	62.2121	2.47449	0.212443	102.172	1.02929	58.974
VcnV E1021A	3	9	2	49	56.0612	2.46037	0.0560358	93.2106	0.996211	57.0787
VcnV E1021A	3	10	1	25	59.08	2.72969	0.164067	99.4004	0.476271	27.2883
VcnV E1021A	3	11	2	42	55.381	3.25174	-0.556159	58.1345	0.351269	20.1262
VcnV E1021A	3	12	1	31	55.4839	4.17023	-0.108568	83.7795	0.802654	45.9887
VcnV E1021A	3	13	1	36	56.3056	3.22477	0.349976	110.052	1.06232	60.8666
VcnV E1021A	3	13	2	33	67.4242	3.4173	0.303053	107.364	1.16102	66.5215
VcnV E1021A	3	15	1	45	91.8444	4.76052	-0.447107	64.3827	1.21843	69.8109
VcnV E1021A	3	15	2	46	69.3913	3.89891	0.861511	139.361	0.773718	44.3308
VcnV E1021A	3	17	2	60	50.6	3.30787	0.44775	115.654	0.480761	27.5456
VcnV E1021A	3	18	1	82	73.2805	3.66682	-0.0817782	85.3145	0.896153	51.3458
VcnV E1021A	3	19	1	138	68.8261	4.10921	0.176689	100.124	0.384021	22.0028
VcnCS	1	1	1	60	93.1	3.17236	-0.398801	67.1504	0.716624	41.0595
VcnCS	1	2	1	50	64.46	2.27506	0.146321	98.3836	1.15305	66.0648
VcnCS	1	4	1	82	98.0732	4.08644	0.536746	120.753	0.867587	49.7091
VcnCS	1	4	2	66	104.636	4.23329	0.556091	121.862	1.03324	59.2005
VcnCS	1	5	1	226	62.5221	4.41772	0.999415	147.262	0.514431	29.4747
VcnCS	1	7	1	84	113.226	3.16953	-0.0164509	89.0574	0.939914	53.8531
VcnCS	1	8	1	31	51.9355	3.96106	0.108899	96.2394	0.850928	48.7546
VcnCS	1	9	1	68	92.6618	3.08762	-0.0296664	88.3002	0.60271	34.5327
VcnCS	2	1	1	56	59.3036	2.15109	-0.0451635	87.4123	0.978219	56.0478
VcnCS	2	2	1	36	104.889	3.12239	0.367584	111.061	0.726029	41.5984
VcnCS	2	3	1	53	52.8302	3.34504	0.399184	112.872	1.07281	61.4673
VcnCS	2	4	1	114	44.0614	3.29946	-0.385195	67.93	1.21279	69.4879
VcnCS	2	5	1	145	55.8966	4.00384	0.390949	112.4	0.420942	24.1182
VcnCS	2	6	1	30	84.4667	4.12034	-0.0150199	89.1394	1.00762	57.7321
VcnCS	2	8	1	61	40.3279	2.66709	0.20476	101.732	0.991849	56.8288
VcnCS	2	9	1	115	82.8696	3.21407	0.412232	113.619	1.00386	57.5172
VcnCS	2	10	1	37	38.8919	3.22552	-0.257868	75.2252	0.331792	19.0103
VcnCS	2	11	1	112	116.107	3.4259	0.234104	103.413	0.670167	38.3977
VcnCS	2	12	1	38	115.605	3.32693	-0.0340595	88.0485	0.632587	36.2446
VcnCS	2	13	1	95	110.495	3.58552	-0.0248674	88.5752	0.57704	33.062
VcnCS	3	2	1	28	144.536	3.93799	-0.18499	79.4009	0.866078	49.6226
VcnCS	3	3	1	119	135.21	3.42597	0.313944	107.988	0.743968	42.6262
VcnCS	3	4	1	24	64.2917	3.40945	0.60703	124.78	0.775818	44.4511
VcnCS	3	5	1	103	56.3981	2.54367	0.116175	96.6563	0.832782	47.7149
VcnCS	3	6	1	115	68.9391	2.74186	0.632954	126.266	0.738914	42.3367
VcnCS	3	6	2	80	51.6125	3.57257	0.219871	102.598	0.250441	14.3492
VcnCS	3	7	1	58	98.7069	3.38079	-0.128059	82.6627	0.749463	42.9411
VcnCS	3	8	1	10	54.7	3.52116	0.602279	124.508	0.426321	24.4264
VcnCS	3	9	1	41	108.561	2.96167	0.20251	101.603	0.81618	46.7637
VcnCS	3	10	1	26	100.154	4.63867	1.02872	148.941	0.763255	43.7313
VcnCS	3	11	1	75	70.7333	2.51142	0.0266884	91.5291	0.976787	55.9657
VcnCS	3	12	1	72	113.819	2.87687	0.427512	114.495	0.685098	39.2532
VcnCS	3	13	1	58	71.9828	3.62566	-0.600956	55.5678	1.18684	68.0011
VcnCS	3	14	1	138	65.7826	3.05989	0.499732	118.633	0.585876	33.5682
VcnCS	3	15	1	169	66.6686	3.15972	0.480099	117.508	0.922049	52.8295
VcnCS	3	16	1	37	58.3514	4.11175	0.269415	105.436	0.874444	50.102
VcnCS	3	17	1	84	103.19	2.12934	0.148211	98.4919	1.09989	63.0189
VcnTS	1	1	1	22	90.2273	3.19596	0.229712	103.162	0.906638	51.9465
VcnTS	1	4	1	20	32.45	2.23965	-0.689783	50.4783	0.586788	33.6205
VcnTS	1	5	1	52	119.173	2.94411	0.480317	117.52	0.855856	49.037
VcnTS	1	6	1	64	113.578	2.93113	0.0475422	92.724	1.232	70.5886
VcnTS	1	8	1	48	109.562	4.2856	-0.400315	67.0637	0.825106	47.2751
VcnTS	1	12	1	36	84.9722	2.40667	-0.29208	73.2651	0.81714	46.8187
VcnTS	1	14	1	26	85.7692	2.93016	-0.556415	58.1197	0.701128	40.1717
VcnTS	1	15	1	26	41.8846	3.24773	0.481736	117.601	0.60929	34.9098
VcnTS	1	16	1	77	57.4026	3.81882	0.111836	96.4077	1.39437	79.8914
VcnTS	1	17	1	55	101.309	2.6078	0.32709	108.741	0.888779	50.9233
VcnTS	1	18	1	53	64.9623	3.3261	-0.0463265	87.3457	0.909665	52.12
VcnTS	1	18	2	30	50	2.84406	-0.0920684	84.7249	0.948199	54.3278
VcnTS	1	19	1	39	109.308	4.39798	-0.741994	47.4869	0.961288	55.0777
VcnTS	2	2	1	32	69.375	4.63086	0.513269	119.408	0.991462	56.8066
VcnTS	2	3	1	27	59.1481	3.98199	-0.524782	59.9322	0.827023	47.3849
VcnTS	2	4	1	97	58.2577	2.35701	0.0924825	95.2989	0.947158	54.2682
VcnTS	2	5	1	74	90.1757	2.79584	0.270061	105.473	0.873431	50.0439
VcnTS	2	5	2	70	85.4	2.50427	0.0488473	92.7987	0.875818	50.1806
VcnTS	2	7	1	105	58.4476	3.91901	-0.649414	52.7913	0.66777	38.2604
VcnTS	2	8	1	102	80.1373	3.24931	-0.307696	72.3703	1.21857	69.8189
VcnTS	2	9	1	41	74.561	2.85689	0.399568	112.894	0.775953	44.4588
VcnTS	2	10	1	53	100.981	5.02837	-0.0521198	87.0138	1.08593	62.2192
VcnTS	2	11	1	55	91.4545	3.4978	-0.131377	82.4727	0.668921	38.3264
VcnTS	2	12	1	28	70.1786	3.98117	-0.245427	75.9381	0.897958	51.4492
VcnTS	2	14	1	118	106.534	3.88545	-0.0176122	88.9909	0.985017	56.4373
VcnTS	2	15	1	53	84.1698	2.91006	-0.0775309	85.5578	0.806441	46.2057
VcnTS	2	16	1	34	67.5	4.47433	-0.178067	79.7975	0.36626	20.9852
VcnTS	2	17	1	117	67.6496	4.70149	0.218162	102.5	0.794948	45.5472
VcnTS	2	18	1	110	85.1636	3.72504	0.204588	101.722	0.367156	21.0365
VcnTS	3	1	1	65	90.5692	2.80125	0.313229	107.947	0.704798	40.382
VcnTS	3	1	2	30	59.8333	2.8136	0.371224	111.27	0.622978	35.694
VcnTS	3	2	1	75	70.48	4.66407	-0.895645	38.6833	0.345194	19.7782
VcnTS	3	3	1	88	96.7614	3.36753	-0.335735	70.7638	0.818196	46.8792
VcnTS	3	3	2	83	85.6265	3.63474	-0.571886	57.2334	0.506082	28.9964
VcnTS	3	4	1	104	131.952	3.86097	0.0125932	90.7215	1.14408	65.5508
VcnTS	3	6	1	66	108.258	3.94101	-0.1787	79.7612	0.947687	54.2985
VcnTS	3	7	1	36	57.9444	2.51575	-0.166972	80.4332	0.582608	33.381
VcnTS	3	7	2	52	48.1538	2.70371	0.0404674	92.3186	0.723466	41.4516
VcnTS	3	8	1	63	84.5714	4.31711	0.4058	113.251	0.372753	21.3571
VcnTS	3	9	1	58	64.069	3.34054	-0.0811854	85.3484	0.615009	35.2374
VcnTS	3	10	1	54	77.2407	3.22345	0.212012	102.147	0.941453	53.9413
VcnTS	3	11	2	67	67.7463	2.8041	0.0915564	95.2458	1.23295	70.6426
VcnTS	3	12	1	31	40.5161	3.64081	-0.652994	52.5862	0.322674	18.4879
VcnTS	3	13	1	63	108.603	4.44147	0.48358	117.707	1.15832	66.3668
VcnTS	3	14	1	28	106.036	3.61237	0.113691	96.514	0.691948	39.6457
VcnV	1	1	1	32	107.938	3.76753	0.290183	106.626	0.952045	54.5482
VcnV	1	2	1	109	65.0917	3.41272	0.287035	106.446	0.858873	49.2098
VcnV	1	3	1	25	77.76	3.35219	0.408658	113.414	1.201	68.812
VcnV	1	4	1	21	207.905	3.44411	0.804185	136.076	0.574801	32.9337
VcnV	1	5	1	43	24.2093	2.9042	-0.0385901	87.789	0.904338	51.8147
VcnV	1	7	1	112	62.1071	4.20709	0.277965	105.926	1.28708	73.7441
VcnV	1	7	2	100	63.27	3.58289	0.692144	129.657	0.818316	46.886
VcnV	1	8	1	57	55.1228	3.5138	-0.180232	79.6734	0.834488	47.8126
VcnV	1	8	2	19	43.3684	2.8537	0.1977	101.327	0.663344	38.0068
VcnV	1	9	1	38	89.3158	3.20092	-0.363111	69.1953	0.949948	54.428
VcnV	1	9	2	44	85.5227	2.8066	0.0310236	91.7775	1.008	57.7543
VcnV	1	10	1	54	78.9815	3.92354	-0.783594	45.1034	0.596592	34.1822
VcnV	1	11	1	72	80.9444	3.71582	-0.506597	60.9741	0.851333	48.7778
VcnV	1	12	1	53	76.1321	3.04777	-0.188739	79.1861	1.09954	62.9992
VcnV	1	13	1	34	81.9706	4.29353	0.155392	98.9033	0.579745	33.217
VcnV	1	15	1	33	81.303	3.52768	0.80177	135.938	0.768948	44.0575
VcnV	2	2	1	83	121.578	4.1023	0.0551749	93.1613	1.04262	59.7376
VcnV	2	3	1	34	50.9118	3.24048	0.300299	107.206	0.819634	46.9615
VcnV	2	4	1	137	96.6642	3.4569	0.131002	97.5058	0.825729	47.3108
VcnV	2	5	1	69	51.3913	3.19835	0.842482	138.271	0.720593	41.2869
VcnV	2	7	1	71	73.1831	3.26648	-0.363654	69.1641	0.858272	49.1754
VcnV	2	8	1	40	79.25	3.49185	-0.728735	48.2466	0.736872	42.2197
VcnV	2	9	1	77	48.5195	3.67023	0.732333	131.96	0.582568	33.3787
VcnV	2	10	1	65	34.0769	3.04532	0.382298	111.904	0.560304	32.103
VcnV	2	10	2	102	79.1373	3.51187	-0.171005	80.2021	0.876269	50.2065
VcnV	2	11	1	55	89.1636	3.90123	0.231339	103.255	1.01329	58.0574
VcnV	2	13	1	72	76.5556	3.91304	-0.184909	79.4055	1.0241	58.6764
VcnV	2	14	1	10	30.4	2.9569	-0.213132	77.7884	0.383757	21.9876
VcnV	2	14	2	64	44.7969	2.91458	-0.268503	74.6159	0.839769	48.1152
VcnV	2	16	1	81	67.1111	3.3754	-0.21721	77.5548	0.681203	39.0301
VcnV	2	17	1	62	89.9516	3.83706	-0.693709	50.2534	0.823417	47.1783
VcnV	3	3	1	49	55.3878	3.59292	0.14309	98.1984	0.981168	56.2168
VcnV	3	4	1	19	76.2632	3.86666	-0.130759	82.508	0.407724	23.3608
VcnV	3	5	1	33	55.8182	3.94981	-0.784876	45.0299	0.231188	13.2461
VcnV	3	5	2	72	82.2778	2.87111	-0.635851	53.5684	0.57083	32.7061
VcnV	3	6	1	41	36.8537	3.72089	0.76373	133.758	0.246254	14.1093
VcnV	3	7	1	56	44.5	3.78877	-0.147995	81.5205	0.831885	47.6635
VcnV	3	8	1	75	43.3867	3.35492	0.362053	110.744	0.856316	49.0633
VcnV	3	9	1	236	85.4576	4.28673	-0.392437	67.515	1.06778	61.1795
VcnV	3	10	2	64	84.9844	3.72552	1.03391	149.238	0.475054	27.2186
VcnV	3	11	1	30	52.2	3.61492	0.78244	134.83	0.683246	39.1471
VcnV	3	11	2	26	75.8462	2.86054	-0.585487	56.4541	1.14471	65.5871
VcnV	3	12	1	96	77.8125	2.70767	0.242744	103.908	0.963799	55.2216
VcnV	3	12	2	93	87.2043	3.45397	0.25488	104.604	0.613796	35.1679
VcnV	3	13	1	35	74.4	3.25781	0.67704	128.792	0.719546	41.227

## Sheet: Figure 5H, Supp Figure 7H,11H
Figure 5H, Supp Figure 7H, Supp Figure 11H
Construct	Day	Image ID	Cell ID	Num FAs Per Cell	Mean(Blob Area)	Mean(Blob Axis Ratio)	Mean(Blob Orientation)	Mean FA Orientation Degrees	Std Dev(Blob Orientation)	STD Dev Blob Orientation Degrees
VcnCS E1015A E1021A	1	1	1	117	66.6838	3.08345	0.0857861	94.9152	0.851391	48.7811
VcnCS E1015A E1021A	1	3	1	97	75.268	2.67697	0.169697	99.7229	0.818471	46.8949
VcnCS E1015A E1021A	1	4	1	28	52.5	3.22622	0.447765	115.655	0.671685	38.4847
VcnCS E1015A E1021A	1	5	1	40	53.475	3.95969	0.337589	109.342	1.27514	73.0601
VcnCS E1015A E1021A	1	6	1	76	76.8816	4.21918	-0.161454	80.7494	0.649534	37.2156
VcnCS E1015A E1021A	1	8	1	86	93.9302	3.32277	0.803164	136.018	0.285633	16.3656
VcnCS E1015A E1021A	1	9	2	62	71.1935	3.25299	-0.326429	71.297	0.787785	45.1368
VcnCS E1015A E1021A	1	10	1	272	93.7169	3.74431	0.301756	107.289	0.578987	33.1735
VcnCS E1015A E1021A	1	11	1	41	55.0244	3.52358	-0.317601	71.8028	0.732749	41.9834
VcnCS E1015A E1021A	1	11	2	27	69.037	2.94582	-0.0832995	85.2273	0.857452	49.1284
VcnCS E1015A E1021A	1	12	1	272	84.1691	3.02844	-0.115668	83.3727	1.03233	59.1482
VcnCS E1015A E1021A	1	13	1	114	85.9211	4.50221	-0.423705	65.7235	0.988025	56.6096
VcnCS E1015A E1021A	1	14	1	115	73.7478	2.93562	0.41663	113.871	0.783473	44.8897
VcnCS E1015A E1021A	1	15	1	28	91.3214	3.13485	-0.269032	74.5856	0.92811	53.1768
VcnCS E1015A E1021A	1	16	1	64	121.953	3.17127	0.26851	105.384	0.888799	50.9244
VcnCS E1015A E1021A	1	17	1	53	96.6604	3.38248	0.00355796	90.2039	0.471326	27.005
VcnCS E1015A E1021A	2	2	1	171	89.8772	3.62526	0.56325	122.272	1.00597	57.6377
VcnCS E1015A E1021A	2	2	2	52	58.9231	3.50547	0.83476	137.828	0.900166	51.5757
VcnCS E1015A E1021A	2	4	1	91	70.6923	3.63846	0.268733	105.397	1.28285	73.502
VcnCS E1015A E1021A	2	4	2	20	91.9	2.56331	0.404811	113.194	1.28755	73.7711
VcnCS E1015A E1021A	2	5	1	42	83.0238	3.82262	0.789121	135.213	0.409176	23.444
VcnCS E1015A E1021A	2	5	2	74	68.6757	2.34931	-0.514592	60.5161	0.578313	33.1349
VcnCS E1015A E1021A	2	6	1	43	71.9535	4.33333	-0.306659	72.4298	0.983462	56.3482
VcnCS E1015A E1021A	2	6	2	60	41.9	2.95112	-0.235578	76.5024	0.929813	53.2744
VcnCS E1015A E1021A	2	8	1	27	96.7407	3.23502	-0.259152	75.1517	1.201	68.8122
VcnCS E1015A E1021A	2	9	1	73	72.6575	3.54795	0.138676	97.9455	0.591643	33.8986
VcnCS E1015A E1021A	2	10	1	21	79.2381	3.84323	-0.041936	87.5972	0.76313	43.7241
VcnCS E1015A E1021A	2	10	2	36	64.3889	3.80063	-0.786316	44.9474	0.450574	25.816
VcnCS E1015A E1021A	2	11	1	65	66.3538	2.17704	0.0579294	93.3191	0.700235	40.1205
VcnCS E1015A E1021A	2	11	2	53	50.6415	4.47431	-0.9015	38.3479	0.480149	27.5105
VcnCS E1015A E1021A	2	12	1	64	55.6562	3.75977	0.22837	103.085	1.04523	59.8874
VcnCS E1015A E1021A	2	13	1	48	42.5625	2.4354	-0.143478	81.7793	0.847313	48.5474
VcnCS E1015A E1021A	2	13	2	55	61.8182	2.38405	-0.00979425	89.4388	0.958299	54.9065
VcnCS E1015A E1021A	2	15	1	85	77.2118	3.09915	-0.41127	66.436	0.526996	30.1947
VcnCS E1015A E1021A	2	16	1	94	124.287	4.14934	0.0368187	92.1096	0.689337	39.4961
VcnCS E1015A E1021A	2	17	1	89	76.5955	2.78448	0.226952	103.003	0.714833	40.9569
VcnCS E1015A E1021A	3	1	1	67	73.5522	3.72502	-0.304759	72.5386	0.695143	39.8288
VcnCS E1015A E1021A	3	2	1	234	99.5726	3.36668	0.0965748	95.5333	0.481715	27.6002
VcnCS E1015A E1021A	3	2	2	211	110.73	3.05906	0.149369	98.5582	0.824821	47.2588
VcnCS E1015A E1021A	3	3	1	35	120.743	3.90217	0.0207199	91.1872	0.989982	56.7218
VcnCS E1015A E1021A	3	4	1	106	112.104	2.82616	-0.735036	47.8855	0.877537	50.2792
VcnCS E1015A E1021A	3	5	1	31	64.0645	4.11058	0.0252647	91.4476	1.02274	58.5987
VcnCS E1015A E1021A	3	6	1	102	72.3725	3.70859	0.188087	100.777	0.999795	57.284
VcnCS E1015A E1021A	3	7	1	105	81.7048	2.64882	0.0491134	92.814	0.82441	47.2352
VcnCS E1015A E1021A	3	8	1	66	61.4091	3.80591	0.118628	96.7969	0.627454	35.9505
VcnCS E1015A E1021A	3	9	1	92	94.3587	2.45307	-0.560236	57.9009	0.921592	52.8033
VcnCS E1015A E1021A	3	10	1	181	118.431	3.10893	0.418246	113.964	0.61785	35.4002
VcnCS E1015A E1021A	3	11	1	99	119.192	3.86774	0.0252992	91.4495	0.392064	22.4636
VcnCS E1015A E1021A	3	12	1	40	127.55	3.00266	-0.594167	55.9567	0.616842	35.3424
VcnCS E1015A E1021A	3	13	1	54	122.463	4.16207	-0.295813	73.0512	0.763168	43.7263
VcnCS E1015A E1021A	3	14	1	167	67.2814	3.84201	0.880379	140.442	0.553567	31.717
VcnCS E1015A E1021A	3	15	1	72	82.8194	2.82483	0.0465033	92.6644	1.09868	62.95
VcnCS E1015A E1021A	3	16	1	73	144.74	4.46671	0.253955	104.551	0.836124	47.9064
VcnTS E1015A E1021A	1	1	1	26	70.7308	2.8171	0.283283	106.231	1.02336	58.6344
VcnTS E1015A E1021A	1	2	1	38	195.711	3.75157	-0.226376	77.0296	0.917771	52.5844
VcnTS E1015A E1021A	1	4	1	43	30.4186	2.56522	0.757997	133.43	0.790891	45.3147
VcnTS E1015A E1021A	1	5	1	54	155.352	4.18509	0.23932	103.712	0.532237	30.4949
VcnTS E1015A E1021A	1	6	1	284	68.243	4.63717	-0.0193892	88.8891	1.01459	58.1316
VcnTS E1015A E1021A	1	8	1	35	51	2.65749	0.0709213	94.0635	0.931034	53.3443
VcnTS E1015A E1021A	1	9	1	57	54.3158	2.46192	-0.503747	61.1374	0.673812	38.6066
VcnTS E1015A E1021A	1	10	1	115	71.2783	3.30201	0.300286	107.205	0.710646	40.717
VcnTS E1015A E1021A	1	10	2	55	61.2727	3.064	-0.136696	82.1679	0.996245	57.0806
VcnTS E1015A E1021A	1	11	1	80	75.975	3.49192	-0.412028	66.3925	0.681117	39.0251
VcnTS E1015A E1021A	1	12	1	53	28.7358	3.26925	-0.182651	79.5349	0.72052	41.2828
VcnTS E1015A E1021A	1	13	1	91	75.2857	2.672	-0.275829	74.1962	0.614348	35.1995
VcnTS E1015A E1021A	1	14	1	24	58.2917	3.90824	-0.0891554	84.8918	0.700158	40.1161
VcnTS E1015A E1021A	1	15	1	170	108.247	4.59194	0.245672	104.076	0.63136	36.1743
VcnTS E1015A E1021A	1	16	1	62	107.129	3.24053	0.0599524	93.435	0.705713	40.4344
VcnTS E1015A E1021A	1	17	1	177	80.9774	3.22119	0.282263	106.173	0.724189	41.493
VcnTS E1015A E1021A	2	2	1	71	129.676	3.18141	-0.361357	69.2958	0.712322	40.8131
VcnTS E1015A E1021A	2	3	1	118	51.5254	3.71869	-0.331932	70.9817	0.609859	34.9423
VcnTS E1015A E1021A	2	5	1	42	104.833	3.23479	-0.679501	51.0675	0.906763	51.9537
VcnTS E1015A E1021A	2	7	1	63	119.714	4.60182	0.49497	118.36	0.941739	53.9576
VcnTS E1015A E1021A	2	8	1	493	102.469	3.99662	-0.107941	83.8154	0.631732	36.1956
VcnTS E1015A E1021A	2	9	1	42	47.0476	3.34124	-0.687649	50.6006	0.726016	41.5977
VcnTS E1015A E1021A	2	10	1	61	57.7869	3.55176	-0.441338	64.7132	0.389634	22.3244
VcnTS E1015A E1021A	2	11	1	174	111.799	4.54093	-0.403014	66.909	0.785085	44.982
VcnTS E1015A E1021A	2	12	1	49	49.6735	3.32019	0.203992	101.688	0.746246	42.7567
VcnTS E1015A E1021A	2	13	1	34	69.1176	2.95674	-0.0918927	84.7349	0.912963	52.3089
VcnTS E1015A E1021A	2	14	1	107	116.093	3.35912	0.0891812	95.1097	0.682172	39.0856
VcnTS E1015A E1021A	2	15	1	236	102.818	3.89957	-0.0812124	85.3469	0.507863	29.0984
VcnTS E1015A E1021A	2	16	1	173	103.844	3.97464	-0.078553	85.4992	0.730162	41.8352
VcnTS E1015A E1021A	2	17	1	54	68.2222	3.13031	0.315943	108.102	1.1004	63.0482
VcnTS E1015A E1021A	2	17	2	68	88.3382	2.83428	0.237623	103.615	0.879383	50.3849
VcnTS E1015A E1021A	2	18	1	88	100.716	4.43956	-0.350278	69.9305	0.892036	51.1099
VcnTS E1015A E1021A	3	1	1	56	52.2321	4.2299	-0.267075	74.6977	0.517905	29.6738
VcnTS E1015A E1021A	3	2	1	41	64.3415	4.67678	1.20881	159.26	0.508971	29.1619
VcnTS E1015A E1021A	3	2	2	28	98.6071	5.27778	0.91469	142.408	0.516016	29.5655
VcnTS E1015A E1021A	3	3	1	125	51.152	3.49096	1.0099	147.863	0.374382	21.4505
VcnTS E1015A E1021A	3	4	1	36	34.1389	4.46871	0.723514	131.454	0.865558	49.5928
VcnTS E1015A E1021A	3	5	1	135	72.8741	3.47436	-0.350569	69.9139	0.341603	19.5724
VcnTS E1015A E1021A	3	6	1	83	47.5904	3.43593	-0.148958	81.4653	1.17355	67.2397
VcnTS E1015A E1021A	3	7	1	87	52.7816	3.99238	-0.479502	62.5265	0.53218	30.4917
VcnTS E1015A E1021A	3	8	1	69	71.3623	3.73077	-0.850105	41.2926	0.58251	33.3754
VcnTS E1015A E1021A	3	9	1	44	120.045	4.34193	0.685626	129.284	0.684038	39.1925
VcnTS E1015A E1021A	3	11	1	168	108.821	4.14515	0.675918	128.727	0.62667	35.9056
VcnTS E1015A E1021A	3	12	1	107	101.262	3.6454	-0.814312	43.3433	0.703774	40.3233
VcnTS E1015A E1021A	3	13	1	104	78.4135	3.34896	-0.278268	74.0564	0.494179	28.3143
VcnTS E1015A E1021A	3	14	1	130	92.4	5.08213	0.40371	113.131	1.09654	62.827
VcnTS E1015A E1021A	3	15	1	111	103.901	3.4406	-0.456503	63.8443	0.602814	34.5387
VcnV E1015A E1021A	1	2	1	120	62.9	3.0993	0.169322	99.7015	0.808931	46.3483
VcnV E1015A E1021A	1	2	2	70	73.1714	3.62289	-0.163446	80.6353	1.10393	63.2507
VcnV E1015A E1021A	1	3	2	20	46.65	3.6092	0.658711	127.741	0.472057	27.0469
VcnV E1015A E1021A	1	5	1	40	46.2	2.51084	-0.10878	83.7674	0.854555	48.9624
VcnV E1015A E1021A	1	6	1	114	80.6579	3.38321	-0.00771951	89.5577	0.5214	29.874
VcnV E1015A E1021A	1	8	1	45	78.7333	3.04063	0.452057	115.901	0.553429	31.7091
VcnV E1015A E1021A	1	9	1	19	86.4737	3.42405	0.102467	95.8709	1.01102	57.9273
VcnV E1015A E1021A	1	9	2	51	54.0588	3.26531	-0.4664	63.2773	0.646236	37.0266
VcnV E1015A E1021A	1	10	1	54	72.7222	2.8312	0.163219	99.3518	0.229791	13.1661
VcnV E1015A E1021A	1	11	1	25	94.64	3.49397	0.679866	128.953	0.982729	56.3062
VcnV E1015A E1021A	1	13	1	162	40.7222	2.94858	-0.0483979	87.227	0.833747	47.7702
VcnV E1015A E1021A	1	14	1	71	56.8873	2.75617	-0.327912	71.212	0.622378	35.6597
VcnV E1015A E1021A	1	14	2	95	45.2421	2.3027	0.085547	94.9015	0.878119	50.3125
VcnV E1015A E1021A	1	16	1	66	79.4697	3.03742	0.0435223	92.4936	0.828186	47.4516
VcnV E1015A E1021A	1	17	1	34	45.3824	3.1701	-0.0957281	84.5152	0.895957	51.3345
VcnV E1015A E1021A	1	18	1	27	84.4815	5.01345	-0.269943	74.5334	0.43125	24.7088
VcnV E1015A E1021A	2	1	1	59	62.0169	2.61775	0.256997	104.725	0.821183	47.0503
VcnV E1015A E1021A	2	2	2	82	45.5732	2.67115	-0.248454	75.7646	0.916729	52.5247
VcnV E1015A E1021A	2	3	1	52	45.7885	3.66281	0.60295	124.546	0.668675	38.3123
VcnV E1015A E1021A	2	4	1	29	81.1724	4.95505	0.0562561	93.2232	0.748461	42.8837
VcnV E1015A E1021A	2	5	1	64	60.2656	3.27503	-0.58353	56.5662	0.513995	29.4498
VcnV E1015A E1021A	2	8	1	57	75	2.99522	-0.460919	63.5913	0.982236	56.278
VcnV E1015A E1021A	2	9	1	41	54.3902	4.39901	0.241935	103.862	0.258395	14.8049
VcnV E1015A E1021A	2	11	1	83	116.494	3.3497	-0.0442664	87.4637	1.03415	59.2522
VcnV E1015A E1021A	2	12	1	65	92.7231	3.27105	-0.65885	52.2507	0.910141	52.1472
VcnV E1015A E1021A	2	12	2	46	50.6087	3.37637	0.283318	106.233	1.00363	57.5036
VcnV E1015A E1021A	2	13	1	70	64.4571	4.26242	-0.151623	81.3126	0.805827	46.1705
VcnV E1015A E1021A	2	14	1	111	59.0631	3.52137	-0.101763	84.1694	1.08607	62.2272
VcnV E1015A E1021A	2	15	1	52	72.0577	4.59488	-0.690423	50.4417	0.803189	46.0193
VcnV E1015A E1021A	2	16	1	116	84.569	3.52942	-0.163698	80.6208	1.14375	65.532
VcnV E1015A E1021A	2	17	1	79	62.5949	3.09749	0.750279	132.988	0.652686	37.3961
VcnV E1015A E1021A	2	17	2	28	71.3929	3.31181	0.446413	115.578	1.15332	66.0802
VcnV E1015A E1021A	2	18	1	60	46.95	3.00342	0.507965	119.104	0.567179	32.497
VcnV E1015A E1021A	2	19	1	162	75.5494	3.34725	-0.0269113	88.4581	1.05944	60.7016
VcnV E1015A E1021A	3	3	1	93	50.5054	3.87536	-0.754729	46.7572	0.760718	43.5859
VcnV E1015A E1021A	3	4	1	33	49.3333	3.67013	0.956837	144.823	0.516931	29.618
VcnV E1015A E1021A	3	4	2	32	68.75	3.20249	0.307281	107.606	0.497697	28.5159
VcnV E1015A E1021A	3	5	1	89	75.3146	4.07772	0.849097	138.65	0.852771	48.8602
VcnV E1015A E1021A	3	6	1	52	83.2885	3.81667	0.309183	107.715	1.2523	71.7516
VcnV E1015A E1021A	3	7	1	57	99.7368	3.62561	0.108697	96.2279	0.634769	36.3696
VcnV E1015A E1021A	3	9	1	60	42.5	3.12379	-0.391056	67.5941	0.589452	33.7731
VcnV E1015A E1021A	3	10	1	53	45.1132	2.39475	0.199494	101.43	0.951436	54.5133
VcnV E1015A E1021A	3	10	2	73	76.9863	2.70439	-0.17675	79.873	0.566025	32.4308
VcnV E1015A E1021A	3	13	1	125	71.944	3.38292	0.319006	108.278	0.889346	50.9558
VcnV E1015A E1021A	3	13	2	86	75.4767	3.76758	-0.0462233	87.3516	0.450555	25.8149
VcnV E1015A E1021A	3	14	1	54	52.6111	3.49515	0.720802	131.299	0.723714	41.4658
VcnV E1015A E1021A	3	15	1	72	66.3333	2.97485	-0.19233	78.9803	0.423364	24.257
VcnV E1015A E1021A	3	16	1	101	81.7129	3.32073	0.374401	111.452	1.11465	63.8647
VcnV E1015A E1021A	3	17	1	85	90.5176	3.75713	0.667273	128.232	0.752522	43.1164
VcnV E1015A E1021A	3	17	2	110	77.0545	3.37344	-0.698253	49.9931	0.819169	46.9349
VcnV E1015A E1021A	3	18	1	118	84.7966	2.93716	-0.483372	62.3049	0.467951	26.8116
VcnCS E1015A	1	1	1	36	72.0278	3.63191	-0.266658	74.7216	0.942229	53.9857
VcnCS E1015A	1	2	1	64	138.125	3.3439	-0.236614	76.443	0.972532	55.722
VcnCS E1015A	1	2	2	89	107.708	2.87377	0.131179	97.516	0.711687	40.7767
VcnCS E1015A	1	3	1	44	60.5	2.25311	0.405834	113.253	1.06764	61.1713
VcnCS E1015A	1	3	2	42	86.2381	3.59527	-0.404919	66.7998	0.999644	57.2754
VcnCS E1015A	1	6	1	96	41.7604	3.20405	-0.0271459	88.4447	0.361793	20.7292
VcnCS E1015A	1	7	1	59	31.7119	3.19467	0.676279	128.748	0.58463	33.4968
VcnCS E1015A	1	7	2	64	55.9844	2.91295	-0.533365	59.4404	0.979778	56.1371
VcnCS E1015A	1	8	1	37	46.7027	2.33719	0.40927	113.449	0.986572	56.5264
VcnCS E1015A	1	8	2	46	39.7609	2.71255	-0.395717	67.3271	0.936838	53.6769
VcnCS E1015A	1	9	1	95	49.8105	3.00872	-0.27767	74.0907	0.567487	32.5146
VcnCS E1015A	1	10	1	99	55.6768	3.22716	-0.25766	75.2372	0.338277	19.3818
VcnCS E1015A	1	11	2	36	48.2222	3.07335	-0.411517	66.4218	0.508167	29.1158
VcnCS E1015A	1	12	1	82	194.427	3.86215	0.163464	99.3658	0.730585	41.8594
VcnCS E1015A	2	1	1	135	85.9259	3.45931	0.297713	107.058	0.466678	26.7387
VcnCS E1015A	2	3	1	25	133.24	2.55471	0.738858	132.333	0.464477	26.6126
VcnCS E1015A	2	5	1	34	41	3.13612	0.183956	100.54	0.475528	27.2457
VcnCS E1015A	2	6	1	35	95.4	4.59745	1.01996	148.439	0.800649	45.8738
VcnCS E1015A	2	6	2	69	76.971	4.14843	0.660635	127.852	0.428969	24.5781
VcnCS E1015A	2	7	1	32	116.125	2.88027	-0.148686	81.4809	0.969007	55.52
VcnCS E1015A	2	9	1	40	46.3	2.17928	0.226687	102.988	1.1157	63.9249
VcnCS E1015A	2	9	2	71	70.6197	3.49149	0.777095	134.524	0.58898	33.7461
VcnCS E1015A	2	9	3	25	60.36	2.90642	0.0813346	94.6601	1.22394	70.1264
VcnCS E1015A	2	10	1	20	115.55	3.34319	0.0481487	92.7587	1.10726	63.4411
VcnCS E1015A	2	11	1	126	101.825	3.69214	0.0294024	91.6846	0.792784	45.4232
VcnCS E1015A	2	12	1	73	120.712	3.73662	-0.168605	80.3396	0.820363	47.0034
VcnCS E1015A	2	13	1	279	76.6452	2.43411	0.0577565	93.3092	1.02643	58.8104
VcnCS E1015A	2	14	1	268	71.8582	3.24755	-0.0549881	86.8494	0.677429	38.8138
VcnCS E1015A	2	15	1	123	152.057	4.19689	-0.170217	80.2473	0.813405	46.6047
VcnCS E1015A	3	1	1	102	82.2549	2.42614	0.335644	109.231	0.901922	51.6763
VcnCS E1015A	3	2	1	168	81.256	3.07463	0.318202	108.232	1.00897	57.8098
VcnCS E1015A	3	3	1	57	60.2281	3.32185	0.00979143	90.561	0.823249	47.1687
VcnCS E1015A	3	4	1	74	66.0135	3.91127	0.532771	120.526	0.437523	25.0682
VcnCS E1015A	3	5	1	154	66.3896	3.61687	-0.450901	64.1653	1.13221	64.871
VcnCS E1015A	3	6	1	58	92.8276	3.42587	-0.274473	74.2739	1.01258	58.0164
VcnCS E1015A	3	8	1	99	62.2323	2.67669	0.533715	120.58	0.502226	28.7755
VcnCS E1015A	3	9	1	95	80.7263	2.21662	0.0176905	91.0136	0.941832	53.963
VcnCS E1015A	3	9	2	78	103.833	3.92757	-0.627351	54.0554	0.849391	48.6665
VcnCS E1015A	3	10	1	11	61.3636	2.57422	-0.166859	80.4397	1.01436	58.1184
VcnCS E1015A	3	10	2	37	44.5135	3.49595	-0.351046	69.8865	0.53692	30.7632
VcnCS E1015A	3	12	1	95	51.5789	2.68548	-0.38862	67.7337	0.819572	46.958
VcnTS E1015A	1	1	1	27	30	2.90956	0.538743	120.868	0.325439	18.6463
VcnTS E1015A	1	1	3	33	38.2121	2.35532	0.129947	97.4454	0.701764	40.2081
VcnTS E1015A	1	1	4	28	33.75	2.53045	-0.346491	70.1476	0.893339	51.1846
VcnTS E1015A	1	3	1	18	48.8889	3.09533	-0.0945962	84.58	0.655444	37.5542
VcnTS E1015A	1	4	1	49	77.6735	2.62784	-0.245294	75.9457	0.892142	51.116
VcnTS E1015A	1	5	1	80	57.75	4.15181	-0.179482	79.7164	0.860794	49.3199
VcnTS E1015A	1	6	1	47	48.4894	3.29376	-0.370924	68.7476	0.590892	33.8556
VcnTS E1015A	1	7	1	68	91.8088	2.48507	0.114381	96.5536	0.780047	44.6934
VcnTS E1015A	1	8	1	121	100.752	3.28958	0.177076	100.146	0.804394	46.0884
VcnTS E1015A	1	9	1	91	108.703	3.46356	0.0718353	94.1159	0.874773	50.1208
VcnTS E1015A	1	9	2	89	87.9326	3.26297	0.275236	105.77	0.985292	56.4531
VcnTS E1015A	1	10	1	84	78.2619	3.33549	-0.43529	65.0597	0.44257	25.3574
VcnTS E1015A	1	11	1	127	123.252	3.88052	-0.23468	76.5538	1.00129	57.3695
VcnTS E1015A	1	12	1	122	70.9344	3.26766	0.912946	142.308	0.544463	31.1954
VcnTS E1015A	1	13	1	49	51.4286	3.79562	-0.549211	58.5325	1.03477	59.2881
VcnTS E1015A	1	14	1	45	102.089	4.94514	-0.270994	74.4732	0.676766	38.7758
VcnTS E1015A	1	15	1	47	71.4043	3.60608	0.278157	105.937	0.862157	49.398
VcnTS E1015A	2	1	1	50	129.52	3.2305	0.164534	99.4271	0.821243	47.0537
VcnTS E1015A	2	3	1	101	58.6832	3.50909	-0.582945	56.5997	0.8517	48.7988
VcnTS E1015A	2	4	1	85	51.6	3.48025	0.123933	97.1008	0.981467	56.2339
VcnTS E1015A	2	5	1	55	54.0545	3.8801	0.306711	107.573	0.97895	56.0897
VcnTS E1015A	2	6	1	91	73.7802	4.10234	-0.559649	57.9345	0.423354	24.2564
VcnTS E1015A	2	7	1	133	82.3985	3.35179	0.466594	116.734	1.07208	61.4259
VcnTS E1015A	2	8	1	173	99.896	3.71476	-0.166725	80.4474	0.809741	46.3948
VcnTS E1015A	2	10	1	135	112.815	3.73839	0.303949	107.415	0.666482	38.1866
VcnTS E1015A	2	11	1	122	86.4508	3.78096	-0.626784	54.0879	0.406535	23.2927
VcnTS E1015A	2	12	1	21	75.0476	4.029	0.193183	101.069	1.27058	72.799
VcnTS E1015A	2	12	2	26	44.3077	3.06836	0.340036	109.483	0.467304	26.7746
VcnTS E1015A	2	13	1	29	85.6897	3.94115	0.213833	102.252	0.568088	32.549
VcnTS E1015A	2	14	1	78	56.9231	2.6818	-0.156576	81.0288	0.990839	56.7709
VcnTS E1015A	2	14	2	37	50.8108	3.01627	-0.453968	63.9895	0.73735	42.247
VcnTS E1015A	2	17	1	162	116.926	4.39067	-0.280625	73.9214	0.532968	30.5368
VcnTS E1015A	2	18	1	93	116.269	3.72464	0.518571	119.712	0.845654	48.4524
VcnTS E1015A	2	18	2	15	59.1333	4.08511	0.883186	140.603	0.3789	21.7094
VcnTS E1015A	2	19	1	156	102.077	4.0183	0.422374	114.2	0.697527	39.9654
VcnTS E1015A	3	3	1	56	41.5179	3.24181	0.0179867	91.0306	0.872002	49.962
VcnTS E1015A	3	4	1	93	62.1075	3.53034	-0.183477	79.4876	0.519506	29.7655
VcnTS E1015A	3	5	1	35	149.629	2.68045	-0.0039318	89.7747	0.925202	53.0102
VcnTS E1015A	3	6	1	66	74.1818	3.62772	0.430727	114.679	1.04364	59.7962
VcnTS E1015A	3	6	2	69	68.8551	3.32568	0.591962	123.917	0.972654	55.7289
VcnTS E1015A	3	8	1	83	38.6386	3.51661	0.940659	143.896	0.253883	14.5464
VcnTS E1015A	3	10	1	38	48.8684	3.58693	0.162404	99.3051	1.03403	59.2456
VcnTS E1015A	3	11	1	81	132.815	3.209	0.525035	120.082	0.541224	31.0099
VcnTS E1015A	3	12	1	26	84.5769	5.49032	0.554957	121.797	0.444094	25.4447
VcnTS E1015A	3	12	2	51	67.3529	4.25897	-0.0762703	85.63	0.903156	51.747
VcnTS E1015A	3	13	1	118	130.703	3.50016	0.105277	96.0319	0.560122	32.0926
VcnTS E1015A	3	14	1	85	49.3412	3.34279	0.554556	121.774	1.0192	58.3957
VcnTS E1015A	3	14	2	108	71.4537	4.23184	1.03034	149.034	0.268076	15.3596
VcnTS E1015A	3	15	1	92	57.3261	3.31942	0.723427	131.449	0.844091	48.3628
VcnV E1015A	1	2	1	109	92.4312	4.27182	0.324114	108.57	0.661789	37.9177
VcnV E1015A	1	3	2	14	35.7143	3.30819	0.743348	132.591	0.3959	22.6834
VcnV E1015A	1	4	1	52	67.75	3.45435	0.100648	95.7667	1.272	72.8803
VcnV E1015A	1	4	2	43	51.3488	4.13293	-0.192871	78.9493	0.402763	23.0766
VcnV E1015A	1	5	1	98	81.4388	4.09984	0.0501245	92.8719	0.697902	39.9869
VcnV E1015A	1	6	1	205	94.7756	3.71013	0.584088	123.466	0.784701	44.9601
VcnV E1015A	1	7	1	104	76.6635	3.89616	-0.474497	62.8133	0.911106	52.2025
VcnV E1015A	1	8	1	78	74.9872	3.68996	0.325618	108.657	0.979394	56.1151
VcnV E1015A	1	9	1	46	53.087	3.76218	-0.474951	62.7873	0.832805	47.7162
VcnV E1015A	1	11	1	99	91.8889	4.47359	0.141686	98.118	0.800355	45.857
VcnV E1015A	1	12	1	71	56.4789	4.21162	0.128885	97.3846	0.815493	46.7243
VcnV E1015A	1	14	1	31	41.5484	3.09822	-0.0317887	88.1786	0.499626	28.6265
VcnV E1015A	1	15	2	44	64.2273	4.63873	-0.209838	77.9771	1.31926	75.5881
VcnV E1015A	1	16	1	31	61	4.59797	0.0787109	94.5098	0.729665	41.8067
VcnV E1015A	1	17	1	98	61.8776	3.40413	-0.0392017	87.7539	0.628484	36.0095
VcnV E1015A	2	1	1	52	113.115	3.29565	-0.585434	56.4571	0.514613	29.4851
VcnV E1015A	2	4	1	65	45.8462	3.08688	0.504851	118.926	1.25345	71.8173
VcnV E1015A	2	5	1	53	87.4906	3.47942	0.314448	108.017	0.312608	34.1748
VcnV E1015A	2	5	2	126	80.8571	2.51123	0.630577	126.129	0.596462	43.7648
VcnV E1015A	2	6	1	148	81.8716	4.21738	0.354096	110.288	0.76384	55.7423
VcnV E1015A	2	7	1	77	107.494	3.78276	-0.0385611	87.7906	0.972886	21.5791
VcnV E1015A	2	8	1	221	84.095	3.42903	-0.380304	68.2102	0.376627	40.4171
VcnV E1015A	2	9	1	42	65.2381	2.37554	0.185673	100.638	0.705411	38.1833
VcnV E1015A	2	10	1	46	70.3478	3.26281	-0.100746	84.2277	0.666424	73.2863
VcnV E1015A	2	11	1	46	80.5435	4.03426	-0.0239626	88.627	1.27909	28.494
VcnV E1015A	2	12	1	57	57.9649	2.67658	-0.655121	52.4644	0.497314	28.9123
VcnV E1015A	2	13	1	143	82.3846	3.44169	0.56025	122.1	0.504616	52.5452
VcnV E1015A	2	13	2	47	52.8298	3.41972	0.152945	98.7631	0.917087	35.3961
VcnV E1015A	2	15	1	198	62.4293	3.46718	0.0356161	92.0407	1.14373	65.5307
VcnV E1015A	2	17	1	127	88.4252	3.55283	0.0458715	92.6282	0.82322	47.167
VcnV E1015A	2	17	2	28	46.4286	3.65749	-0.151882	81.2978	0.949546	54.405
VcnV E1015A	2	17	3	66	65.0758	3.96462	0.746472	132.77	0.566058	32.4327
VcnV E1015A	2	18	1	134	72.0896	4.33225	0.385703	112.099	1.19792	68.6358
VcnV E1015A	2	19	1	97	69.3608	3.40713	0.211539	102.12	0.681203	39.0301
VcnV E1015A	2	20	1	77	104.701	4.60174	0.39284	112.508	0.879297	50.38
VcnV E1015A	2	21	1	55	64.8909	3.61927	-0.943534	35.9395	0.351558	20.1428
VcnV E1015A	2	21	2	74	58.8514	3.24962	-0.384095	67.993	0.780693	44.7304
VcnV E1015A	2	22	1	57	67.4912	4.68455	-0.0146937	89.1581	0.880959	50.4752
VcnV E1015A	3	1	1	27	45.1852	3.46591	0.87144	139.93	0.61455	35.2111
VcnV E1015A	3	2	1	104	85.875	2.72165	0.200429	101.484	0.754573	43.2339
VcnV E1015A	3	3	1	81	32.2716	2.72309	-0.40163	66.9883	0.314086	17.9958
VcnV E1015A	3	4	1	24	122.042	3.22721	0.10739	96.153	0.582724	33.3876
VcnV E1015A	3	6	1	49	68.3061	3.65934	-0.113091	83.5204	0.735046	42.1151
VcnV E1015A	3	6	2	38	79.6579	4.2371	-0.0998039	84.2817	0.803467	46.0353
VcnV E1015A	3	7	1	82	116.927	3.21699	0.139817	98.0109	1.01543	58.18
VcnV E1015A	3	8	1	73	67.5205	4.22955	-0.121896	83.0159	0.723764	41.4686
VcnV E1015A	3	9	1	110	108.255	3.0631	-0.410987	66.4522	0.631312	36.1715
VcnV E1015A	3	10	1	136	94.7574	2.63086	0.131832	97.5534	1.11494	63.8816
VcnV E1015A	3	11	1	215	67.0186	3.39077	0.305514	107.505	0.878436	50.3307
VcnV E1015A	3	12	1	142	93.5563	3.46303	0.281079	106.105	1.11854	64.0878
VcnV E1015A	3	13	1	148	70.2297	2.96719	-0.511767	60.6779	0.806391	46.2028
VcnV E1015A	3	14	1	70	69.8714	2.54142	0.032341	91.853	0.778133	44.5837
VcnCS E1021A	1	1	1	88	102.955	3.4684	-0.0213052	88.7793	1.17813	67.5016
VcnCS E1021A	1	2	1	48	98.9167	3.53496	0.559419	122.052	0.905587	51.8863
VcnCS E1021A	1	4	1	49	83.9388	3.72093	0.285017	106.33	0.277101	15.8767
VcnCS E1021A	1	5	1	32	81.3125	2.79642	0.257174	104.735	0.950618	54.4664
VcnCS E1021A	1	6	1	35	65.5143	2.703	-0.202803	78.3803	1.12206	64.2894
VcnCS E1021A	1	6	2	18	42.7778	2.53719	-0.152735	81.2489	0.81188	46.5173
VcnCS E1021A	1	7	1	43	84.3721	3.12891	-0.108024	83.8107	0.985019	56.4374
VcnCS E1021A	1	8	1	72	70.625	2.62294	0.28785	106.493	1.0493	60.1202
VcnCS E1021A	1	9	1	291	71.7216	3.39823	-0.328191	71.1961	0.61714	35.3595
VcnCS E1021A	1	10	1	160	70.4437	3.3422	-0.189179	79.1608	1.03953	59.5609
VcnCS E1021A	1	11	1	66	147.091	4.36475	0.0848504	94.8616	0.571412	32.7395
VcnCS E1021A	1	11	2	93	113.538	3.4635	0.144935	98.3042	0.505986	28.9908
VcnCS E1021A	1	12	1	148	57.6014	3.22262	-0.495284	61.6223	0.754039	43.2033
VcnCS E1021A	1	13	1	79	74.3924	3.15607	-0.185501	79.3716	1.02863	58.9361
VcnCS E1021A	1	14	1	51	67	2.33441	-0.140174	81.9686	0.569346	32.6211
VcnCS E1021A	2	2	1	75	57.6933	2.54553	-0.189564	79.1388	0.625316	35.828
VcnCS E1021A	2	3	1	57	89.807	2.9924	-0.0461414	87.3563	0.958695	54.9292
VcnCS E1021A	2	4	1	49	107.49	3.16693	-0.137041	82.1481	1.04138	59.6664
VcnCS E1021A	2	5	1	80	103.35	4.3076	0.804184	136.076	0.489664	28.0557
VcnCS E1021A	2	6	1	18	83.6667	3.55763	0.98613	146.501	0.174262	9.9845
VcnCS E1021A	2	8	1	32	119.812	3.42757	0.247187	104.163	0.618499	35.4374
VcnCS E1021A	2	8	2	36	95.5556	3.7577	0.055893	93.2024	0.836971	47.9549
VcnCS E1021A	2	9	1	7	65	2.76844	0.408139	113.385	0.355081	20.3446
VcnCS E1021A	2	10	1	45	78.6667	3.69745	-0.521764	60.1051	0.93134	53.3618
VcnCS E1021A	2	10	2	40	107.375	3.69888	-0.0294264	88.314	1.07167	61.402
VcnCS E1021A	2	12	1	70	58.4143	3.25333	0.247361	104.173	0.529033	30.3114
VcnCS E1021A	2	13	1	90	62.6778	3.14436	-0.34323	70.3344	1.04578	59.9188
VcnCS E1021A	2	15	1	40	69.275	2.59953	0.493401	118.27	0.935544	53.6027
VcnCS E1021A	3	1	1	54	39.4074	2.23559	0.0843873	94.835	0.827271	47.3991
VcnCS E1021A	3	2	1	58	92.8966	3.48651	0.689422	129.501	0.681461	39.0448
VcnCS E1021A	3	3	1	26	122.731	3.32324	0.285	106.329	0.88557	50.7394
VcnCS E1021A	3	4	1	99	122.121	3.37739	0.740112	132.405	0.537026	30.7693
VcnCS E1021A	3	5	1	212	74.5	3.26803	0.154126	98.8308	0.601545	34.466
VcnCS E1021A	3	6	1	45	64.4889	2.48761	-0.167643	80.3948	1.04408	59.8214
VcnCS E1021A	3	7	1	132	92.3939	3.09498	0.0647443	93.7096	0.837421	47.9807
VcnCS E1021A	3	8	1	56	59.0714	3.2543	0.0677388	93.8811	0.668901	38.3252
VcnCS E1021A	3	9	1	44	56.3636	4.2282	0.130845	97.4969	0.867404	49.6986
VcnCS E1021A	3	10	1	55	55.5091	2.59098	-0.331919	70.9824	0.931749	53.3853
VcnCS E1021A	3	10	2	26	67.1923	2.43787	0.0528154	93.0261	0.652011	37.3575
VcnCS E1021A	3	11	1	39	124.359	3.55005	0.309633	107.741	0.826484	47.3541
VcnCS E1021A	3	12	1	89	65.8764	3.65189	-0.349172	69.9939	0.912622	52.2894
VcnCS E1021A	3	13	1	29	56.3793	2.99712	0.195256	101.187	0.631785	36.1986
VcnCS E1021A	3	14	1	36	111.278	4.43952	-0.171764	80.1587	0.950192	54.442
VcnCS E1021A	3	14	2	28	105.821	3.26417	-0.360686	69.3342	0.951354	54.5086
VcnCS E1021A	3	15	1	89	62.6404	4.3354	0.606042	124.724	0.419671	24.0454
VcnCS E1021A	3	16	1	97	131.753	4.85242	-0.962653	34.8441	0.841038	48.1879
VcnCS E1021A	3	16	3	1	55	2.51227	1.55552	179.125
VcnTS E1021A	1	1	1	59	58.678	3.53541	0.255396	104.633	0.731064	41.8869
VcnTS E1021A	1	2	1	13	43.0769	2.90809	0.270647	105.507	0.921088	52.7744
VcnTS E1021A	1	2	2	35	56.6571	3.63014	-0.0963372	84.4803	0.902856	51.7298
VcnTS E1021A	1	3	1	74	81.6892	3.94267	0.128917	97.3864	0.97808	56.0398
VcnTS E1021A	1	4	1	76	88.5395	3.83125	0.630098	126.102	0.930779	53.3297
VcnTS E1021A	1	7	1	23	34.6957	3.67691	0.357225	110.467	0.597823	34.2527
VcnTS E1021A	1	8	1	33	75.303	4.56342	-0.0372745	87.8643	1.16414	66.7004
VcnTS E1021A	1	8	2	30	93.4	4.25275	0.307906	107.642	0.873368	50.0403
VcnTS E1021A	1	9	1	50	58.1	3.70191	-0.167427	80.4071	0.863203	49.4579
VcnTS E1021A	1	10	1	28	96.25	3.50386	0.36903	111.144	0.993298	56.9118
VcnTS E1021A	1	11	1	107	48.3551	2.85128	-0.2073	78.1226	0.884752	50.6926
VcnTS E1021A	1	12	1	13	29.5385	2.79072	-0.523225	60.0214	0.956749	54.8177
VcnTS E1021A	1	14	1	90	49.2778	2.72624	-0.305903	72.4731	1.03484	59.2918
VcnTS E1021A	1	15	1	161	72.1615	3.72689	0.236819	103.569	1.20864	69.2501
VcnTS E1021A	1	16	1	99	107.798	3.18496	0.140561	98.0536	0.747088	42.805
VcnTS E1021A	2	1	1	71	78.2254	4.12151	0.84693	138.526	0.775451	44.43
VcnTS E1021A	2	3	1	50	38.44	2.7643	-0.203817	78.3221	1.00566	57.6201
VcnTS E1021A	2	3	2	21	74.4762	4.0116	0.0998884	95.7232	0.465759	26.686
VcnTS E1021A	2	6	1	114	91.1053	3.61076	0.0772453	94.4258	0.622083	35.6427
VcnTS E1021A	2	7	1	95	32.9053	2.93873	0.421972	114.177	0.995634	57.0456
VcnTS E1021A	2	8	1	94	44.1383	3.5721	-0.109608	83.7199	0.986001	56.4937
VcnTS E1021A	2	9	1	57	63.7368	2.94389	0.159218	99.1225	0.783847	44.9111
VcnTS E1021A	2	10	1	151	77.0795	2.8782	-0.259385	75.1383	0.890516	51.0228
VcnTS E1021A	2	11	1	76	93.2237	3.4122	-0.0864143	85.0488	0.533306	30.5562
VcnTS E1021A	2	12	1	28	61.1429	3.69041	-0.387274	67.8108	1.09866	62.9486
VcnTS E1021A	2	13	1	111	43.3964	4.48318	0.351554	110.143	1.33357	76.4079
VcnTS E1021A	2	14	1	57	97.8596	3.34179	-0.277506	74.1001	1.04381	59.8061
VcnTS E1021A	2	15	1	145	47.9379	3.59618	0.373999	111.429	0.507653	29.0864
VcnTS E1021A	2	16	1	53	78.6792	3.93871	-0.10605	83.9238	1.17057	67.0688
VcnTS E1021A	2	19	1	81	58.5062	3.54315	0.138646	97.9438	0.523845	30.0141
VcnTS E1021A	3	1	1	44	71.5455	3.53097	-0.000552608	89.9683	0.595426	34.1154
VcnTS E1021A	3	4	1	70	97.0143	2.6901	-0.385165	67.9317	0.464398	26.6081
VcnTS E1021A	3	5	1	52	90.0962	4.13587	-0.239994	76.2494	1.08056	61.9117
VcnTS E1021A	3	6	1	146	77.6096	3.8752	-0.0598758	86.5694	0.615838	35.2849
VcnTS E1021A	3	7	1	206	101.335	4.30976	-0.378732	68.3003	0.899736	51.5511
VcnTS E1021A	3	8	1	105	112.524	3.8775	-0.638082	53.4406	0.917154	52.549
VcnTS E1021A	3	9	1	41	36.7805	3.14332	0.307993	107.647	1.2947	74.1811
VcnTS E1021A	3	10	1	49	71.0816	3.71897	-0.597692	55.7548	0.443342	25.4016
VcnTS E1021A	3	11	1	45	136.111	3.32626	-0.438431	64.8798	0.527046	30.1975
VcnTS E1021A	3	11	2	48	109.083	3.47019	-0.102758	84.1124	0.70526	40.4084
VcnTS E1021A	3	12	1	89	79.9213	3.23303	0.0382457	92.1913	0.771447	44.2007
VcnTS E1021A	3	12	2	64	103.812	4.00897	-0.50142	61.2708	0.652263	37.3719
VcnTS E1021A	3	13	1	76	83.9211	3.18919	0.52438	120.045	1.01787	58.3196
VcnTS E1021A	3	14	1	73	43.9041	2.93392	0.166239	99.5248	1.20227	68.885
VcnTS E1021A	3	15	1	72	54.8333	3.28669	0.256197	104.679	1.17669	67.4193
VcnTS E1021A	3	16	1	137	100.737	3.3615	0.0442577	92.5358	0.362624	20.7768
VcnTS E1021A	3	17	1	67	92.9403	4.15934	0.456753	116.17	1.12818	64.6398
VcnTS E1021A	3	17	2	68	91.0735	3.25387	-0.441924	64.6796	0.585981	33.5742
VcnV E1021A	1	1	1	31	72.1935	4.08988	-0.258232	75.2044	1.12652	64.5448
VcnV E1021A	1	4	1	74	69.0946	3.31623	-0.599366	55.6588	0.57484	32.9359
VcnV E1021A	1	5	1	48	59.5625	3.15499	-0.364395	69.1217	0.551278	31.5859
VcnV E1021A	1	6	1	27	75.963	4.17743	-0.72321	48.5631	0.651591	37.3334
VcnV E1021A	1	7	1	98	73.3776	3.7432	-0.319564	71.6903	0.892638	51.1444
VcnV E1021A	1	8	1	142	53.7817	2.62107	-0.362484	69.2312	0.914604	52.403
VcnV E1021A	1	9	1	95	65.9158	4.21356	0.262676	105.05	1.05965	60.7137
VcnV E1021A	1	10	1	34	54	2.1061	0.305174	107.485	0.589315	33.7652
VcnV E1021A	1	10	2	50	61.14	2.92427	-0.412956	66.3394	0.890521	51.0231
VcnV E1021A	1	10	3	108	84.8241	4.16317	0.0522815	92.9955	0.686385	39.327
VcnV E1021A	1	12	1	58	74.9655	4.32676	0.269723	105.454	0.616849	35.3428
VcnV E1021A	1	13	1	165	80.8182	3.41174	-0.0601293	86.5548	0.835373	47.8633
VcnV E1021A	1	14	1	72	68.0694	3.71186	-0.135077	82.2606	0.499024	28.5919
VcnV E1021A	1	15	1	122	77.7377	2.91602	0.357952	110.509	0.530299	30.3839
VcnV E1021A	1	16	1	42	52.8095	3.58005	-0.0704095	85.9658	0.818178	46.8781
VcnV E1021A	1	16	2	61	83.0164	3.4107	-0.103201	84.087	1.16155	66.5518
VcnV E1021A	2	1	1	38	84.9474	3.54765	-0.54458	58.7979	0.742784	42.5584
VcnV E1021A	2	1	2	37	65.5946	4.3869	0.385218	112.071	0.416823	23.8822
VcnV E1021A	2	1	3	38	51.7632	3.43331	0.470754	116.972	0.844161	48.3669
VcnV E1021A	2	2	1	53	89.4906	4.42119	0.0962741	95.5161	0.745315	42.7034
VcnV E1021A	2	3	1	37	45.5135	2.56427	-0.538704	59.1346	0.570482	32.6862
VcnV E1021A	2	4	1	63	57.1905	3.02697	0.105895	96.0673	0.750855	43.0208
VcnV E1021A	2	5	2	16	47.0625	2.45455	-0.605949	55.2817	1.13126	64.8167
VcnV E1021A	2	6	1	69	72.9855	3.04215	0.436134	114.989	0.817301	46.8279
VcnV E1021A	2	8	1	82	77.9756	3.9105	-0.415954	66.1676	0.724938	41.5359
VcnV E1021A	2	9	1	32	65.2188	3.94984	0.0080108	90.459	1.09749	62.8813
VcnV E1021A	2	10	1	77	89.4156	2.72592	0.293169	106.797	0.982107	56.2706
VcnV E1021A	2	11	1	54	52.4444	3.32236	-1.03929	30.4529	0.384932	22.055
VcnV E1021A	2	12	1	63	95.1429	3.81407	-0.376284	68.4405	0.704027	40.3378
VcnV E1021A	2	13	1	56	78.8214	3.16846	-0.212365	77.8324	0.758959	43.4851
VcnV E1021A	2	16	2	44	88.4091	3.20565	-0.00187924	89.8923	0.874789	50.1217
VcnV E1021A	2	16	3	50	70.96	2.4619	0.0041736	90.2391	0.944283	54.1034
VcnV E1021A	2	17	1	57	81.3333	3.46429	0.311465	107.846	1.01432	58.1164
VcnV E1021A	2	17	2	62	73.8226	3.87705	-0.860493	40.6974	0.54109	31.0022
VcnV E1021A	2	18	1	71	61.0563	3.8656	-0.261113	75.0393	0.776125	44.4687
VcnV E1021A	2	19	1	71	66.1831	4.03994	-0.198363	78.6346	0.533481	30.5662
VcnV E1021A	2	20	1	242	66.405	3.04708	0.241339	103.828	0.727564	41.6863
VcnV E1021A	2	21	1	179	85.1844	4.2588	0.278761	105.972	1.14602	65.6623
VcnV E1021A	2	22	1	44	61.1818	3.91314	-0.414733	66.2376	0.748512	42.8866
VcnV E1021A	3	3	1	60	83.65	3.33632	-0.453846	63.9966	0.906036	51.912
VcnV E1021A	3	3	2	18	36.0556	3.67349	-0.593378	56.002	0.437324	25.0568
VcnV E1021A	3	4	1	58	68.5	2.94829	0.102571	95.8769	0.678247	38.8607
VcnV E1021A	3	5	1	34	47.7059	3.89175	-0.443763	64.5743	0.803391	46.0309
VcnV E1021A	3	5	2	43	86.1628	5.16678	0.0680284	93.8977	1.15811	66.355
VcnV E1021A	3	6	1	25	63.72	4.08625	-0.31076	72.1947	0.829679	47.5371
VcnV E1021A	3	7	1	39	77.6667	3.42003	-0.141084	81.9165	1.28193	73.4493
VcnV E1021A	3	8	1	24	82.7917	3.68662	-0.327652	71.2269	0.330053	18.9106
VcnV E1021A	3	9	1	66	62.2121	2.47449	0.212443	102.172	1.02929	58.974
VcnV E1021A	3	9	2	49	56.0612	2.46037	0.0560358	93.2106	0.996211	57.0787
VcnV E1021A	3	10	1	25	59.08	2.72969	0.164067	99.4004	0.476271	27.2883
VcnV E1021A	3	11	2	42	55.381	3.25174	-0.556159	58.1345	0.351269	20.1262
VcnV E1021A	3	12	1	31	55.4839	4.17023	-0.108568	83.7795	0.802654	45.9887
VcnV E1021A	3	13	1	36	56.3056	3.22477	0.349976	110.052	1.06232	60.8666
VcnV E1021A	3	13	2	33	67.4242	3.4173	0.303053	107.364	1.16102	66.5215
VcnV E1021A	3	15	1	45	91.8444	4.76052	-0.447107	64.3827	1.21843	69.8109
VcnV E1021A	3	15	2	46	69.3913	3.89891	0.861511	139.361	0.773718	44.3308
VcnV E1021A	3	17	2	60	50.6	3.30787	0.44775	115.654	0.480761	27.5456
VcnV E1021A	3	18	1	82	73.2805	3.66682	-0.0817782	85.3145	0.896153	51.3458
VcnV E1021A	3	19	1	138	68.8261	4.10921	0.176689	100.124	0.384021	22.0028
VcnCS	1	1	1	60	93.1	3.17236	-0.398801	67.1504	0.716624	41.0595
VcnCS	1	2	1	50	64.46	2.27506	0.146321	98.3836	1.15305	66.0648
VcnCS	1	4	1	82	98.0732	4.08644	0.536746	120.753	0.867587	49.7091
VcnCS	1	4	2	66	104.636	4.23329	0.556091	121.862	1.03324	59.2005
VcnCS	1	5	1	226	62.5221	4.41772	0.999415	147.262	0.514431	29.4747
VcnCS	1	7	1	84	113.226	3.16953	-0.0164509	89.0574	0.939914	53.8531
VcnCS	1	8	1	31	51.9355	3.96106	0.108899	96.2394	0.850928	48.7546
VcnCS	1	9	1	68	92.6618	3.08762	-0.0296664	88.3002	0.60271	34.5327
VcnCS	2	1	1	56	59.3036	2.15109	-0.0451635	87.4123	0.978219	56.0478
VcnCS	2	2	1	36	104.889	3.12239	0.367584	111.061	0.726029	41.5984
VcnCS	2	3	1	53	52.8302	3.34504	0.399184	112.872	1.07281	61.4673
VcnCS	2	4	1	114	44.0614	3.29946	-0.385195	67.93	1.21279	69.4879
VcnCS	2	5	1	145	55.8966	4.00384	0.390949	112.4	0.420942	24.1182
VcnCS	2	6	1	30	84.4667	4.12034	-0.0150199	89.1394	1.00762	57.7321
VcnCS	2	8	1	61	40.3279	2.66709	0.20476	101.732	0.991849	56.8288
VcnCS	2	9	1	115	82.8696	3.21407	0.412232	113.619	1.00386	57.5172
VcnCS	2	10	1	37	38.8919	3.22552	-0.257868	75.2252	0.331792	19.0103
VcnCS	2	11	1	112	116.107	3.4259	0.234104	103.413	0.670167	38.3977
VcnCS	2	12	1	38	115.605	3.32693	-0.0340595	88.0485	0.632587	36.2446
VcnCS	2	13	1	95	110.495	3.58552	-0.0248674	88.5752	0.57704	33.062
VcnCS	3	2	1	28	144.536	3.93799	-0.18499	79.4009	0.866078	49.6226
VcnCS	3	3	1	119	135.21	3.42597	0.313944	107.988	0.743968	42.6262
VcnCS	3	4	1	24	64.2917	3.40945	0.60703	124.78	0.775818	44.4511
VcnCS	3	5	1	103	56.3981	2.54367	0.116175	96.6563	0.832782	47.7149
VcnCS	3	6	1	115	68.9391	2.74186	0.632954	126.266	0.738914	42.3367
VcnCS	3	6	2	80	51.6125	3.57257	0.219871	102.598	0.250441	14.3492
VcnCS	3	7	1	58	98.7069	3.38079	-0.128059	82.6627	0.749463	42.9411
VcnCS	3	8	1	10	54.7	3.52116	0.602279	124.508	0.426321	24.4264
VcnCS	3	9	1	41	108.561	2.96167	0.20251	101.603	0.81618	46.7637
VcnCS	3	10	1	26	100.154	4.63867	1.02872	148.941	0.763255	43.7313
VcnCS	3	11	1	75	70.7333	2.51142	0.0266884	91.5291	0.976787	55.9657
VcnCS	3	12	1	72	113.819	2.87687	0.427512	114.495	0.685098	39.2532
VcnCS	3	13	1	58	71.9828	3.62566	-0.600956	55.5678	1.18684	68.0011
VcnCS	3	14	1	138	65.7826	3.05989	0.499732	118.633	0.585876	33.5682
VcnCS	3	15	1	169	66.6686	3.15972	0.480099	117.508	0.922049	52.8295
VcnCS	3	16	1	37	58.3514	4.11175	0.269415	105.436	0.874444	50.102
VcnCS	3	17	1	84	103.19	2.12934	0.148211	98.4919	1.09989	63.0189
VcnTS	1	1	1	22	90.2273	3.19596	0.229712	103.162	0.906638	51.9465
VcnTS	1	4	1	20	32.45	2.23965	-0.689783	50.4783	0.586788	33.6205
VcnTS	1	5	1	52	119.173	2.94411	0.480317	117.52	0.855856	49.037
VcnTS	1	6	1	64	113.578	2.93113	0.0475422	92.724	1.232	70.5886
VcnTS	1	8	1	48	109.562	4.2856	-0.400315	67.0637	0.825106	47.2751
VcnTS	1	12	1	36	84.9722	2.40667	-0.29208	73.2651	0.81714	46.8187
VcnTS	1	14	1	26	85.7692	2.93016	-0.556415	58.1197	0.701128	40.1717
VcnTS	1	15	1	26	41.8846	3.24773	0.481736	117.601	0.60929	34.9098
VcnTS	1	16	1	77	57.4026	3.81882	0.111836	96.4077	1.39437	79.8914
VcnTS	1	17	1	55	101.309	2.6078	0.32709	108.741	0.888779	50.9233
VcnTS	1	18	1	53	64.9623	3.3261	-0.0463265	87.3457	0.909665	52.12
VcnTS	1	18	2	30	50	2.84406	-0.0920684	84.7249	0.948199	54.3278
VcnTS	1	19	1	39	109.308	4.39798	-0.741994	47.4869	0.961288	55.0777
VcnTS	2	2	1	32	69.375	4.63086	0.513269	119.408	0.991462	56.8066
VcnTS	2	3	1	27	59.1481	3.98199	-0.524782	59.9322	0.827023	47.3849
VcnTS	2	4	1	97	58.2577	2.35701	0.0924825	95.2989	0.947158	54.2682
VcnTS	2	5	1	74	90.1757	2.79584	0.270061	105.473	0.873431	50.0439
VcnTS	2	5	2	70	85.4	2.50427	0.0488473	92.7987	0.875818	50.1806
VcnTS	2	7	1	105	58.4476	3.91901	-0.649414	52.7913	0.66777	38.2604
VcnTS	2	8	1	102	80.1373	3.24931	-0.307696	72.3703	1.21857	69.8189
VcnTS	2	9	1	41	74.561	2.85689	0.399568	112.894	0.775953	44.4588
VcnTS	2	10	1	53	100.981	5.02837	-0.0521198	87.0138	1.08593	62.2192
VcnTS	2	11	1	55	91.4545	3.4978	-0.131377	82.4727	0.668921	38.3264
VcnTS	2	12	1	28	70.1786	3.98117	-0.245427	75.9381	0.897958	51.4492
VcnTS	2	14	1	118	106.534	3.88545	-0.0176122	88.9909	0.985017	56.4373
VcnTS	2	15	1	53	84.1698	2.91006	-0.0775309	85.5578	0.806441	46.2057
VcnTS	2	16	1	34	67.5	4.47433	-0.178067	79.7975	0.36626	20.9852
VcnTS	2	17	1	117	67.6496	4.70149	0.218162	102.5	0.794948	45.5472
VcnTS	2	18	1	110	85.1636	3.72504	0.204588	101.722	0.367156	21.0365
VcnTS	3	1	1	65	90.5692	2.80125	0.313229	107.947	0.704798	40.382
VcnTS	3	1	2	30	59.8333	2.8136	0.371224	111.27	0.622978	35.694
VcnTS	3	2	1	75	70.48	4.66407	-0.895645	38.6833	0.345194	19.7782
VcnTS	3	3	1	88	96.7614	3.36753	-0.335735	70.7638	0.818196	46.8792
VcnTS	3	3	2	83	85.6265	3.63474	-0.571886	57.2334	0.506082	28.9964
VcnTS	3	4	1	104	131.952	3.86097	0.0125932	90.7215	1.14408	65.5508
VcnTS	3	6	1	66	108.258	3.94101	-0.1787	79.7612	0.947687	54.2985
VcnTS	3	7	1	36	57.9444	2.51575	-0.166972	80.4332	0.582608	33.381
VcnTS	3	7	2	52	48.1538	2.70371	0.0404674	92.3186	0.723466	41.4516
VcnTS	3	8	1	63	84.5714	4.31711	0.4058	113.251	0.372753	21.3571
VcnTS	3	9	1	58	64.069	3.34054	-0.0811854	85.3484	0.615009	35.2374
VcnTS	3	10	1	54	77.2407	3.22345	0.212012	102.147	0.941453	53.9413
VcnTS	3	11	2	67	67.7463	2.8041	0.0915564	95.2458	1.23295	70.6426
VcnTS	3	12	1	31	40.5161	3.64081	-0.652994	52.5862	0.322674	18.4879
VcnTS	3	13	1	63	108.603	4.44147	0.48358	117.707	1.15832	66.3668
VcnTS	3	14	1	28	106.036	3.61237	0.113691	96.514	0.691948	39.6457
VcnV	1	1	1	32	107.938	3.76753	0.290183	106.626	0.952045	54.5482
VcnV	1	2	1	109	65.0917	3.41272	0.287035	106.446	0.858873	49.2098
VcnV	1	3	1	25	77.76	3.35219	0.408658	113.414	1.201	68.812
VcnV	1	4	1	21	207.905	3.44411	0.804185	136.076	0.574801	32.9337
VcnV	1	5	1	43	24.2093	2.9042	-0.0385901	87.789	0.904338	51.8147
VcnV	1	7	1	112	62.1071	4.20709	0.277965	105.926	1.28708	73.7441
VcnV	1	7	2	100	63.27	3.58289	0.692144	129.657	0.818316	46.886
VcnV	1	8	1	57	55.1228	3.5138	-0.180232	79.6734	0.834488	47.8126
VcnV	1	8	2	19	43.3684	2.8537	0.1977	101.327	0.663344	38.0068
VcnV	1	9	1	38	89.3158	3.20092	-0.363111	69.1953	0.949948	54.428
VcnV	1	9	2	44	85.5227	2.8066	0.0310236	91.7775	1.008	57.7543
VcnV	1	10	1	54	78.9815	3.92354	-0.783594	45.1034	0.596592	34.1822
VcnV	1	11	1	72	80.9444	3.71582	-0.506597	60.9741	0.851333	48.7778
VcnV	1	12	1	53	76.1321	3.04777	-0.188739	79.1861	1.09954	62.9992
VcnV	1	13	1	34	81.9706	4.29353	0.155392	98.9033	0.579745	33.217
VcnV	1	15	1	33	81.303	3.52768	0.80177	135.938	0.768948	44.0575
VcnV	2	2	1	83	121.578	4.1023	0.0551749	93.1613	1.04262	59.7376
VcnV	2	3	1	34	50.9118	3.24048	0.300299	107.206	0.819634	46.9615
VcnV	2	4	1	137	96.6642	3.4569	0.131002	97.5058	0.825729	47.3108
VcnV	2	5	1	69	51.3913	3.19835	0.842482	138.271	0.720593	41.2869
VcnV	2	7	1	71	73.1831	3.26648	-0.363654	69.1641	0.858272	49.1754
VcnV	2	8	1	40	79.25	3.49185	-0.728735	48.2466	0.736872	42.2197
VcnV	2	9	1	77	48.5195	3.67023	0.732333	131.96	0.582568	33.3787
VcnV	2	10	1	65	34.0769	3.04532	0.382298	111.904	0.560304	32.103
VcnV	2	10	2	102	79.1373	3.51187	-0.171005	80.2021	0.876269	50.2065
VcnV	2	11	1	55	89.1636	3.90123	0.231339	103.255	1.01329	58.0574
VcnV	2	13	1	72	76.5556	3.91304	-0.184909	79.4055	1.0241	58.6764
VcnV	2	14	1	10	30.4	2.9569	-0.213132	77.7884	0.383757	21.9876
VcnV	2	14	2	64	44.7969	2.91458	-0.268503	74.6159	0.839769	48.1152
VcnV	2	16	1	81	67.1111	3.3754	-0.21721	77.5548	0.681203	39.0301
VcnV	2	17	1	62	89.9516	3.83706	-0.693709	50.2534	0.823417	47.1783
VcnV	3	3	1	49	55.3878	3.59292	0.14309	98.1984	0.981168	56.2168
VcnV	3	4	1	19	76.2632	3.86666	-0.130759	82.508	0.407724	23.3608
VcnV	3	5	1	33	55.8182	3.94981	-0.784876	45.0299	0.231188	13.2461
VcnV	3	5	2	72	82.2778	2.87111	-0.635851	53.5684	0.57083	32.7061
VcnV	3	6	1	41	36.8537	3.72089	0.76373	133.758	0.246254	14.1093
VcnV	3	7	1	56	44.5	3.78877	-0.147995	81.5205	0.831885	47.6635
VcnV	3	8	1	75	43.3867	3.35492	0.362053	110.744	0.856316	49.0633
VcnV	3	9	1	236	85.4576	4.28673	-0.392437	67.515	1.06778	61.1795
VcnV	3	10	2	64	84.9844	3.72552	1.03391	149.238	0.475054	27.2186
VcnV	3	11	1	30	52.2	3.61492	0.78244	134.83	0.683246	39.1471
VcnV	3	11	2	26	75.8462	2.86054	-0.585487	56.4541	1.14471	65.5871
VcnV	3	12	1	96	77.8125	2.70767	0.242744	103.908	0.963799	55.2216
VcnV	3	12	2	93	87.2043	3.45397	0.25488	104.604	0.613796	35.1679
VcnV	3	13	1	35	74.4	3.25781	0.67704	128.792	0.719546	41.227

## Sheet: Figure 6O
Figure 6O
Construct	Day	Image ID	Cell ID	Mean(eff Mean)
VcnTS E1015A E1021A	VcnTS E1015A E1021AD1	1	1	16.2844
VcnTS E1015A E1021A	VcnTS E1015A E1021AD1	2	1	34.4565
VcnTS E1015A E1021A	VcnTS E1015A E1021AD1	3	1	28.5922
VcnTS E1015A E1021A	VcnTS E1015A E1021AD1	5	1	22.4098
VcnTS E1015A E1021A	VcnTS E1015A E1021AD1	5	2	26.5478
VcnTS E1015A E1021A	VcnTS E1015A E1021AD1	6	1	23.2782
VcnTS E1015A E1021A	VcnTS E1015A E1021AD1	7	1	21.2662
VcnTS E1015A E1021A	VcnTS E1015A E1021AD1	8	1	23.6337
VcnTS E1015A E1021A	VcnTS E1015A E1021AD1	9	1	23.7764
VcnTS E1015A E1021A	VcnTS E1015A E1021AD1	9	2	13.4912
VcnTS E1015A E1021A	VcnTS E1015A E1021AD1	10	1	22.5749
VcnTS E1015A E1021A	VcnTS E1015A E1021AD1	11	1	26.6653
VcnTS E1015A E1021A	VcnTS E1015A E1021AD1	11	2	28.4341
VcnTS E1015A E1021A	VcnTS E1015A E1021AD1	12	1	25.5296
VcnTS E1015A E1021A	VcnTS E1015A E1021AD1	12	2	26.7766
VcnTS E1015A E1021A	VcnTS E1015A E1021AD1	13	1	12.9703
VcnTS E1015A E1021A	VcnTS E1015A E1021AD1	13	2	22.7474
VcnTS E1015A E1021A	VcnTS E1015A E1021AD1	14	1	27.147
VcnTS E1015A E1021A	VcnTS E1015A E1021AD1	16	1	25.2859
VcnTS E1015A E1021A	VcnTS E1015A E1021AD1	17	1	18.0668
VcnTS E1015A E1021A	VcnTS E1015A E1021AD1	18	1	26.027
VcnTS E1015A E1021A	VcnTS E1015A E1021AD1	20	1	31.3034
VcnTS E1015A E1021A	VcnTS E1015A E1021AD1	20	2	29.6149
VcnTS E1015A E1021A	VcnTS E1015A E1021AD1	20	3	27.5938
VcnTS E1015A E1021A	VcnTS E1015A E1021AD1	20	4	28.6406
VcnTS E1015A E1021A	VcnTS E1015A E1021AD1	21	1	32.9504
VcnTS E1015A E1021A	VcnTS E1015A E1021AD1	22	1	27.5369
VcnTS E1015A E1021A	VcnTS E1015A E1021AD1	23	1	22.3219
VcnTS E1015A E1021A	VcnTS E1015A E1021AD1	24	1	18.8267
VcnTS E1015A E1021A	VcnTS E1015A E1021AD1	25	1	10.7006
VcnTS E1015A E1021A	VcnTS E1015A E1021AD2	1	1	22.5389
VcnTS E1015A E1021A	VcnTS E1015A E1021AD2	1	2	23.9857
VcnTS E1015A E1021A	VcnTS E1015A E1021AD2	2	1	26.4535
VcnTS E1015A E1021A	VcnTS E1015A E1021AD2	3	1	15.4592
VcnTS E1015A E1021A	VcnTS E1015A E1021AD2	4	1	25.0197
VcnTS E1015A E1021A	VcnTS E1015A E1021AD2	4	2	30.1099
VcnTS E1015A E1021A	VcnTS E1015A E1021AD2	5	1	20.4818
VcnTS E1015A E1021A	VcnTS E1015A E1021AD2	6	1	25.1458
VcnTS E1015A E1021A	VcnTS E1015A E1021AD2	7	1	22.8768
VcnTS E1015A E1021A	VcnTS E1015A E1021AD2	7	2	28.0484
VcnTS E1015A E1021A	VcnTS E1015A E1021AD2	9	1	24.2857
VcnTS E1015A E1021A	VcnTS E1015A E1021AD2	10	1	22.2455
VcnTS E1015A E1021A	VcnTS E1015A E1021AD2	11	1	21.9704
VcnTS E1015A E1021A	VcnTS E1015A E1021AD2	12	1	23.2943
VcnTS E1015A E1021A	VcnTS E1015A E1021AD2	13	1	26.5478
VcnTS E1015A E1021A	VcnTS E1015A E1021AD2	14	1	17.0932
VcnTS E1015A E1021A	VcnTS E1015A E1021AD2	15	1	26.4547
VcnTS E1015A E1021A	VcnTS E1015A E1021AD2	15	2	22.734
VcnTS E1015A E1021A	VcnTS E1015A E1021AD2	16	1	21.5375
VcnTS E1015A E1021A	VcnTS E1015A E1021AD2	16	2	21.818
VcnTS E1015A E1021A	VcnTS E1015A E1021AD2	17	1	26.9208
VcnTS E1015A E1021A	VcnTS E1015A E1021AD2	18	1	19.087
VcnTS E1015A E1021A	VcnTS E1015A E1021AD2	18	2	24.8687
VcnTS E1015A E1021A	VcnTS E1015A E1021AD2	19	1	18.807
VcnTS E1015A E1021A	VcnTS E1015A E1021AD2	19	2	19.8907
VcnTS E1015A E1021A	VcnTS E1015A E1021AD2	19	3	26.7604
VcnTS E1015A E1021A	VcnTS E1015A E1021AD2	20	1	26.7673
VcnTS E1015A E1021A	VcnTS E1015A E1021AD2	20	2	27.8031
VcnTS E1015A E1021A	VcnTS E1015A E1021AD2	20	3	26.4163
VcnTS E1015A E1021A	VcnTS E1015A E1021AD2	21	2	25.6248
VcnTS E1015A E1021A	VcnTS E1015A E1021AD2	22	1	21.8482
VcnTS E1015A E1021A	VcnTS E1015A E1021AD2	22	2	18.2381
VcnTS E1015A E1021A	VcnTS E1015A E1021AD2	22	3	23.5701
VcnTS E1015A E1021A	VcnTS E1015A E1021AD2	23	1	19.9204
VcnTS E1015A E1021A	VcnTS E1015A E1021AD2	23	2	26.0949
VcnTS E1015A E1021A	VcnTS E1015A E1021AD2	24	1	20.9087
VcnTS E1015A E1021A	VcnTS E1015A E1021AD3	1	1	29.6505
VcnTS E1015A E1021A	VcnTS E1015A E1021AD3	2	1	27.1431
VcnTS E1015A E1021A	VcnTS E1015A E1021AD3	3	1	24.6387
VcnTS E1015A E1021A	VcnTS E1015A E1021AD3	3	2	27.6171
VcnTS E1015A E1021A	VcnTS E1015A E1021AD3	4	1	25.7518
VcnTS E1015A E1021A	VcnTS E1015A E1021AD3	5	1	21.4252
VcnTS E1015A E1021A	VcnTS E1015A E1021AD3	5	2	30.6467
VcnTS E1015A E1021A	VcnTS E1015A E1021AD3	6	1	26.4896
VcnTS E1015A E1021A	VcnTS E1015A E1021AD3	7	1	24.7481
VcnTS E1015A E1021A	VcnTS E1015A E1021AD3	8	1	22.2207
VcnTS E1015A E1021A	VcnTS E1015A E1021AD3	9	1	28.0526
VcnTS E1015A E1021A	VcnTS E1015A E1021AD3	10	1	26.5434
VcnTS E1015A E1021A	VcnTS E1015A E1021AD3	11	1	28.4617
VcnTS E1015A E1021A	VcnTS E1015A E1021AD3	12	1	26.5952
VcnTS E1015A E1021A	VcnTS E1015A E1021AD3	14	1	21.837
VcnTS E1015A E1021A	VcnTS E1015A E1021AD3	15	1	28.2762
VcnTS E1015A E1021A	VcnTS E1015A E1021AD3	16	1	25.5664
VcnTS E1015A E1021A	VcnTS E1015A E1021AD3	17	1	26.6644
VcnTS E1015A E1021A	VcnTS E1015A E1021AD3	18	1	26.8593
VcnTS E1015A E1021A	VcnTS E1015A E1021AD3	19	1	21.2852
VcnTS E1015A E1021A	VcnTS E1015A E1021AD3	19	2	23.351
VcnTS E1015A E1021A	VcnTS E1015A E1021AD3	20	1	23.4881
VcnTS E1015A E1021A	VcnTS E1015A E1021AD3	20	2	27.6523
VcnTS E1015A E1021A	VcnTS E1015A E1021AD3	21	1	23.6541
VcnTS E1015A E1021A	VcnTS E1015A E1021AD3	21	2	26.678
VcnTS E1015A E1021A	VcnTS E1015A E1021AD3	22	2	24.184
VcnTS E1015A E1021A	VcnTS E1015A E1021AD3	22	3	30.2517
VcnTS E1015A E1021A	VcnTS E1015A E1021AD3	23	1	19.7684
VcnTS E1015A E1021A	VcnTS E1015A E1021AD3	24	1	21.4519
VcnTS E1015A E1021A	VcnTS E1015A E1021AD3	25	1	20.548
VcnTS E1015A E1021A	VcnTS E1015A E1021AD3	26	1	22.3581
VcnTS E1015A	VcnTS E1015AD1	1	1	18.6866
VcnTS E1015A	VcnTS E1015AD1	2	1	21.4483
VcnTS E1015A	VcnTS E1015AD1	3	1	26.2936
VcnTS E1015A	VcnTS E1015AD1	3	2	18.188
VcnTS E1015A	VcnTS E1015AD1	4	1	16.4456
VcnTS E1015A	VcnTS E1015AD1	4	2	36.5409
VcnTS E1015A	VcnTS E1015AD1	5	1	23.8624
VcnTS E1015A	VcnTS E1015AD1	6	1	20.2622
VcnTS E1015A	VcnTS E1015AD1	7	1	20.7854
VcnTS E1015A	VcnTS E1015AD1	8	1	23.6825
VcnTS E1015A	VcnTS E1015AD1	8	2	22.6029
VcnTS E1015A	VcnTS E1015AD1	9	1	21.2162
VcnTS E1015A	VcnTS E1015AD1	10	1	22.5659
VcnTS E1015A	VcnTS E1015AD1	10	2	21.5436
VcnTS E1015A	VcnTS E1015AD1	11	1	17.0627
VcnTS E1015A	VcnTS E1015AD1	11	2	22.4035
VcnTS E1015A	VcnTS E1015AD1	12	1	16.3292
VcnTS E1015A	VcnTS E1015AD1	13	1	20.3826
VcnTS E1015A	VcnTS E1015AD1	14	1	25.0239
VcnTS E1015A	VcnTS E1015AD1	15	1	24.5617
VcnTS E1015A	VcnTS E1015AD1	16	1	16.3064
VcnTS E1015A	VcnTS E1015AD1	18	1	17.1071
VcnTS E1015A	VcnTS E1015AD1	19	1	24.8571
VcnTS E1015A	VcnTS E1015AD1	20	1	17.5294
VcnTS E1015A	VcnTS E1015AD1	20	2	31.0402
VcnTS E1015A	VcnTS E1015AD1	21	1	15.2341
VcnTS E1015A	VcnTS E1015AD1	22	1	12.1639
VcnTS E1015A	VcnTS E1015AD1	22	2	11.9271
VcnTS E1015A	VcnTS E1015AD1	23	1	22.55
VcnTS E1015A	VcnTS E1015AD1	23	2	14.9934
VcnTS E1015A	VcnTS E1015AD2	1	1	15.7616
VcnTS E1015A	VcnTS E1015AD2	2	1	29.8002
VcnTS E1015A	VcnTS E1015AD2	3	1	24.3734
VcnTS E1015A	VcnTS E1015AD2	4	1	27.1738
VcnTS E1015A	VcnTS E1015AD2	5	1	28.864
VcnTS E1015A	VcnTS E1015AD2	6	1	24.1121
VcnTS E1015A	VcnTS E1015AD2	7	1	19.5769
VcnTS E1015A	VcnTS E1015AD2	8	1	18.3512
VcnTS E1015A	VcnTS E1015AD2	10	1	18.097
VcnTS E1015A	VcnTS E1015AD2	12	1	23.8581
VcnTS E1015A	VcnTS E1015AD2	13	1	25.7869
VcnTS E1015A	VcnTS E1015AD2	14	1	22.0949
VcnTS E1015A	VcnTS E1015AD2	14	2	21.5297
VcnTS E1015A	VcnTS E1015AD2	15	1	23.3029
VcnTS E1015A	VcnTS E1015AD2	17	1	22.0103
VcnTS E1015A	VcnTS E1015AD2	18	1	16.567
VcnTS E1015A	VcnTS E1015AD2	19	1	17.393
VcnTS E1015A	VcnTS E1015AD2	20	1	20.7778
VcnTS E1015A	VcnTS E1015AD2	21	1	28.2155
VcnTS E1015A	VcnTS E1015AD2	22	2	14.2435
VcnTS E1015A	VcnTS E1015AD2	23	1	11.598
VcnTS E1015A	VcnTS E1015AD2	24	1	26.0049
VcnTS E1015A	VcnTS E1015AD3	1	1	22.5978
VcnTS E1015A	VcnTS E1015AD3	2	1	23.027
VcnTS E1015A	VcnTS E1015AD3	3	1	19.8083
VcnTS E1015A	VcnTS E1015AD3	3	2	20.9689
VcnTS E1015A	VcnTS E1015AD3	4	1	13.8066
VcnTS E1015A	VcnTS E1015AD3	5	1	17.3709
VcnTS E1015A	VcnTS E1015AD3	5	3	18.3258
VcnTS E1015A	VcnTS E1015AD3	6	1	23.066
VcnTS E1015A	VcnTS E1015AD3	7	1	12.6148
VcnTS E1015A	VcnTS E1015AD3	8	1	30.8547
VcnTS E1015A	VcnTS E1015AD3	9	1	23.1357
VcnTS E1015A	VcnTS E1015AD3	9	2	22.7097
VcnTS E1015A	VcnTS E1015AD3	9	3	25.5993
VcnTS E1015A	VcnTS E1015AD3	9	4	24.8336
VcnTS E1015A	VcnTS E1015AD3	10	1	23.0235
VcnTS E1015A	VcnTS E1015AD3	11	1	24.3699
VcnTS E1015A	VcnTS E1015AD3	12	2	12.1173
VcnTS E1015A	VcnTS E1015AD3	13	1	16.2497
VcnTS E1015A	VcnTS E1015AD3	13	2	25.6974
VcnTS E1015A	VcnTS E1015AD3	13	3	24.625
VcnTS E1015A	VcnTS E1015AD3	13	4	15.032
VcnTS E1015A	VcnTS E1015AD3	14	1	25.2273
VcnTS E1015A	VcnTS E1015AD3	15	1	26.0804
VcnTS E1015A	VcnTS E1015AD3	16	1	20.8346
VcnTS E1015A	VcnTS E1015AD3	18	1	12.6639
VcnTS E1015A	VcnTS E1015AD3	19	1	13.7143
VcnTS E1015A	VcnTS E1015AD3	20	1	22.289
VcnTS E1015A	VcnTS E1015AD3	21	1	18.684
VcnTS E1015A	VcnTS E1015AD3	22	1	19.9786
VcnTS E1015A	VcnTS E1015AD3	22	2	14.9974
VcnTS E1015A	VcnTS E1015AD3	23	1	20.8686
VcnTS E1015A	VcnTS E1015AD3	23	2	21.0383
VcnTS E1015A	VcnTS E1015AD3	23	3	17.5195
VcnTS E1021A	VcnTS E1021AD1	1	1	21.2963
VcnTS E1021A	VcnTS E1021AD1	2	1	24.4317
VcnTS E1021A	VcnTS E1021AD1	3	1	29.5925
VcnTS E1021A	VcnTS E1021AD1	4	1	28.1732
VcnTS E1021A	VcnTS E1021AD1	4	2	18.7383
VcnTS E1021A	VcnTS E1021AD1	5	1	24.5391
VcnTS E1021A	VcnTS E1021AD1	6	1	24.2587
VcnTS E1021A	VcnTS E1021AD1	7	1	16.5729
VcnTS E1021A	VcnTS E1021AD1	8	1	22.6163
VcnTS E1021A	VcnTS E1021AD1	9	1	23.9805
VcnTS E1021A	VcnTS E1021AD1	11	1	20.143
VcnTS E1021A	VcnTS E1021AD1	12	1	22.0686
VcnTS E1021A	VcnTS E1021AD1	13	1	22.462
VcnTS E1021A	VcnTS E1021AD1	14	1	21.4937
VcnTS E1021A	VcnTS E1021AD1	15	1	22.2444
VcnTS E1021A	VcnTS E1021AD1	16	1	18.3369
VcnTS E1021A	VcnTS E1021AD1	17	1	24.0312
VcnTS E1021A	VcnTS E1021AD1	18	1	25.8856
VcnTS E1021A	VcnTS E1021AD1	19	1	21.7885
VcnTS E1021A	VcnTS E1021AD1	20	1	26.0367
VcnTS E1021A	VcnTS E1021AD1	21	1	27.5074
VcnTS E1021A	VcnTS E1021AD1	22	1	18.186
VcnTS E1021A	VcnTS E1021AD2	1	1	23.0101
VcnTS E1021A	VcnTS E1021AD2	2	1	23.7206
VcnTS E1021A	VcnTS E1021AD2	2	2	23.6048
VcnTS E1021A	VcnTS E1021AD2	3	1	17.9541
VcnTS E1021A	VcnTS E1021AD2	5	1	23.523
VcnTS E1021A	VcnTS E1021AD2	6	1	22.7842
VcnTS E1021A	VcnTS E1021AD2	7	1	21.5479
VcnTS E1021A	VcnTS E1021AD2	8	2	22.4078
VcnTS E1021A	VcnTS E1021AD2	9	1	18.6719
VcnTS E1021A	VcnTS E1021AD2	10	1	21.071
VcnTS E1021A	VcnTS E1021AD2	11	1	19.2964
VcnTS E1021A	VcnTS E1021AD2	11	2	18.7933
VcnTS E1021A	VcnTS E1021AD2	12	1	22.1408
VcnTS E1021A	VcnTS E1021AD2	12	2	26.0898
VcnTS E1021A	VcnTS E1021AD2	13	1	25.5775
VcnTS E1021A	VcnTS E1021AD2	14	1	20.3745
VcnTS E1021A	VcnTS E1021AD2	15	1	13.3673
VcnTS E1021A	VcnTS E1021AD2	18	1	35.8874
VcnTS E1021A	VcnTS E1021AD2	19	1	24.8677
VcnTS E1021A	VcnTS E1021AD2	20	1	27.2764
VcnTS E1021A	VcnTS E1021AD2	21	1	19.1724
VcnTS E1021A	VcnTS E1021AD2	21	2	20.8088
VcnTS E1021A	VcnTS E1021AD2	22	1	26.5148
VcnTS E1021A	VcnTS E1021AD2	23	1	26.9254
VcnTS E1021A	VcnTS E1021AD3	1	1	24.6013
VcnTS E1021A	VcnTS E1021AD3	2	1	21.0941
VcnTS E1021A	VcnTS E1021AD3	3	1	22.9386
VcnTS E1021A	VcnTS E1021AD3	3	2	24.449
VcnTS E1021A	VcnTS E1021AD3	4	1	22.3201
VcnTS E1021A	VcnTS E1021AD3	5	1	23.5891
VcnTS E1021A	VcnTS E1021AD3	6	1	21.6371
VcnTS E1021A	VcnTS E1021AD3	7	1	18.3286
VcnTS E1021A	VcnTS E1021AD3	7	2	23.0661
VcnTS E1021A	VcnTS E1021AD3	8	1	23.1858
VcnTS E1021A	VcnTS E1021AD3	9	1	19.7447
VcnTS E1021A	VcnTS E1021AD3	11	1	27.1004
VcnTS E1021A	VcnTS E1021AD3	11	2	21.2959
VcnTS E1021A	VcnTS E1021AD3	11	3	15.3017
VcnTS E1021A	VcnTS E1021AD3	12	1	15.4246
VcnTS E1021A	VcnTS E1021AD3	12	2	20.353
VcnTS E1021A	VcnTS E1021AD3	12	3	20.5813
VcnTS E1021A	VcnTS E1021AD3	13	1	19.9671
VcnTS E1021A	VcnTS E1021AD3	13	2	19.794
VcnTS E1021A	VcnTS E1021AD3	14	1	26.3915
VcnTS E1021A	VcnTS E1021AD3	15	1	23.1917
VcnTS E1021A	VcnTS E1021AD3	16	1	18.1195
VcnTS E1021A	VcnTS E1021AD3	17	1	23.468
VcnTS E1021A	VcnTS E1021AD3	18	1	15.6948
VcnTS E1021A	VcnTS E1021AD3	19	1	21.0321
VcnTS E1021A	VcnTS E1021AD3	20	1	21.5746
VcnTS E1021A	VcnTS E1021AD3	20	2	21.1538
VcnTS E1021A	VcnTS E1021AD3	21	1	25.6502
VcnTS E1021A	VcnTS E1021AD3	22	1	22.4649
VcnTS E1021A	VcnTS E1021AD3	22	2	22.2999
VcnTS E1021A	VcnTS E1021AD3	23	1	24.3181
VcnTS E1021A	VcnTS E1021AD3	24	1	21.5996
VcnTS E1021A	VcnTS E1021AD3	24	2	18.4738
VcnTS I997A	VcnTS I997AD1	1	1	30.5719
VcnTS I997A	VcnTS I997AD1	2	1	31.4605
VcnTS I997A	VcnTS I997AD1	3	1	24.7431
VcnTS I997A	VcnTS I997AD1	3	2	27.705
VcnTS I997A	VcnTS I997AD1	4	1	33.2454
VcnTS I997A	VcnTS I997AD1	4	2	33.116
VcnTS I997A	VcnTS I997AD1	5	1	27.2765
VcnTS I997A	VcnTS I997AD1	6	1	28.0004
VcnTS I997A	VcnTS I997AD1	6	2	23.5799
VcnTS I997A	VcnTS I997AD1	7	1	23.4955
VcnTS I997A	VcnTS I997AD1	8	1	24.318
VcnTS I997A	VcnTS I997AD1	9	1	24.2227
VcnTS I997A	VcnTS I997AD1	9	2	21.5491
VcnTS I997A	VcnTS I997AD1	10	1	30.9126
VcnTS I997A	VcnTS I997AD1	11	1	26.2123
VcnTS I997A	VcnTS I997AD1	12	1	21.3431
VcnTS I997A	VcnTS I997AD1	12	2	22.2575
VcnTS I997A	VcnTS I997AD1	13	1	30.4167
VcnTS I997A	VcnTS I997AD1	14	1	27.9176
VcnTS I997A	VcnTS I997AD1	15	1	19.0217
VcnTS I997A	VcnTS I997AD1	15	2	30.3376
VcnTS I997A	VcnTS I997AD1	16	1	32.7784
VcnTS I997A	VcnTS I997AD1	17	1	24.3244
VcnTS I997A	VcnTS I997AD1	17	2	30.7084
VcnTS I997A	VcnTS I997AD1	18	1	23.3336
VcnTS I997A	VcnTS I997AD1	19	1	22.3276
VcnTS I997A	VcnTS I997AD1	19	2	18.9496
VcnTS I997A	VcnTS I997AD1	20	1	26.4815
VcnTS I997A	VcnTS I997AD1	21	1	26.8952
VcnTS I997A	VcnTS I997AD1	21	2	22.479
VcnTS I997A	VcnTS I997AD1	22	1	27.0715
VcnTS I997A	VcnTS I997AD1	22	2	28.3936
VcnTS I997A	VcnTS I997AD1	23	1	24.9658
VcnTS I997A	VcnTS I997AD1	24	1	25.9711
VcnTS	VcnTSD1	1	1	16.1133
VcnTS	VcnTSD1	2	1	9.7028
VcnTS	VcnTSD1	3	1	31.2507
VcnTS	VcnTSD1	4	1	16.8165
VcnTS	VcnTSD1	4	2	24.3865
VcnTS	VcnTSD1	5	1	13.5636
VcnTS	VcnTSD1	6	1	19.5614
VcnTS	VcnTSD1	6	2	14.6699
VcnTS	VcnTSD1	7	1	6.92472
VcnTS	VcnTSD1	8	1	12.1421
VcnTS	VcnTSD1	9	1	22.0464
VcnTS	VcnTSD1	9	2	26.4836
VcnTS	VcnTSD1	10	1	23.7618
VcnTS	VcnTSD1	11	1	12.5548
VcnTS	VcnTSD1	12	2	11.9081
VcnTS	VcnTSD1	13	1	14.2498
VcnTS	VcnTSD1	14	1	13.799
VcnTS	VcnTSD1	14	2	11.8278
VcnTS	VcnTSD1	15	1	13.7377
VcnTS	VcnTSD1	16	1	15.6302
VcnTS	VcnTSD1	16	2	15.0664
VcnTS	VcnTSD1	17	1	20.6602
VcnTS	VcnTSD1	18	1	24.0404
VcnTS	VcnTSD1	19	1	23.5187
VcnTS	VcnTSD1	19	2	19.0311
VcnTS	VcnTSD1	20	1	25.0503
VcnTS	VcnTSD1	21	1	33.4718
VcnTS	VcnTSD1	22	1	17.1372
VcnTS	VcnTSD1	23	1	20.0481
VcnTS	VcnTSD2	1	1	20.9264
VcnTS	VcnTSD2	2	1	23.0995
VcnTS	VcnTSD2	2	2	31.5798
VcnTS	VcnTSD2	3	1	26.2584
VcnTS	VcnTSD2	3	2	25.7901
VcnTS	VcnTSD2	4	1	30.2651
VcnTS	VcnTSD2	5	1	21.6551
VcnTS	VcnTSD2	6	1	20.8551
VcnTS	VcnTSD2	7	1	18.1238
VcnTS	VcnTSD2	8	1	26.6256
VcnTS	VcnTSD2	9	1	17.8906
VcnTS	VcnTSD2	10	1	26.5361
VcnTS	VcnTSD2	11	1	22.7879
VcnTS	VcnTSD2	12	1	25.9639
VcnTS	VcnTSD2	13	1	26.014
VcnTS	VcnTSD2	14	1	23.8434
VcnTS	VcnTSD2	15	1	16.1871
VcnTS	VcnTSD2	16	1	22.5557
VcnTS	VcnTSD2	18	1	26.0858
VcnTS	VcnTSD2	19	1	25.4296
VcnTS	VcnTSD2	20	1	22.2488
VcnTS	VcnTSD2	20	2	20.9458
VcnTS	VcnTSD2	20	3	22.223
VcnTS	VcnTSD2	21	1	16.2028
VcnTS	VcnTSD2	22	1	17.905
VcnTS	VcnTSD2	23	1	22.3959
VcnTS	VcnTSD2	24	1	14.5348
VcnTS	VcnTSD3	1	1	15.9268
VcnTS	VcnTSD3	2	1	22.3448
VcnTS	VcnTSD3	3	1	17.1459
VcnTS	VcnTSD3	4	1	24.2463
VcnTS	VcnTSD3	5	1	24.4435
VcnTS	VcnTSD3	5	2	21.3323
VcnTS	VcnTSD3	5	3	21.5789
VcnTS	VcnTSD3	6	1	17.4222
VcnTS	VcnTSD3	7	1	22.8698
VcnTS	VcnTSD3	7	2	19.9916
VcnTS	VcnTSD3	8	1	18.8765
VcnTS	VcnTSD3	9	1	24.5181
VcnTS	VcnTSD3	11	1	16.0061
VcnTS	VcnTSD3	12	1	12.663
VcnTS	VcnTSD3	13	1	21.8368
VcnTS	VcnTSD3	13	2	21.9531
VcnTS	VcnTSD3	15	1	12.4184
VcnTS	VcnTSD4	1	1	9.58215
VcnTS	VcnTSD4	2	1	18.2407
VcnTS	VcnTSD4	3	1	17.9929
VcnTS	VcnTSD4	3	2	14.6056
VcnTS	VcnTSD4	4	1	12.3932
VcnTS	VcnTSD4	5	1	19.8921
VcnTS	VcnTSD4	6	1	10.2407
VcnTS	VcnTSD4	7	1	18.5043
VcnTS	VcnTSD4	7	2	25.965
VcnTS	VcnTSD4	8	1	18.7942
VcnTS	VcnTSD4	9	1	10.1742
VcnTS	VcnTSD4	10	1	26.0803
VcnTS	VcnTSD4	10	2	26.222
VcnTS	VcnTSD4	11	1	18.6699
VcnTS	VcnTSD4	12	1	22.3294
VcnTS	VcnTSD4	13	1	13.3323
VcnTS	VcnTSD4	14	1	21.1361
VcnTS	VcnTSD4	15	1	19.4996
VcnTS	VcnTSD5	1	1	24.599
VcnTS	VcnTSD5	2	1	21.9547
VcnTS	VcnTSD5	3	1	17.5505
VcnTS	VcnTSD5	4	1	21.8193
VcnTS	VcnTSD5	5	1	18.2005
VcnTS	VcnTSD5	6	1	17.3113
VcnTS	VcnTSD5	7	1	37.5407
VcnTS	VcnTSD5	9	1	10.8622
VcnTS	VcnTSD5	9	2	18.7533
VcnTS	VcnTSD5	10	1	14.8744
VcnTS	VcnTSD5	11	1	10.7367
VcnTS	VcnTSD5	11	2	14.8748
VcnTS	VcnTSD5	11	3	18.7462
VcnTS	VcnTSD5	12	1	20.379
VcnTS	VcnTSD5	13	1	19.8978
VcnTS	VcnTSD5	14	1	22.1063
VcnTS	VcnTSD5	15	2	20.937
VcnTS	VcnTSD5	16	1	19.5971
VcnTS	VcnTSD5	17	1	24.7618
VcnTS	VcnTSD5	18	1	15.6229
VcnTS	VcnTSD5	19	1	21.3911
VcnTS	VcnTSD5	19	2	16.3338
VcnTS	VcnTSD6	1	1	16.4319
VcnTS	VcnTSD6	2	1	15.0157
VcnTS	VcnTSD6	3	1	19.3975
VcnTS	VcnTSD6	4	1	27.5347
VcnTS	VcnTSD6	4	2	28.4392
VcnTS	VcnTSD7	1	1	21.0294
VcnTS	VcnTSD7	2	1	23.8443
VcnTS	VcnTSD7	3	1	21.429
VcnTS	VcnTSD7	4	1	16.7459
VcnTS	VcnTSD7	4	2	17.2116
VcnTS	VcnTSD7	4	3	21.0562
VcnTS	VcnTSD7	4	4	26.3274
VcnTS	VcnTSD7	5	1	29.9758
VcnTS	VcnTSD7	6	1	11.1712
VcnTS	VcnTSD7	7	1	15.2775
VcnTS	VcnTSD7	8	1	17.3403
VcnTS	VcnTSD7	9	1	15.5004
VcnTS	VcnTSD7	10	1	17.8725
VcnTS	VcnTSD7	11	1	25.9139
VcnTS	VcnTSD7	12	1	23.3145
VcnTS	VcnTSD7	13	1	20.6168
VcnTS	VcnTSD7	14	1	19.8498
VcnTS	VcnTSD7	15	1	15.4053
VcnTS	VcnTSD7	16	1	28.9967
VcnTS	VcnTSD7	17	1	30.593
VcnTS	VcnTSD7	18	1	25.1497
VcnTS	VcnTSD7	18	2	20.0428
VcnTS	VcnTSD7	19	1	22.882
VcnTS	VcnTSD7	20	1	27.5867
VcnTS	VcnTSD7	21	1	22.9404
VcnTS	VcnTSD7	22	1	28.363
VcnTS	VcnTSD7	22	2	18.0284
VcnTS	VcnTSD8	1	1	31.928
VcnTS	VcnTSD8	1	2	25.0685
VcnTS	VcnTSD8	2	2	23.5821
VcnTS	VcnTSD8	3	1	12.1251
VcnTS	VcnTSD8	4	2	20.0467
VcnTS	VcnTSD8	5	1	11.9435
VcnTS	VcnTSD8	6	1	24.0269
VcnTS	VcnTSD8	7	1	16.2459
VcnTS	VcnTSD8	7	2	19.0263
VcnTS	VcnTSD8	8	1	24.9991
VcnTS	VcnTSD8	9	1	28.7962
VcnTS	VcnTSD8	10	1	21.1484
VcnTS	VcnTSD8	11	2	15.4437
VcnTS	VcnTSD8	12	1	12.138
VcnTS	VcnTSD8	13	1	15.8582
VcnTS	VcnTSD8	14	1	20.8012
VcnTS	VcnTSD8	15	1	17.2388
VcnTS	VcnTSD8	15	2	21.638
VcnTS	VcnTSD8	16	1	24.9983
VcnTS	VcnTSD8	17	1	21.1569
VcnTS	VcnTSD8	17	2	21.8818
VcnTS	VcnTSD8	18	1	12.3401
VcnTS	VcnTSD9	1	1	24.4605
VcnTS	VcnTSD9	1	2	21.0966
VcnTS	VcnTSD9	2	1	28.9487
VcnTS	VcnTSD9	3	1	19.8655
VcnTS	VcnTSD9	4	1	17.8974
VcnTS	VcnTSD9	5	1	15.4979
VcnTS	VcnTSD9	6	1	20.4494
VcnTS	VcnTSD9	7	1	18.6392
VcnTS	VcnTSD9	8	1	17.609
VcnTS	VcnTSD9	8	2	22.0087
VcnTS	VcnTSD9	8	3	19.7769
VcnTS	VcnTSD9	9	1	19.0192
VcnTS	VcnTSD9	10	1	14.7776
VcnTS	VcnTSD9	11	1	17.0654
VcnTS	VcnTSD9	12	1	24.7584
VcnTS	VcnTSD9	12	2	23.0644
VcnTS	VcnTSD9	13	1	29.907
VcnTS	VcnTSD9	13	2	20.6317
VcnTS	VcnTSD10	1	1	28.2732
VcnTS	VcnTSD10	2	1	23.6442
VcnTS	VcnTSD10	3	1	18.4736
VcnTS	VcnTSD10	4	1	22.7622
VcnTS	VcnTSD10	5	1	19.7207
VcnTS	VcnTSD10	6	1	20.2856
VcnTS	VcnTSD10	7	1	19.4669
VcnTS	VcnTSD10	8	1	13.6768
VcnTS	VcnTSD10	9	1	19.549
VcnTS	VcnTSD10	10	1	15.3749
VcnTS	VcnTSD10	11	1	18.7467
VcnTS	VcnTSD10	12	1	14.5731
VcnTS	VcnTSD10	12	2	21.5952
VcnTS	VcnTSD10	13	1	17.7628
VcnTS	VcnTSD10	13	2	9.74699
VcnTS	VcnTSD10	14	1	25.5625
VcnTS	VcnTSD10	14	2	15.0117
VcnTS	VcnTSD10	15	1	11.5676
VcnTS	VcnTSD10	16	1	17.477
VcnTS	VcnTSD10	17	1	7.44519
VcnTS	VcnTSD10	19	1	8.91406
VcnTS	VcnTSD10	19	2	19.383
VcnTS	VcnTSD10	20	1	28.2878
VcnTS	VcnTSD10	20	2	22.7553
VcnTS	VcnTSD10	21	1	24.8604
VcnTS	VcnTSD10	21	2	21.717
VcnTS	VcnTSD10	22	1	12.923
VcnTS	VcnTSD11	1	1	15.2931
VcnTS	VcnTSD11	1	2	12.2028
VcnTS	VcnTSD11	2	1	21.9252
VcnTS	VcnTSD11	3	1	20.0529
VcnTS	VcnTSD11	5	1	24.7791
VcnTS	VcnTSD11	6	1	22.3764
VcnTS	VcnTSD11	7	1	22.4005
VcnTS	VcnTSD11	8	1	23.8733
VcnTS	VcnTSD11	9	1	13.4044
VcnTS	VcnTSD11	10	1	18.8753
VcnTS	VcnTSD11	11	1	12.5419
VcnTS	VcnTSD11	11	2	12.0294
VcnTS	VcnTSD11	12	1	13.6332
VcnTS	VcnTSD11	12	2	12.8018
VcnTS	VcnTSD11	12	3	17.8756
VcnTS	VcnTSD11	14	1	9.66007
VcnTS	VcnTSD11	14	2	9.16926
VcnTS	VcnTSD11	15	1	21.4833
VcnTS	VcnTSD11	15	2	30.4293
VcnTS	VcnTSD11	15	3	21.5446
TSMod	TSModD1	1	1	23.6543
TSMod	TSModD1	2	1	26.8444
TSMod	TSModD1	3	1	24.5848
TSMod	TSModD1	4	1	23.8019
TSMod	TSModD1	5	1	26.4569
TSMod	TSModD2	1	1	28.8641
TSMod	TSModD2	3	1	33.2683
TSMod	TSModD2	4	1	26.0347
TSMod	TSModD2	5	2	25.1678
TSMod	TSModD2	7	1	24.0521
TSMod	TSModD2	8	1	25.4266
TSMod	TSModD2	9	1	25.7485
TSMod	TSModD2	10	1	28.1472
TSMod	TSModD2	10	2	25.1259
TSMod	TSModD2	11	1	26.332
TSMod	TSModD2	12	1	27.8368
TSMod	TSModD2	13	1	26.5358
TSMod	TSModD2	13	2	25.3084
TSMod	TSModD2	14	1	23.3417
TSMod	TSModD2	15	1	24.2286
TSMod	TSModD2	15	2	26.7324
TSMod	TSModD3	3	1	21.7361
TSMod	TSModD3	3	2	26.8981
TSMod	TSModD3	3	3	27.7506
TSMod	TSModD3	4	1	26.5793
TSMod	TSModD3	4	2	30.2511
TSMod	TSModD3	5	1	24.9071
TSMod	TSModD3	5	2	24.4993
TSMod	TSModD3	5	3	26.3978
TSMod	TSModD3	6	1	27.1572
TSMod	TSModD3	7	1	24.1597
TSMod	TSModD3	8	1	28.2716
TSMod	TSModD3	9	1	21.712
TSMod	TSModD3	9	2	25.649
TSMod	TSModD3	11	1	25.9133
TSMod	TSModD3	11	2	24.6486
TSMod	TSModD3	12	1	28.3792
TSMod	TSModD3	12	2	25.6764
TSMod	TSModD4	1	1	29.2029
TSMod	TSModD4	2	1	23.7483
TSMod	TSModD4	3	1	26.908
TSMod	TSModD4	3	2	28.9614
TSMod	TSModD4	3	3	27.9694
TSMod	TSModD4	4	1	32.6064
TSMod	TSModD4	4	2	27.653
TSMod	TSModD4	5	1	31.1822
TSMod	TSModD4	6	1	25.6155
TSMod	TSModD4	7	1	23.2157
TSMod	TSModD4	8	1	22.8845
TSMod	TSModD4	8	2	24.495
TSMod	TSModD5	1	1	27.5615
TSMod	TSModD5	2	1	24.2167
TSMod	TSModD5	3	1	26.0087
TSMod	TSModD5	4	1	24.8691
TSMod	TSModD5	6	1	25.4156
TSMod	TSModD5	7	1	25.268
TSMod	TSModD5	7	2	25.2961
TSMod	TSModD5	8	1	26.6245
TSMod	TSModD5	8	2	27.0518
TSMod	TSModD5	9	1	25.5548
TSMod	TSModD5	10	1	27.3181
TSMod	TSModD5	10	2	28.1505
TSMod	TSModD6	1	1	28.3266
TSMod	TSModD6	2	1	31.8911
TSMod	TSModD6	4	1	30.3071
TSMod	TSModD6	5	1	30.7822
TSMod	TSModD6	7	1	31.885
TSMod	TSModD6	9	1	27.2359
TSMod	TSModD6	9	2	28.3896
VcnTS I997A	VcnTS I997AD2	1	1	32.0755
VcnTS I997A	VcnTS I997AD2	2	1	27.1214
VcnTS I997A	VcnTS I997AD2	4	1	27.0694
VcnTS I997A	VcnTS I997AD2	5	1	32.6873
VcnTS I997A	VcnTS I997AD2	6	1	32.8028
VcnTS I997A	VcnTS I997AD2	6	2	35.4433
VcnTS I997A	VcnTS I997AD2	7	1	29.3222
VcnTS I997A	VcnTS I997AD2	8	1	36.196
VcnTS I997A	VcnTS I997AD2	8	2	25.7661
VcnTS I997A	VcnTS I997AD2	8	3	34.3735
VcnTS I997A	VcnTS I997AD2	9	1	30.344
VcnTS I997A	VcnTS I997AD2	10	1	29.749
VcnTS I997A	VcnTS I997AD2	10	2	29.5399
VcnTS I997A	VcnTS I997AD2	11	1	27.0844
VcnTS I997A	VcnTS I997AD2	11	2	25.658
VcnTS I997A	VcnTS I997AD2	12	1	32.5725
VcnTS I997A	VcnTS I997AD2	12	2	33.6256
VcnTS I997A	VcnTS I997AD2	13	1	33.0517
VcnTS I997A	VcnTS I997AD2	14	1	26.9828
VcnTS I997A	VcnTS I997AD2	15	1	28.5739
VcnTS I997A	VcnTS I997AD2	16	1	31.3699
VcnTS I997A	VcnTS I997AD2	17	1	26.3323
VcnTS I997A	VcnTS I997AD2	18	1	36.4384
VcnTS I997A	VcnTS I997AD2	19	1	25.3916

## Sheet: Figure 7D
Figure 7D
Construct	Half Time	Recovery Fraction	FRET of Bleach Area	FRET Eff	Recovery Rate	Code	Day	Acceptor Intensity	Average FA Size	Average FA Size (Pix)	Average Cell Area	Average Cell Area (Pix)	DPA
VcnTS	68.1124	0.296572	0.21	21	0.0101765	d2c2	1	2924.18	1.3334	113.473	1544.35	131425	0.970839
VcnTS	73.6669	0.462262	0.191	19.1	0.00940921	d3c5	2	1722.89	1.7582	149.624	1083.09	92171.3	0.746384
VcnTS	78.2686	0.455527	0.232	23.2	0.00885601	d4c2	3	2679.81	1.6402	139.582	1200.72	102182	0.790932
VcnTS	131.025	0.467629	0.218	21.8	0.00529018	d6c1	5	2959.32	3.1978	272.135	1890.94	160920	1.17083
VcnTS	68.1702	0.305062	0.228	22.8	0.0101679	d6c3	5	2608.77	3.3276	283.181	1873.01	159395	0.772644
VcnTS	78.2652	0.453763	0.215	21.5	0.00885639	d7c1	6	2050.15	2.4308	206.863	1276.8	108656	0.651256
VcnTS	145.11	0.409932	0.158	15.8	0.00477669	d7c2	6	1504.66	1.7818	151.632	954.478	81226.7	1.60236
VcnTS	153.001	0.751217	0.201	20.1	0.00453033	d7c4	6	1946.11	2.006	170.712	1478.66	125835	1.81358
VcnTS	49.1042	0.533893	0.286	28.6	0.0141158	d10c4	7	4058.3	2.0178	171.716	2186.07	186036	0.62809
VcnTS	89.2822	0.387902	0.206	20.6	0.00776355	d10c5	7	2180.3	3.0444	259.08	1539.66	131026	0.79118
VcnTS	70.1664	0.481369	0.205	20.5	0.00987862	d11c2	8	2166.73	4.248	361.507	1380.58	117488	0.901446
VcnTS	46.9622	0.458538	0.215	21.5	0.0147597	d11c4	8	2478.59	2.5606	217.909	1215.84	103468	0.611664
VcnTS	88.5458	0.675114	0.257	25.7	0.00782812	d11c6	8	2816.51	3.3512	285.189	1557.29	132527	0.734037
VcnTS	69.6931	0.615065	0.131	13.1	0.00994571	d12c1	9	1260.81	1.9234	163.683	1332.18	113370	0.951109
VcnTS	66.7707	0.512405	0.222	22.2	0.010381	d12c2	9	1481.33	1.8762	159.666	1569.98	133606	0.834631
VcnTS	120.912	0.460265	0.223	22.3	0.00573266	d12c3	9	2112.88	1.8408	156.653	1424.7	121243	0.803151
VcnTS	51.531	0.641086	0.219	21.9	0.0134511	d12c4	9	1407.72	1.7936	152.636	790.789	67296.6	0.873141
VcnTS	51.1738	0.374174	0.268	26.8	0.013545	d13c1	10	3085.11	4.3424	369.541	1825.54	155355	0.814536
VcnTS	69.5777	0.444244	0.243	24.3	0.0099622	d13c2	10	1992.59	3.658	311.298	1310.8	111550	0.796317
VcnTS	73.5899	0.558746	0.223	22.3	0.00941905	d13c3	10	3930.31	5.2864	449.876	2101.08	178804	0.644535
VcnTS	183.019	0.659533	0.13	13	0.00378729	d13c6	10	2797.53	2.2066	187.783	1787.09	152082	0.951109
VcnTS	126.215	0.400826	0.225	22.5	0.00549178	d14c1	11	2426.46	3.0444	259.08	1296.04	110294	0.708211
VcnTS E1015A E1021A	108.15	0.776012	0.256	25.6	0.00640913	d3c2	1	3444.01	1.9588	166.695	2279.88	194019	0.666913
VcnTS E1015A E1021A	148.637	0.832962	0.191	19.1	0.00466335	d3c6	1	2456.9	2.7258	231.967	1243.83	105850	1.15682
VcnTS E1015A E1021A	45.6056	0.565091	0.26	26	0.0151987	d4c1	2	3321.64	1.888	160.67	2020.9	171980	0.713782
VcnTS E1015A E1021A	74.9063	0.490109	0.275	27.5	0.00925352	d5c3	3	1397.88	1.2272	104.435	1217.9	103644	0.817706
VcnTS E1015A E1021A	91.2616	0.877091	0.233	23.3	0.00759517	d6c6	4	1733.53	2.95	251.047	1488.58	126679	1.13996
VcnTS E1015A E1021A	168.502	0.898331	0.267	26.7	0.00411357	d8c3	5	4136.26	3.6108	307.281	1152.05	98039.8	0.644162
VcnTS E1015A E1021A	160.751	0.913125	0.243	24.3	0.00431194	d8c5	5	2309.72	2.7494	233.976	1048.94	89265.2	0.723873
VcnTS E1015A E1021A	79.95	0.638756	0.266	26.6	0.00866976	d8c6	5	1689.91	1.0738	91.3811	1348.07	114721	0.91829
VcnTS E1015A E1021A	104.234	0.698264	0.205	20.5	0.00664995	d8c7	5	2584.69	2.8674	244.018	2220.41	188958	1.23519
VcnTS E1015A E1021A	58.8797	0.458361	0.25	25	0.0117723	d9c4	5	3131.42	2.36	200.837	2302.1	195910	1.12417
VcnTS E1015A E1021A	102.494	0.547037	0.297	29.7	0.00676279	d9c5	5	1826.32	1.8408	156.653	1939.11	165019	0.916718
VcnTS E1015A E1021A	116.132	0.928745	0.273	27.3	0.00596861	d11c5	8	1904.49	3.009	256.068	1380.22	117458	0.887479
VcnTS E1015A E1021A	36.639	0.541903	0.246	24.6	0.0189183	d11c7	8	1172.74	1.711	145.607	1332.72	113415	0.920489
VcnTS E1015A E1021A	122.933	0.946092	0.317	31.7	0.00563841	d12c1	9	1219.8	1.593	135.565	851.193	72437.1	0.587387
VcnTS E1015A E1021A	105.718	0.746569	0.302	30.2	0.00655659	d13c3	10	2502.34	1.4868	126.528	2179.74	185498	0.686689
VcnTS E1015A E1021A	68.7021	0.707702	0.264	26.4	0.0100892	d14c3	11	1811.93	2.3482	199.833	1281.33	109042	0.752006
VcnTS	63.7437	0.32597	0.225	22.5	0.010874	d15c1	12	1172.42	0.9322	79.3308	1398.51	119014	1.37967
VcnTS	74.3202	0.380913	0.268	26.8	0.0093265	d15c2	12	2112.14	3.481	296.235	1877.17	159748	0.733286
VcnTS	69.4209	0.364817	0.25	25	0.0099847	d15c7	12	1690.31	2.9382	250.043	1375.62	117066	1.03718
VcnTS E1015A E1021A	77.1401	0.622022	0.237	23.7	0.00898556	d15c1	12	1448.65	2.2892	194.812	1177.7	100223	0.74961
VcnTS E1015A E1021A	71.734	0.403533	0.289	28.9	0.00966274	d16c1	13	1460.91	1.9706	167.699	1394.43	118667	0.538728
VcnTS E1015A E1021A	98.8499	0.905477	0.282	28.2	0.00701212	d16c3	13	2902.86	3.2804	279.164	2056.4	175001	0.454565
VcnTS E1015A E1021A	77.8274	0.850356	0.258	25.8	0.00890621	d16c4	13	2530.45	2.0886	177.741	1070.85	91130	0.575284
VcnTS E1015A E1021A	80.2838	0.508833	0.275	27.5	0.00863371	d16c9	13	2302.56	2.2892	194.812	1921.22	163497	0.777485
VcnTS E1015A E1021A	181.767	0.713484	0.238	23.8	0.00381338	d16c10	13	1056.79	1.3924	118.494	1841.26	156692	0.693305

## Sheet: Figure 7E
Figure 7E
Construct	Half Time	Recovery Fraction	FRET of Bleach Area	FRET Eff	Recovery Rate	Code	Day	Acceptor Intensity	Average FA Size	Average FA Size (Pix)	Average Cell Area	Average Cell Area (Pix)	DPA
VcnTS	68.1124	0.296572	0.21	21	0.0101765	d2c2	1	2924.18	1.3334	113.473	1544.35	131425	0.970839
VcnTS	73.6669	0.462262	0.191	19.1	0.00940921	d3c5	2	1722.89	1.7582	149.624	1083.09	92171.3	0.746384
VcnTS	78.2686	0.455527	0.232	23.2	0.00885601	d4c2	3	2679.81	1.6402	139.582	1200.72	102182	0.790932
VcnTS	131.025	0.467629	0.218	21.8	0.00529018	d6c1	5	2959.32	3.1978	272.135	1890.94	160920	1.17083
VcnTS	68.1702	0.305062	0.228	22.8	0.0101679	d6c3	5	2608.77	3.3276	283.181	1873.01	159395	0.772644
VcnTS	78.2652	0.453763	0.215	21.5	0.00885639	d7c1	6	2050.15	2.4308	206.863	1276.8	108656	0.651256
VcnTS	145.11	0.409932	0.158	15.8	0.00477669	d7c2	6	1504.66	1.7818	151.632	954.478	81226.7	1.60236
VcnTS	153.001	0.751217	0.201	20.1	0.00453033	d7c4	6	1946.11	2.006	170.712	1478.66	125835	1.81358
VcnTS	49.1042	0.533893	0.286	28.6	0.0141158	d10c4	7	4058.3	2.0178	171.716	2186.07	186036	0.62809
VcnTS	89.2822	0.387902	0.206	20.6	0.00776355	d10c5	7	2180.3	3.0444	259.08	1539.66	131026	0.79118
VcnTS	70.1664	0.481369	0.205	20.5	0.00987862	d11c2	8	2166.73	4.248	361.507	1380.58	117488	0.901446
VcnTS	46.9622	0.458538	0.215	21.5	0.0147597	d11c4	8	2478.59	2.5606	217.909	1215.84	103468	0.611664
VcnTS	88.5458	0.675114	0.257	25.7	0.00782812	d11c6	8	2816.51	3.3512	285.189	1557.29	132527	0.734037
VcnTS	69.6931	0.615065	0.131	13.1	0.00994571	d12c1	9	1260.81	1.9234	163.683	1332.18	113370	0.951109
VcnTS	66.7707	0.512405	0.222	22.2	0.010381	d12c2	9	1481.33	1.8762	159.666	1569.98	133606	0.834631
VcnTS	120.912	0.460265	0.223	22.3	0.00573266	d12c3	9	2112.88	1.8408	156.653	1424.7	121243	0.803151
VcnTS	51.531	0.641086	0.219	21.9	0.0134511	d12c4	9	1407.72	1.7936	152.636	790.789	67296.6	0.873141
VcnTS	51.1738	0.374174	0.268	26.8	0.013545	d13c1	10	3085.11	4.3424	369.541	1825.54	155355	0.814536
VcnTS	69.5777	0.444244	0.243	24.3	0.0099622	d13c2	10	1992.59	3.658	311.298	1310.8	111550	0.796317
VcnTS	73.5899	0.558746	0.223	22.3	0.00941905	d13c3	10	3930.31	5.2864	449.876	2101.08	178804	0.644535
VcnTS	183.019	0.659533	0.13	13	0.00378729	d13c6	10	2797.53	2.2066	187.783	1787.09	152082	0.951109
VcnTS	126.215	0.400826	0.225	22.5	0.00549178	d14c1	11	2426.46	3.0444	259.08	1296.04	110294	0.708211
VcnTS E1015A E1021A	108.15	0.776012	0.256	25.6	0.00640913	d3c2	1	3444.01	1.9588	166.695	2279.88	194019	0.666913
VcnTS E1015A E1021A	148.637	0.832962	0.191	19.1	0.00466335	d3c6	1	2456.9	2.7258	231.967	1243.83	105850	1.15682
VcnTS E1015A E1021A	45.6056	0.565091	0.26	26	0.0151987	d4c1	2	3321.64	1.888	160.67	2020.9	171980	0.713782
VcnTS E1015A E1021A	74.9063	0.490109	0.275	27.5	0.00925352	d5c3	3	1397.88	1.2272	104.435	1217.9	103644	0.817706
VcnTS E1015A E1021A	91.2616	0.877091	0.233	23.3	0.00759517	d6c6	4	1733.53	2.95	251.047	1488.58	126679	1.13996
VcnTS E1015A E1021A	168.502	0.898331	0.267	26.7	0.00411357	d8c3	5	4136.26	3.6108	307.281	1152.05	98039.8	0.644162
VcnTS E1015A E1021A	160.751	0.913125	0.243	24.3	0.00431194	d8c5	5	2309.72	2.7494	233.976	1048.94	89265.2	0.723873
VcnTS E1015A E1021A	79.95	0.638756	0.266	26.6	0.00866976	d8c6	5	1689.91	1.0738	91.3811	1348.07	114721	0.91829
VcnTS E1015A E1021A	104.234	0.698264	0.205	20.5	0.00664995	d8c7	5	2584.69	2.8674	244.018	2220.41	188958	1.23519
VcnTS E1015A E1021A	58.8797	0.458361	0.25	25	0.0117723	d9c4	5	3131.42	2.36	200.837	2302.1	195910	1.12417
VcnTS E1015A E1021A	102.494	0.547037	0.297	29.7	0.00676279	d9c5	5	1826.32	1.8408	156.653	1939.11	165019	0.916718
VcnTS E1015A E1021A	116.132	0.928745	0.273	27.3	0.00596861	d11c5	8	1904.49	3.009	256.068	1380.22	117458	0.887479
VcnTS E1015A E1021A	36.639	0.541903	0.246	24.6	0.0189183	d11c7	8	1172.74	1.711	145.607	1332.72	113415	0.920489
VcnTS E1015A E1021A	122.933	0.946092	0.317	31.7	0.00563841	d12c1	9	1219.8	1.593	135.565	851.193	72437.1	0.587387
VcnTS E1015A E1021A	105.718	0.746569	0.302	30.2	0.00655659	d13c3	10	2502.34	1.4868	126.528	2179.74	185498	0.686689
VcnTS E1015A E1021A	68.7021	0.707702	0.264	26.4	0.0100892	d14c3	11	1811.93	2.3482	199.833	1281.33	109042	0.752006
VcnTS	63.7437	0.32597	0.225	22.5	0.010874	d15c1	12	1172.42	0.9322	79.3308	1398.51	119014	1.37967
VcnTS	74.3202	0.380913	0.268	26.8	0.0093265	d15c2	12	2112.14	3.481	296.235	1877.17	159748	0.733286
VcnTS	69.4209	0.364817	0.25	25	0.0099847	d15c7	12	1690.31	2.9382	250.043	1375.62	117066	1.03718
VcnTS E1015A E1021A	77.1401	0.622022	0.237	23.7	0.00898556	d15c1	12	1448.65	2.2892	194.812	1177.7	100223	0.74961
VcnTS E1015A E1021A	71.734	0.403533	0.289	28.9	0.00966274	d16c1	13	1460.91	1.9706	167.699	1394.43	118667	0.538728
VcnTS E1015A E1021A	98.8499	0.905477	0.282	28.2	0.00701212	d16c3	13	2902.86	3.2804	279.164	2056.4	175001	0.454565
VcnTS E1015A E1021A	77.8274	0.850356	0.258	25.8	0.00890621	d16c4	13	2530.45	2.0886	177.741	1070.85	91130	0.575284
VcnTS E1015A E1021A	80.2838	0.508833	0.275	27.5	0.00863371	d16c9	13	2302.56	2.2892	194.812	1921.22	163497	0.777485
VcnTS E1015A E1021A	181.767	0.713484	0.238	23.8	0.00381338	d16c10	13	1056.79	1.3924	118.494	1841.26	156692	0.693305

[truncated: 27 more sheets: Figure 7G-H, Figure 8C-E, Figure 8G, Supp Figure S2A,S5A, Supp Figure S2B,S5B, Supp Figure S2C,S5C, Supp Figure S6A, Supp Figure S6B, Supp Figure S8, Supp Figure S9, Supp Figure S10, Supp Figure S12J, Supp Figure S13A, Supp Figure S13A 2, Supp Figure S13D, Figure S13E, Supp Figure S13F, Supp Figure S13G, Supp Figure S14A-B, Supp Figure S14D-E …]
